# Supplementary material for: Prospective validation in epithelial tumors of a gene expression predictor of liver metastasis derived from uveal melanoma
Source: Sci Rep. 2019 Nov 20;9:17178. doi: 10.1038/s41598-019-52841-y (PMC6868129; doi:10.1038/s41598-019-52841-y)
Supplement: Supplementary file 2 — Supplementary Table 1 [file 41598_2019_52841_MOESM2_ESM.xlsx]

## Sheet: metadf-noch3
Full results of a meta-analysis of univariable survival models ordered by increasing FDR against the expression of each individual gene. Meta-analysis estimate of the log-hazard (column B), with standard error (column C), 95% confidence interval (D-E), p-value (F), Q-test p-value for heterogeneity (G), Entrez gene identifier (H), p-value adjusted for false discovery rate (I), HUGO gene symbol ide…
	estimate	se	ci.lb	ci.ub	p.value	het.pval	entrezgene	p.adj	gene	chr	start	end	band
11156	0.930632	0.119104	0.697192	1.16407	5.55856e-15	0.605802	11156	7.5374e-11	PTP4A3	8	141391993	141432454	q24.3
56704	0.851378	0.115055	0.625875	1.07688	1.36435e-13	0.399964	56704	9.25027e-10	JPH1	8	74234700	74321328	q21.11
3398	-0.729509	0.108222	-0.941621	-0.517397	1.57487e-11	0.741306	3398	7.11843e-08	ID2	2	8678845	8684453	p25.1
283	-0.855901	0.128976	-1.10869	-0.603113	3.21994e-11	0.872117	283	1.09156e-07	ANG	14	20684177	20698971	q11.2
5591	0.675935	0.102991	0.474077	0.877793	5.27109e-11	0.905875	5591	1.42952e-07	PRKDC	8	47773108	47960183	q11.21
10940	0.649012	0.100201	0.452621	0.845403	9.35159e-11	0.914513	10940	2.11346e-07	POP1	8	98117297	98159834	q22.2
80223	-0.660969	0.10284	-0.862531	-0.459407	1.29991e-10	0.767991	80223	2.51812e-07	RAB11FIP1	8	37858618	37899467	p11.23
994	0.722153	0.112729	0.501209	0.943098	1.49283e-10	0.567699	994	2.53035e-07	CDC25B	20	3786772	3806121	p13
79094	0.676874	0.107628	0.465927	0.887822	3.19499e-10	0.590011	79094	4.81378e-07	CHAC1	15	40952962	40956519	q15.1
23175	-0.66497	0.107655	-0.87597	-0.45397	6.5387e-10	0.767563	23175	8.86648e-07	LPIN1	2	11677595	11827409	p25.1
55636	0.680027	0.110572	0.463309	0.896744	7.74477e-10	0.931281	55636	9.54719e-07	CHD7	8	60678778	60868028	q12.2
80124	0.689207	0.112783	0.468157	0.910257	9.9048e-10	0.240027	80124	1.03315e-06	VCPIP1	8	66628487	66667217	q13.1
152015	-0.69326	0.113338	-0.915399	-0.471121	9.55172e-10	0.816366	152015	1.03315e-06	ROPN1B	3	125969144	125983454	q21.2
9650	0.622986	0.102608	0.421879	0.824093	1.26691e-09	0.610522	9650	1.14528e-06	MTFR1	8	65644734	65771261	q13.1
4173	0.592431	0.0974396	0.401453	0.78341	1.20193e-09	0.605514	4173	1.14528e-06	MCM4	8	47960185	47978160	q11.21
1299	0.631608	0.104576	0.426643	0.836572	1.5438e-09	0.351823	1299	1.30837e-06	COL9A3	20	62816244	62841159	q13.33
50807	0.703883	0.11767	0.473254	0.934512	2.2064e-09	0.61909	50807	1.75993e-06	ASAP1	8	130052104	130443660	q24.22
56907	0.704537	0.11848	0.472321	0.936753	2.73963e-09	0.829505	56907	1.95523e-06	SPIRE1	18	12446512	12658134	p11.21
116238	0.605993	0.101818	0.406433	0.805552	2.65309e-09	0.967902	116238	1.95523e-06	TLCD1	17	28724348	28727935	q11.2
5862	0.585608	0.0987465	0.392068	0.779147	3.02167e-09	0.714835	5862	2.04869e-06	RAB2A	8	60516857	60623627	q12.1
6300	0.605496	0.102405	0.404786	0.806206	3.36438e-09	0.536769	6300	2.17243e-06	MAPK12	22	50245450	50261825	q13.33
8439	0.641648	0.109074	0.427867	0.855428	4.03624e-09	0.788474	8439	2.48779e-06	NSMAF	8	58583504	58659844	q12.1
56260	0.654278	0.111774	0.435205	0.873352	4.81113e-09	0.880343	56260	2.83647e-06	C8orf44	8	66667615	66685564	q13.1
80210	0.66271	0.113612	0.440035	0.885385	5.44032e-09	0.574753	80210	3.07378e-06	ARMC9	2	231198546	231374837	q37.1
10247	0.650066	0.111993	0.430564	0.869569	6.45517e-09	0.56489	10247	3.50128e-06	RIDA	8	98102344	98117241	q22.2
26579	0.567816	0.0986398	0.374485	0.761146	8.58971e-09	0.701	26579	4.47986e-06	MYEOV	11	69294138	69367726	q13.3
138151	0.636809	0.111863	0.417562	0.856055	1.24987e-08	0.825895	138151	6.27712e-06	NACC2	9	136006537	136095285	q34.3
84940	0.641809	0.113845	0.418676	0.864942	1.72495e-08	0.302866	84940	8.35368e-06	CORO6	17	29614756	29622907	q11.2
10579	0.572642	0.101686	0.373341	0.771942	1.78679e-08	0.530086	10579	8.35477e-06	TACC2	10	121989174	122254545	q26.13
54968	0.592417	0.105965	0.384729	0.800105	2.26198e-08	0.520296	54968	9.59706e-06	TMEM70	8	73972437	73982783	q21.11
352909	-0.713086	0.127327	-0.962641	-0.46353	2.13813e-08	0.809394	352909	9.59706e-06	DNAAF3	19	55158661	55166722	q13.42
130589	-0.51752	0.0925722	-0.698958	-0.336082	2.26479e-08	0.620887	130589	9.59706e-06	GALM	2	38665910	38741237	p22.1
6873	0.613211	0.110084	0.397451	0.828972	2.54158e-08	0.971172	6873	1.01405e-05	TAF2	8	119730775	119832863	q24.12
23317	0.57526	0.103772	0.37187	0.778649	2.9649e-08	0.921049	23317	1.01405e-05	DNAJC13	3	132417526	132539032	q22.1
6917	0.580811	0.104458	0.376076	0.785546	2.69456e-08	0.585366	6917	1.01405e-05	TCEA1	8	53966552	54022529	q11.23
1666	0.604922	0.109217	0.390861	0.818984	3.04697e-08	0.779496	1666	1.01405e-05	DECR1	8	90001405	90052092	q21.3
3612	0.600607	0.108291	0.388361	0.812852	2.91871e-08	0.432179	3612	1.01405e-05	IMPA1	8	81657961	81686693	q21.13
3357	0.607772	0.109573	0.393013	0.82253	2.9104e-08	0.650852	3357	1.01405e-05	HTR2B	2	231108230	231125118	q37.1
107	0.560725	0.101292	0.362197	0.759254	3.09931e-08	0.96741	107	1.01405e-05	ADCY1	7	45574140	45723116	p12.3
90550	0.613025	0.11019	0.397056	0.828993	2.64674e-08	0.819236	90550	1.01405e-05	MCU	10	72692131	72887694	q22.1
84933	0.570722	0.103141	0.368568	0.772875	3.14086e-08	0.701047	84933	1.01405e-05	C8orf76	8	123219957	123241398	q24.13
203054	0.51106	0.0920224	0.3307	0.691421	2.7976e-08	0.719061	203054	1.01405e-05	ADCK5	8	144373101	144393242	q24.3
7553	0.549944	0.100346	0.353269	0.746619	4.24224e-08	0.800556	7553	1.30738e-05	ZNF7	8	144827464	144847509	q24.3
54763	-0.666953	0.121667	-0.905416	-0.428489	4.21063e-08	0.968184	54763	1.30738e-05	ROPN1	3	123968521	123992178	q21.1
80221	-0.642615	0.11812	-0.874127	-0.411104	5.31738e-08	0.943645	80221	1.6023e-05	ACSF2	17	50426158	50474845	q21.33
57530	-0.771988	0.142275	-1.05084	-0.493134	5.762e-08	0.697213	57530	1.69854e-05	CGN	1	151510510	151538692	q21.3
563	-0.576652	0.106484	-0.785357	-0.367946	6.11629e-08	0.810629	563	1.76462e-05	AZGP1	7	99966720	99976157	q22.1
9897	0.579115	0.107357	0.368699	0.789532	6.87966e-08	0.386374	9897	1.9435e-05	WASHC5	8	125024260	125091840	q24.13
27085	0.555463	0.103072	0.353446	0.757481	7.08201e-08	0.820751	27085	1.95984e-05	MTBP	8	120445400	120542133	q24.12
132204	-0.630579	0.117104	-0.860099	-0.401059	7.25379e-08	0.970482	132204	1.96723e-05	SYNPR	3	63228315	63616921	p14.2
54996	-0.522753	0.0971725	-0.713207	-0.332298	7.4638e-08	0.867613	54996	1.98449e-05	2002-03-01	1	220748225	220784815	q41
4013	-0.611876	0.114304	-0.835907	-0.387845	8.64761e-08	0.379165	4013	2.25503e-05	VWA5A	11	124115362	124147721	q24.2
1345	0.526476	0.098931	0.332574	0.720377	1.02834e-07	0.519899	1345	2.44637e-05	COX6C	8	99873200	99894062	q22.2
6921	0.540234	0.101467	0.341363	0.739105	1.0137e-07	0.437132	6921	2.44637e-05	ELOC	8	73939169	73972287	q21.11
57509	-0.685922	0.128864	-0.938491	-0.433353	1.02163e-07	0.401684	57509	2.44637e-05	MTUS1	8	17643795	17800917	p22
10220	0.596346	0.111908	0.377009	0.815682	9.88241e-08	0.496917	10220	2.44637e-05	GDF11	12	55743280	55757278	q13.2
65982	-0.464368	0.0871518	-0.635182	-0.293554	9.91551e-08	0.430093	65982	2.44637e-05	ZSCAN18	19	58083838	58118427	q13.43
143458	0.613403	0.115612	0.386808	0.839997	1.12233e-07	0.296857	143458	2.62394e-05	LDLRAD3	11	35943981	36232136	p13
23710	-0.573611	0.108443	-0.786156	-0.361067	1.22638e-07	0.409461	23710	2.8186e-05	GABARAPL1	12	10212458	10223130	p13.2
54977	-0.682147	0.129044	-0.935068	-0.429225	1.24908e-07	0.244015	54977	2.82293e-05	SLC25A38	3	39383348	39397351	p22.1
1917	0.574839	0.109037	0.361129	0.788548	1.34987e-07	0.728869	1917	3.0007e-05	EEF1A2	20	63488013	63499315	q13.33
137872	0.614261	0.116798	0.38534	0.843181	1.44714e-07	0.53457	137872	3.16503e-05	ADHFE1	8	66430185	66471601	q13.1
80150	-0.584958	0.111439	-0.803374	-0.366541	1.52822e-07	0.514735	80150	3.28932e-05	ASRGL1	11	62337448	62393412	q12.3
79582	-0.546964	0.104327	-0.751442	-0.342486	1.58182e-07	0.987764	79582	3.3412e-05	SPAG16	2	213284379	214410501	q34
2534	-0.527463	0.100652	-0.724736	-0.330189	1.60161e-07	0.543024	2534	3.3412e-05	FYN	6	111660332	111873452	q21
11099	-0.505702	0.0966931	-0.695217	-0.316186	1.69544e-07	0.693996	11099	3.48335e-05	PTPN21	14	88465778	88554733	q31.3
8120	-0.563097	0.107952	-0.774679	-0.351514	1.82664e-07	0.50005	8120	3.65245e-05	AP3B2	15	82659281	82709914	q25.2
25897	0.551526	0.105744	0.344271	0.758781	1.83161e-07	0.759576	25897	3.65245e-05	RNF19A	8	100257060	100336218	q22.2
134145	0.540965	0.103839	0.337445	0.744485	1.89175e-07	0.422232	134145	3.7177e-05	FAM173B	5	10226330	10249897	p15.2
10987	0.612432	0.117952	0.38125	0.843615	2.07824e-07	0.73607	10987	3.97406e-05	COPS5	8	67043079	67083783	q13.1
4067	0.487437	0.093903	0.303391	0.671484	2.09328e-07	0.760018	4067	3.97406e-05	LYN	8	55879813	56014168	q12.1
57198	0.596532	0.114953	0.371228	0.821835	2.11012e-07	0.613699	57198	3.97406e-05	ATP8B2	1	154325553	154351307	q21.3
10212	0.466138	0.0900877	0.28957	0.642707	2.28802e-07	0.569891	10212	4.19265e-05	DDX39A	19	14408819	14419383	p13.12
9308	-0.560144	0.108255	-0.77232	-0.347968	2.28768e-07	0.943618	9308	4.19265e-05	CD83	6	14117256	14136918	p23
55074	0.571782	0.11062	0.354972	0.788593	2.35465e-07	0.429735	55074	4.25721e-05	OXR1	8	106359476	106752694	q23.1
55786	-0.597731	0.115739	-0.824575	-0.370888	2.41099e-07	0.908826	55786	4.30172e-05	ZNF415	19	53107879	53133077	q13.42
9401	0.47092	0.0912323	0.292108	0.649732	2.44625e-07	0.586664	9401	4.30793e-05	RECQL4	8	144511288	144517845	q24.3
221458	-0.790128	0.15337	-1.09073	-0.489528	2.58049e-07	0.957446	221458	4.42929e-05	KIF6	6	39329990	39725405	p21.2
6464	0.494809	0.0960084	0.306636	0.682982	2.55254e-07	0.42233	6464	4.42929e-05	SHC1	1	154962298	154974395	q21.3
5017	-0.513426	0.0997109	-0.708856	-0.317997	2.6167e-07	0.72222	5017	4.43531e-05	OVOL1	11	65787022	65797219	q13.1
399694	-0.638818	0.124218	-0.88228	-0.395355	2.70785e-07	0.887777	399694	4.53314e-05	SHC4	15	48823735	48963444	q21.1
25976	-0.556295	0.108443	-0.768839	-0.343751	2.89975e-07	0.43406	25976	4.7952e-05	TIPARP	3	156673235	156706770	q25.31
23609	-0.545778	0.106599	-0.754708	-0.336848	3.05667e-07	0.997209	23609	4.99379e-05	MKRN2	3	12557014	12583713	p25.2
5468	-0.639215	0.125237	-0.884675	-0.393755	3.32469e-07	0.979071	5468	5.2865e-05	PPARG	3	12287368	12434356	p25.2
65986	0.506986	0.0993612	0.312241	0.70173	3.35279e-07	0.491264	65986	5.2865e-05	ZBTB10	8	80485619	80526265	q21.13
84249	0.444931	0.0871862	0.274049	0.615813	3.33904e-07	0.816832	84249	5.2865e-05	PSD2	5	139795821	139844466	q31.2
5333	-0.552677	0.10838	-0.765098	-0.340257	3.40656e-07	0.671427	5333	5.30953e-05	PLCD1	3	38007496	38029762	p22.2
9905	0.501404	0.099192	0.306991	0.695816	4.30661e-07	0.430259	9905	6.63609e-05	SGSM2	17	2337498	2381058	p13.3
8038	0.472294	0.0936347	0.288773	0.655815	4.55883e-07	0.962098	8038	6.86864e-05	ADAM12	10	126012381	126388455	q26.2
337876	0.537364	0.106526	0.328578	0.74615	4.54799e-07	0.983617	337876	6.86864e-05	CHSY3	5	129904472	130186634	q23.3
79848	0.54034	0.107202	0.330227	0.750453	4.64618e-07	0.678855	79848	6.92332e-05	CSPP1	8	67062426	67196263	q13.1
3092	0.528414	0.105052	0.322516	0.734311	4.90385e-07	0.969817	3092	7.22784e-05	HIP1	7	75533300	75738962	q11.23
55656	0.612798	0.12214	0.373408	0.852189	5.24394e-07	0.907003	55656	7.646e-05	INTS8	8	94813311	94881746	q22.1
80335	-0.493935	0.0984978	-0.686987	-0.300883	5.31229e-07	0.911207	80335	7.66327e-05	WDR82	3	52254421	52288020	p21.2
83879	0.500202	0.0999734	0.304258	0.696146	5.63423e-07	0.724861	83879	8.04212e-05	CDCA7	2	173354820	173368997	q31.1
51559	0.619927	0.12475	0.375423	0.864432	6.71693e-07	0.953019	51559	9.48766e-05	NT5DC3	12	103770453	103841197	q23.3
414919	0.443563	0.0894025	0.268338	0.618789	6.99795e-07	0.484834	414919	9.78269e-05	C8orf82	8	144525733	144529132	q24.3
27067	0.562348	0.113441	0.340008	0.784689	7.15247e-07	0.396365	27067	9.89668e-05	STAU2	8	73420369	73747708	q21.11
6482	0.566073	0.114297	0.342056	0.790091	7.32023e-07	0.316421	6482	0.000100265	ST3GAL1	8	133454848	133571940	q24.22
166785	0.575222	0.116369	0.347143	0.803301	7.68937e-07	0.37397	166785	0.000104268	MMAA	4	145618263	145660035	q31.21
374378	0.620875	0.125724	0.374461	0.867289	7.87632e-07	0.239741	374378	0.000105069	GALNT18	11	11270876	11622005	p15.4
54805	0.508377	0.102958	0.306584	0.710171	7.90339e-07	0.256084	54805	0.000105069	CNNM2	10	102918293	103090221	q24.32
9200	0.495722	0.100441	0.298862	0.692583	7.9958e-07	0.792465	9200	0.000105265	HACD1	10	17589032	17617377	p12.33
50848	-0.470806	0.095676	-0.658328	-0.283285	8.61719e-07	0.66074	50848	0.000112355	F11R	1	160995211	161021348	q23.3
4055	0.515038	0.104867	0.309504	0.720573	9.04423e-07	0.412003	4055	0.000115069	LTBR	12	6375045	6391571	p13.31
10289	-0.565489	0.115149	-0.791176	-0.339801	9.06405e-07	0.315411	10289	0.000115069	EIF1B	3	40309684	40312424	p22.1
51066	-0.595695	0.121308	-0.833455	-0.357936	9.07993e-07	0.955895	51066	0.000115069	SSUH2	3	8619400	8745040	p25.3
29028	0.478541	0.0975087	0.287428	0.669654	9.21616e-07	0.624982	29028	0.000115714	ATAD2	8	123319850	123416350	q24.13
875	0.46189	0.0942259	0.277211	0.64657	9.48911e-07	0.462142	875	0.000116975	CBS	21	43053191	43076943	q22.3
28990	-0.535432	0.109221	-0.749501	-0.321362	9.47309e-07	0.528775	28990	0.000116975	ASTE1	3	131013875	131027649	q22.1
5747	0.537031	0.109636	0.322149	0.751912	9.66568e-07	0.560956	5747	0.000118078	PTK2	8	140657900	141002216	q24.3
57088	-0.607284	0.124103	-0.850522	-0.364047	9.91137e-07	0.241761	57088	0.000119998	PLSCR4	3	146192339	146251179	q24
7867	-0.552302	0.112983	-0.773744	-0.33086	1.01669e-06	0.8809	7867	0.000121026	MAPKAPK3	3	50611520	50649297	p21.2
10565	0.518362	0.106043	0.310522	0.726202	1.01747e-06	0.798382	10565	0.000121026	ARFGEF1	8	67173511	67343677	q13.2
5214	0.522702	0.107053	0.312882	0.732521	1.04667e-06	0.750665	5214	0.000122404	PFKP	10	3066333	3137712	p15.2
3628	-0.442031	0.0905323	-0.619471	-0.26459	1.04712e-06	0.776485	3628	0.000122404	INPP1	2	190343470	190371665	q32.2
157680	0.555123	0.113913	0.331857	0.778389	1.09802e-06	0.794686	157680	0.000125119	VPS13B	8	99013266	99877580	q22.2
6713	0.444408	0.0911558	0.265746	0.62307	1.08667e-06	0.379544	6713	0.000125119	SQLE	8	124998497	125022283	q24.13
4249	0.534841	0.10973	0.319775	0.749908	1.09267e-06	0.43123	4249	0.000125119	MGAT5	2	134119983	134454621	q21.2
2053	-0.510847	0.105088	-0.716816	-0.304877	1.1673e-06	0.637293	2053	0.000131905	EPHX2	8	27490779	27545564	p21.2
85462	0.600348	0.12367	0.357961	0.842736	1.20717e-06	0.265977	85462	0.000135283	FHDC1	4	152936352	152979696	q31.3
57568	0.633948	0.131146	0.376908	0.890989	1.33864e-06	0.273304	57568	0.000147577	SIPA1L2	1	232397965	232561558	q42.2
7837	0.519657	0.107473	0.309014	0.7303	1.32993e-06	0.955884	7837	0.000147577	PXDN	2	1631887	1744852	p25.3
2894	0.449584	0.0930568	0.267196	0.631972	1.35654e-06	0.974358	2894	0.000148345	GRID1	10	85599555	86366493	q23.2
4739	-0.506065	0.104953	-0.711769	-0.300361	1.42252e-06	0.503956	4739	0.000154315	NEDD9	6	11183298	11382348	p24.2
3915	0.49782	0.10345	0.295062	0.700578	1.49286e-06	0.923905	3915	0.00016066	LAMC1	1	183023460	183145592	q25.3
1499	-0.519983	0.108128	-0.731909	-0.308057	1.51707e-06	0.605765	1499	0.00016198	CTNNB1	3	41194837	41260096	p22.1
2131	0.452223	0.0940854	0.267819	0.636627	1.53582e-06	0.386755	2131	0.000162701	EXT1	8	117794490	118111853	q24.11
9823	-0.438044	0.0913673	-0.617121	-0.258967	1.63227e-06	0.420797	9823	0.000171578	ARMCX2	X	101655281	101659891	q22.1
7453	0.457289	0.0954606	0.27019	0.644388	1.66496e-06	0.382007	7453	0.000173668	WARS	14	100333788	100376805	q32.2
51001	0.564752	0.118018	0.333442	0.796063	1.70709e-06	0.893843	51001	0.000176703	MTERF3	8	96239398	96261610	q22.1
3732	-0.652249	0.136523	-0.919828	-0.38467	1.77408e-06	0.68548	3732	0.000178196	CD82	11	44564427	44620363	p11.2
7957	-0.485918	0.101647	-0.685143	-0.286693	1.74924e-06	0.946346	7957	0.000178196	EPM2A	6	145501583	145736024	q24.3
6542	-0.485972	0.101659	-0.68522	-0.286724	1.74933e-06	0.82707	6542	0.000178196	SLC7A2	8	17497088	17570573	p22
55504	0.500122	0.10465	0.295011	0.705232	1.76178e-06	0.870617	55504	0.000178196	TNFRSF19	13	23570370	23676104	q12.12
22880	0.534429	0.112064	0.314788	0.75407	1.85174e-06	0.750995	22880	0.000181953	MORC2	22	30925130	30968298	q12.2
2842	0.402434	0.0843357	0.237139	0.567729	1.82577e-06	0.783608	2842	0.000181953	GPR19	12	12660891	12696207	p13.1
4692	-0.387925	0.0813325	-0.547334	-0.228516	1.84573e-06	0.847282	4692	0.000181953	NDN	15	23685400	23687330	q11.2
84894	0.486298	0.102052	0.286281	0.686316	1.88651e-06	0.493674	84894	0.000184037	LINGO1	15	77613027	77820900	q24.3
10840	-0.498963	0.104915	-0.704593	-0.293334	1.97569e-06	0.516308	10840	0.000191359	ALDH1L1	3	126103562	126197994	q21.3
6320	-0.53835	0.113274	-0.760363	-0.316337	2.00781e-06	0.945163	6320	0.000191731	CLEC11A	19	50723329	50725718	q13.33
29984	-0.508357	0.106961	-0.717998	-0.298717	2.00705e-06	0.613539	29984	0.000191731	RHOD	11	67056818	67072013	q13.2
23395	-0.501942	0.105685	-0.709081	-0.294803	2.04009e-06	0.9812	23395	0.000193452	LARS2	3	45388506	45549421	p21.31
55506	-0.502253	0.105876	-0.709766	-0.294739	2.09767e-06	0.573198	55506	0.00019753	H2AFY2	10	70052796	70112280	q22.1
123	-0.475495	0.100338	-0.672153	-0.278837	2.14831e-06	0.835172	123	0.000200904	PLIN2	9	19108375	19149290	p22.1
4281	-0.510425	0.107999	-0.722099	-0.29875	2.28771e-06	0.428371	4281	0.000209858	MID1	X	10445310	10833654	p22.2
115290	-0.511561	0.108245	-0.723718	-0.299404	2.29048e-06	0.848574	115290	0.000209858	FBXO17	19	38941401	38975910	q13.2
65266	-0.561506	0.118764	-0.79428	-0.328732	2.26847e-06	0.939037	65266	0.000209858	WNK4	17	42780678	42796936	q21.2
25870	0.443785	0.0940051	0.259538	0.628031	2.34853e-06	0.503685	25870	0.000213732	SUMF2	7	56064002	56080670	p11.2
51366	0.559476	0.118578	0.327068	0.791884	2.37918e-06	0.876489	51366	0.000215078	UBR5	8	102253012	102412841	q22.3
5139	-0.47212	0.100382	-0.668865	-0.275374	2.56085e-06	0.614923	5139	0.000229968	PDE3A	12	20369245	20684381	p12.2
285315	-0.508938	0.108337	-0.721274	-0.296602	2.63056e-06	0.979834	285315	0.00023314	C3orf33	3	155762617	155806351	q25.31
6790	0.506623	0.107815	0.295309	0.717937	2.61449e-06	0.929237	6790	0.00023314	AURKA	20	56369389	56392337	q13.2
4137	0.46237	0.0984909	0.269331	0.655409	2.67201e-06	0.863634	4137	0.000235276	MAPT	17	45894382	46028334	q21.31
57406	-0.503756	0.107375	-0.714207	-0.293305	2.71123e-06	0.552217	57406	0.000235668	ABHD6	3	58237506	58295693	p14.3
55437	0.543957	0.115927	0.316745	0.771169	2.70208e-06	0.794727	55437	0.000235668	STRADB	2	201387858	201480846	q33.1
8848	0.458839	0.0979019	0.266955	0.650723	2.77616e-06	0.773843	8848	0.000239775	TSC22D1	13	44432143	44577147	q14.11
79644	0.445966	0.0952542	0.259271	0.63266	2.84299e-06	0.68501	79644	0.000243993	SRD5A3	4	55346109	55373096	q12
5178	-0.507742	0.108831	-0.721047	-0.294438	3.07959e-06	0.469098	5178	0.000260995	PEG3	19	56810083	56840728	q13.43
221468	-0.499635	0.107085	-0.709517	-0.289753	3.07432e-06	0.507845	221468	0.000260995	TMEM217	6	37212180	37258155	p21.2
1962	-0.509273	0.109208	-0.723318	-0.295228	3.11161e-06	0.687909	1962	0.000262071	EHHADH	3	185190624	185281990	q27.2
126969	-0.446819	0.0958646	-0.63471	-0.258928	3.1477e-06	0.941501	126969	0.000263474	SLC44A3	1	94820342	94895246	p21.3
25788	0.404692	0.0871038	0.233971	0.575412	3.38295e-06	0.694585	25788	0.000281428	FSBP	8	94372170	94407667	q22.1
81034	0.49225	0.10598	0.284533	0.699967	3.405e-06	0.684521	81034	0.000281536	SLC25A32	8	103398635	103415189	q22.3
5799	-0.54388	0.117191	-0.773569	-0.314191	3.46748e-06	0.843531	5799	0.000284964	PTPRN2	7	157539056	158587788	q36.3
8629	0.44135	0.095242	0.254679	0.628021	3.58692e-06	0.874094	8629	0.000293004	JRK	8	142657460	142681968	q24.3
80778	0.442297	0.0955037	0.255113	0.629481	3.63543e-06	0.720346	80778	0.000295188	ZNF34	8	144773114	144787345	q24.3
3249	0.59747	0.129068	0.3445	0.850439	3.67273e-06	0.234656	3249	0.000296442	HPN	19	35040506	35066571	q13.11
50626	0.414391	0.0895743	0.238829	0.589954	3.72385e-06	0.455545	50626	0.00029879	CYHR1	8	144449582	144465677	q24.3
8314	-0.434377	0.094037	-0.618686	-0.250068	3.85198e-06	0.533474	8314	0.000306474	BAP1	3	52401013	52410350	p21.1
3983	-0.449205	0.0972617	-0.639834	-0.258576	3.86483e-06	0.631354	3983	0.000306474	ABLIM1	10	114431113	114685003	q25.3
6877	0.581897	0.126187	0.334576	0.829219	3.99968e-06	0.734395	6877	0.000315324	TAF5	10	103367967	103389065	q24.33
29902	0.537423	0.116586	0.308918	0.765928	4.03335e-06	0.819571	29902	0.00031614	FAM216A	12	110468364	110490385	q24.11
5654	0.57144	0.124036	0.328335	0.814545	4.08389e-06	0.287628	5654	0.000318262	HTRA1	10	122461525	122514908	q26.13
7879	-0.411248	0.089321	-0.586314	-0.236182	4.1414e-06	0.681338	7879	0.000320899	RAB7A	3	128726122	128814796	q21.3
79443	-0.457379	0.0996593	-0.652708	-0.262051	4.44457e-06	0.860871	79443	0.000337506	FYCO1	3	45917899	45995824	p21.31
2318	0.479874	0.104572	0.274916	0.684831	4.45528e-06	0.816072	2318	0.000337506	FLNC	7	128830377	128859274	q32.1
131566	-0.489346	0.106603	-0.698284	-0.280409	4.42465e-06	0.908234	131566	0.000337506	DCBLD2	3	98795941	98901689	q12.1
9117	-0.495807	0.108041	-0.707563	-0.28405	4.45231e-06	0.88225	9117	0.000337506	SEC22C	3	42547969	42601080	p22.1
119391	-0.554106	0.120932	-0.791129	-0.317083	4.60662e-06	0.953791	119391	0.000347032	GSTO2	10	104268873	104304945	q25.1
92140	0.608491	0.132868	0.348074	0.868908	4.65751e-06	0.267224	92140	0.000348927	MTDH	8	97644179	97728770	q22.1
7013	0.632647	0.138268	0.361647	0.903647	4.7504e-06	0.220719	7013	0.000353931	TERF1	8	73008864	73048122	q21.11
10873	-0.537224	0.117443	-0.767408	-0.307039	4.77739e-06	0.976834	10873	0.000353997	ME3	11	86441108	86672636	q14.2
25959	-0.433578	0.0948144	-0.619411	-0.247745	4.80982e-06	0.930979	25959	0.000354463	KANK2	19	11164267	11197791	p13.2
375444	0.527922	0.115474	0.301597	0.754248	4.83625e-06	0.830087	375444	0.000354484	C5orf34	5	43486701	43515145	p12
85453	0.538234	0.117761	0.307427	0.769041	4.86396e-06	0.595675	85453	0.000354598	TSPYL5	8	97273474	97277964	q22.1
79783	-0.537338	0.117746	-0.768115	-0.306561	5.02948e-06	0.797452	79783	0.000364704	SUGCT	7	40134977	40860763	p14.1
2940	-0.556914	0.122127	-0.796278	-0.31755	5.11212e-06	0.519654	2940	0.000368725	GSTA3	6	52896639	52909685	p12.2
5272	-0.48156	0.105646	-0.688623	-0.274498	5.15846e-06	0.408383	5272	0.000370099	SERPINB9	6	2887266	2903280	p25.2
5087	-0.461624	0.101389	-0.660344	-0.262905	5.28884e-06	0.777455	5087	0.000377456	PBX1	1	164555584	164899296	q23.3
23543	0.452495	0.0994504	0.257576	0.647415	5.36558e-06	0.696657	23543	0.000380928	RBFOX2	22	35738736	36028425	q12.3
5241	0.461092	0.101567	0.262025	0.66016	5.63106e-06	0.65285	5241	0.000397694	PGR	11	101029624	101130524	q22.1
55705	0.497336	0.109699	0.282331	0.712341	5.79705e-06	0.538073	55705	0.000407295	IPO9	1	201829141	201884294	q32.1
79815	0.481711	0.106326	0.273316	0.690106	5.88408e-06	0.518623	79815	0.000411279	NIPAL2	8	98189833	98294393	q22.2
1537	0.549895	0.121858	0.311059	0.788732	6.40353e-06	0.243779	1537	0.000443945	CYC1	8	144095027	144097525	q24.3
541468	-0.469834	0.104126	-0.673917	-0.26575	6.41691e-06	0.899261	541468	0.000443945	LURAP1	1	46203334	46221261	p34.1
1875	0.460245	0.102235	0.259868	0.660621	6.73658e-06	0.354439	1875	0.000463695	E2F5	8	85177225	85217158	q21.2
56271	-0.438882	0.0976123	-0.630199	-0.247565	6.91871e-06	0.76101	56271	0.000470589	BEX4	X	103215092	103217246	q22.1
56943	0.444489	0.0988553	0.250736	0.638242	6.91264e-06	0.357093	56943	0.000470589	ENY2	8	109334324	109345953	q23.1
84892	-0.505149	0.112368	-0.725385	-0.284912	6.94083e-06	0.553795	84892	0.000470589	POMGNT2	3	43079232	43106076	p22.1
54585	-0.47522	0.105845	-0.682673	-0.267767	7.13028e-06	0.580346	54585	0.000481028	LZTFL1	3	45823316	45916042	p21.31
79784	-0.465127	0.103702	-0.668379	-0.261876	7.28302e-06	0.75572	79784	0.0004889	MYH14	19	50188186	50310545	q13.33
7803	-0.429139	0.0957569	-0.616819	-0.241459	7.41056e-06	0.963076	7803	0.000490901	PTP4A1	6	63521761	63583587	q12
6383	0.403332	0.0900048	0.226926	0.579739	7.42144e-06	0.804498	6383	0.000490901	SDC2	8	96493351	96611780	q22.1
57576	0.455336	0.1016	0.256203	0.654468	7.40718e-06	0.874676	57576	0.000490901	KIF17	1	20664014	20718017	p36.12
10650	0.467132	0.104301	0.262707	0.671558	7.50946e-06	0.36489	10650	0.000494312	PRELID3A	18	12407896	12432238	p11.21
23382	-0.5489	0.122696	-0.789379	-0.308421	7.68874e-06	0.316265	23382	0.000503668	AHCYL2	7	129225023	129430211	q32.1
4774	-0.446777	0.099936	-0.642648	-0.250906	7.79898e-06	0.953638	4774	0.000508434	NFIA	1	60865259	61462793	p31.3
51317	0.48596	0.108802	0.272712	0.699208	7.95238e-06	0.589385	51317	0.000515953	PHF21A	11	45929323	46121178	p11.2
1339	-0.42594	0.0954336	-0.612986	-0.238893	8.07434e-06	0.46127	1339	0.000521372	COX6A2	16	31427731	31428428	p11.2
10221	0.522443	0.117114	0.292905	0.751981	8.15791e-06	0.220346	10221	0.000524271	TRIB1	8	125430321	125438405	q24.13
29995	-0.475317	0.10666	-0.684368	-0.266267	8.33601e-06	0.313605	29995	0.00053319	LMCD1	3	8501707	8574673	p25.3
9687	0.481413	0.108097	0.269546	0.693279	8.44734e-06	0.550046	9687	0.000535261	GREB1	2	11482341	11642788	p25.1
3714	0.465483	0.104511	0.260645	0.670321	8.43236e-06	0.97446	3714	0.000535261	JAG2	14	105140981	105168824	q32.33
84466	-0.72687	0.163262	-1.04686	-0.406882	8.5006e-06	0.208541	84466	0.000536131	MEGF10	5	127290831	127465737	q23.2
163590	0.480664	0.108109	0.268773	0.692554	8.74465e-06	0.749679	163590	0.000543933	TOR1AIP2	1	179839967	179877803	q25.2
8603	0.427145	0.0960525	0.238885	0.615404	8.7081e-06	0.549225	8603	0.000543933	FAM193A	4	2536631	2732565	p16.3
166336	-0.479005	0.107703	-0.690099	-0.267911	8.68898e-06	0.294517	166336	0.000543933	PRICKLE2	3	64093867	64445476	p14.1
3416	0.525979	0.118404	0.293912	0.758046	8.90211e-06	0.860394	3416	0.000549929	IDE	10	92451684	92574076	q23.33
65055	0.500018	0.112592	0.279341	0.720695	8.95577e-06	0.683084	65055	0.000549929	REEP1	2	86213993	86338083	p11.2
54894	-0.499972	0.112586	-0.720637	-0.279307	8.96271e-06	0.351171	54894	0.000549929	RNF43	17	58352500	58417595	q22
317649	-0.482123	0.108606	-0.694987	-0.269259	9.0296e-06	0.57042	317649	0.000551538	EIF4E3	3	71675416	71754773	p13
140462	0.446388	0.100607	0.249201	0.643575	9.12523e-06	0.693904	140462	0.000552402	ASB9	X	15235288	15270467	p22.2
161753	0.429752	0.0968402	0.239949	0.619555	9.09052e-06	0.744475	161753	0.000552402	ODF3L1	15	75723977	75727688	q24.2
79962	-0.532474	0.120201	-0.768064	-0.296883	9.43018e-06	0.89648	79962	0.000568326	DNAJC22	12	49346917	49357546	q13.12
54928	0.455022	0.102758	0.25362	0.656424	9.50665e-06	0.323638	54928	0.000570399	IMPAD1	8	56957933	56993844	q12.1
140735	-0.484293	0.109523	-0.698953	-0.269632	9.78577e-06	0.922513	140735	0.00058456	DYNLL2	17	58083415	58095536	q22
11031	0.49234	0.111447	0.273908	0.710771	9.97528e-06	0.848717	11031	0.000593267	RAB31	18	9708165	9862551	p11.22
5286	0.479632	0.108632	0.266717	0.692546	1.00914e-05	0.889896	5286	0.000594951	PIK3C2A	11	17077730	17207983	p15.1
3595	-0.512385	0.116036	-0.739812	-0.284959	1.0066e-05	0.37973	3595	0.000594951	IL12RB2	1	67307364	67396900	p31.3
3728	-0.460516	0.104382	-0.6651	-0.255931	1.02496e-05	0.602274	3728	0.000601666	JUP	17	41754604	41786931	q21.2
10257	0.507899	0.115608	0.281312	0.734486	1.11646e-05	0.407538	10257	0.000646816	ABCC4	13	95019829	95301446	q32.1
81502	0.41072	0.0935064	0.22745	0.593989	1.12096e-05	0.533103	81502	0.000646816	HM13	20	31514428	31577923	q11.21
7058	0.401519	0.0914105	0.222358	0.580681	1.12062e-05	0.567966	7058	0.000646816	THBS2	6	169215780	169254044	q27
84976	-0.413649	0.0941244	-0.59813	-0.229169	1.10921e-05	0.443317	84976	0.000646816	DISP1	1	222872271	223005995	q41
27235	0.466497	0.106364	0.258028	0.674966	1.15523e-05	0.433857	27235	0.000662191	COQ2	4	83261536	83284914	q21.23
81796	0.425662	0.0970619	0.235424	0.6159	1.15737e-05	0.492575	81796	0.000662191	SLCO5A1	8	69667047	69835064	q13.3
55679	-0.556847	0.127055	-0.805871	-0.307824	1.17203e-05	0.618161	55679	0.000667763	LIMS2	2	127638381	127681786	q14.3
25963	0.517088	0.118137	0.285543	0.748633	1.20322e-05	0.884374	25963	0.000682662	TMEM87A	15	42210452	42273663	q15.1
56477	-0.421474	0.0963698	-0.610356	-0.232593	1.22266e-05	0.573723	56477	0.000690802	CCL28	5	43376645	43412391	p12
11076	0.47246	0.108081	0.260625	0.684294	1.2348e-05	0.982816	11076	0.00069477	TPPP	5	659862	693395	p15.33
10052	0.548898	0.125633	0.302662	0.795133	1.24777e-05	0.196938	10052	0.000696289	GJC1	17	44798448	44830816	q21.31
55156	0.47657	0.109073	0.262791	0.690348	1.24657e-05	0.99566	55156	0.000696289	ARMC1	8	65602456	65634217	q13.1
4329	-0.425895	0.0975308	-0.617052	-0.234739	1.26093e-05	0.62314	4329	0.000697887	ALDH6A1	14	74056850	74084493	q24.3
9644	0.449204	0.10286	0.247601	0.650807	1.25896e-05	0.518451	9644	0.000697887	SH3PXD2A	10	103594027	103855543	q24.33
84883	0.450044	0.103121	0.24793	0.652158	1.27576e-05	0.405656	84883	0.000703225	AIFM2	10	70098223	70132934	q22.1
9397	-0.399398	0.0915528	-0.578839	-0.219958	1.28591e-05	0.686053	9397	0.000704554	NMT2	10	15102584	15168693	p13
79885	-0.486534	0.111538	-0.705145	-0.267923	1.28856e-05	0.738918	79885	0.000704554	HDAC11	3	13479724	13506424	p25.1
27132	0.412768	0.0946617	0.227235	0.598302	1.2979e-05	0.828036	27132	0.000706806	CPNE7	16	89575768	89597246	q24.3
200845	-0.466147	0.106952	-0.675769	-0.256525	1.30973e-05	0.909129	200845	0.000710399	KCTD6	3	58492114	58502360	p14.3
84276	-0.554494	0.12733	-0.804057	-0.304932	1.33203e-05	0.327769	84276	0.000719617	NICN1	3	49422946	49429326	p21.31
130872	0.460131	0.105876	0.252618	0.667644	1.38679e-05	0.826382	130872	0.000746227	AHSA2	2	61177418	61191203	p15
64799	-0.428838	0.0986972	-0.622281	-0.235395	1.39281e-05	0.918594	64799	0.000746502	IQCH	15	67254800	67502260	q23
6653	0.403126	0.0928481	0.221147	0.585105	1.41337e-05	0.878267	6653	0.000754541	SORL1	11	121452203	121633693	q24.1
79792	0.420071	0.09699	0.229975	0.610168	1.48379e-05	0.715305	79792	0.000789029	GSDMD	8	143553207	143563062	q24.3
64850	0.46387	0.107186	0.253789	0.673952	1.50677e-05	0.991605	64850	0.000798115	ETNPPL	4	108742040	108763054	q25
29880	0.516788	0.119485	0.282601	0.750975	1.52452e-05	0.500599	29880	0.000804377	ALG5	13	36949775	37000261	q13.3
8853	0.529458	0.122572	0.289221	0.769694	1.56333e-05	0.630505	8853	0.000821657	ASAP2	2	9206765	9405683	p25.1
619279	0.497732	0.115276	0.271795	0.723669	1.57632e-05	0.28023	619279	0.000825285	ZNF704	8	80628451	80874781	q21.13
389170	-0.544787	0.126248	-0.79223	-0.297345	1.59455e-05	0.748959	389170	0.000828431	LEKR1	3	156825481	157046129	q25.31
10395	-0.48986	0.113511	-0.712338	-0.267382	1.59231e-05	0.331277	10395	0.000828431	DLC1	8	13083361	13604610	p22
83891	0.453355	0.105374	0.246827	0.659884	1.68991e-05	0.796345	83891	0.000868002	SNX25	4	185204237	185370185	q35.1
26278	0.496743	0.115442	0.270481	0.723006	1.68531e-05	0.926104	26278	0.000868002	SACS	13	23328826	23411513	q12.12
145389	0.463773	0.107788	0.252511	0.675034	1.68789e-05	0.476484	145389	0.000868002	SLC38A6	14	60981114	61083733	q23.1
10411	-0.506567	0.117922	-0.737689	-0.275445	1.74072e-05	0.792788	10411	0.000884052	RAPGEF3	12	47734367	47771040	q13.11
171586	0.450943	0.10495	0.245246	0.65664	1.73313e-05	0.84157	171586	0.000884052	ABHD3	18	21650897	21704805	q11.2
5364	-0.465982	0.108466	-0.678572	-0.253392	1.73823e-05	0.882694	5364	0.000884052	PLXNB1	3	48403854	48430051	p21.31
4212	0.495266	0.115355	0.269174	0.721358	1.7596e-05	0.449912	4212	0.000890303	MEIS2	15	36889204	37101299	q14
7078	-0.504172	0.117502	-0.734472	-0.273872	1.78074e-05	0.986137	7078	0.000897654	TIMP3	22	32801701	32863043	q12.3
9368	-0.405859	0.0947097	-0.591487	-0.220232	1.82492e-05	0.909223	9368	0.000916516	SLC9A3R1	17	74748613	74769353	q25.1
7984	-0.441702	0.103138	-0.643848	-0.239557	1.84676e-05	0.783751	7984	0.000924063	ARHGEF5	7	144355288	144380632	q35
9175	-0.408589	0.0955897	-0.595941	-0.221236	1.91651e-05	0.572723	9175	0.000955439	MAP3K13	3	185282941	185489097	q27.2
1397	0.360872	0.0844872	0.19528	0.526464	1.94315e-05	0.777703	1397	0.000965171	CRIP2	14	105472962	105480170	q32.33
10655	-0.491065	0.115165	-0.716784	-0.265346	2.00781e-05	0.977228	10655	0.000993647	DMRT2	9	1049858	1057552	p24.3
57719	-0.54922	0.128999	-0.802054	-0.296387	2.06672e-05	0.798546	57719	0.00101908	ANO8	19	17323223	17334829	p13.11
219743	0.380158	0.0894598	0.20482	0.555496	2.14266e-05	0.186194	219743	0.0010527	TYSND1	10	70137981	70146676	q22.1
1017	-0.400943	0.0944208	-0.586004	-0.215882	2.17289e-05	0.705019	1017	0.0010637	CDK2	12	55966769	55972784	q13.2
9885	-0.455048	0.107184	-0.665126	-0.244971	2.18133e-05	0.714549	9885	0.00106399	OSBPL2	20	62231922	62296213	q13.33
57478	0.466562	0.109985	0.250996	0.682128	2.21477e-05	0.471225	57478	0.00107643	USP31	16	23061406	23149270	p12.2
6622	-0.450341	0.106271	-0.658629	-0.242053	2.25861e-05	0.983206	6622	0.00109381	SNCA	4	89724099	89838315	q22.1
115294	0.450325	0.106427	0.241733	0.658918	2.32323e-05	0.561963	115294	0.0011211	PCMTD1	8	51817575	51899186	q11.23
6531	0.385021	0.0910308	0.206604	0.563438	2.34135e-05	0.354841	6531	0.0011214	SLC6A3	5	1392790	1445430	p15.33
3516	0.495109	0.117065	0.265667	0.724552	2.34349e-05	0.930219	3516	0.0011214	RBPJ	4	26163455	26435131	p15.2
29108	-0.460036	0.108785	-0.67325	-0.246822	2.34866e-05	0.858082	29108	0.0011214	PYCARD	16	31201485	31203450	p11.2
80704	-0.526913	0.124698	-0.771317	-0.282509	2.38403e-05	0.823116	80704	0.00113429	SLC19A3	2	227685210	227718012	q36.3
10227	0.361447	0.0855629	0.193747	0.529148	2.39638e-05	0.965318	10227	0.00113619	MFSD10	4	2930561	2934859	p16.3
147700	-0.465855	0.11055	-0.682529	-0.249181	2.50919e-05	0.928634	147700	0.00118248	KLC3	19	45333434	45351520	q13.32
253943	0.473166	0.11229	0.253081	0.693251	2.51146e-05	0.957871	253943	0.00118248	YTHDF3	8	63168553	63212786	q12.3
128853	-0.47861	0.113629	-0.701318	-0.255902	2.53058e-05	0.57169	128853	0.00118736	DUSP15	20	31847637	31870747	q11.21
25894	-0.484895	0.115145	-0.710575	-0.259215	2.54048e-05	0.917975	25894	0.00118789	PLEKHG4	16	67277510	67289499	q22.1
79139	0.590372	0.140384	0.315226	0.865519	2.60595e-05	0.185882	79139	0.00121432	DERL1	8	123013164	123042423	q24.13
93664	-0.449111	0.106851	-0.658535	-0.239687	2.63215e-05	0.329926	93664	0.00122233	CADPS2	7	122318425	122886759	q31.32
54941	0.429173	0.102272	0.228724	0.629623	2.71202e-05	0.469245	54941	0.00125512	RNF125	18	32018372	32073213	q12.1
25900	0.384385	0.0917066	0.204643	0.564126	2.77158e-05	0.650652	25900	0.0012711	IFFO1	12	6538375	6556083	p13.31
23198	0.526815	0.125695	0.280457	0.773173	2.77467e-05	0.753274	23198	0.0012711	PSME4	2	53864067	53970840	p16.2
90990	0.380871	0.0908585	0.202792	0.55895	2.76611e-05	0.584814	90990	0.0012711	KIFC2	8	144466043	144474202	q24.3
7375	-0.416039	0.0993795	-0.61082	-0.221259	2.83448e-05	0.806458	7375	0.00129174	USP4	3	49277831	49340712	p21.31
6788	0.454371	0.108545	0.241628	0.667115	2.83878e-05	0.681704	6788	0.00129174	STK3	8	98401403	98942827	q22.2
2824	0.465731	0.11133	0.247528	0.683935	2.87273e-05	0.366288	2824	0.00130282	GPM6B	X	13771031	13938638	p22.2
8819	0.458721	0.10974	0.243634	0.673808	2.91435e-05	0.414388	8819	0.00131651	SAP30	4	173369969	173377532	q34.1
84294	0.471894	0.112909	0.250597	0.693191	2.92233e-05	0.554716	84294	0.00131651	UTP23	8	116766503	116849463	q24.11
57507	-0.427012	0.102192	-0.627305	-0.226718	2.93428e-05	0.497072	57507	0.00131751	ZNF608	5	124636913	124748807	q23.2
64419	-0.483335	0.115921	-0.710536	-0.256135	3.0523e-05	0.391653	64419	0.00136598	MTMR14	3	9649433	9702393	p25.3
1196	0.40324	0.096852	0.213413	0.593066	3.13453e-05	0.672585	1196	0.00139817	CLK2	1	155262868	155278491	q22
23167	0.458883	0.110365	0.242571	0.675195	3.21244e-05	0.965225	23167	0.00142822	EFR3A	8	131904088	132013642	q24.22
51361	-0.472761	0.113753	-0.695713	-0.249809	3.23825e-05	0.46993	51361	0.00143422	HOOK1	1	59814786	59876378	p32.1
84074	-0.517744	0.124595	-0.761946	-0.273542	3.24709e-05	0.837699	84074	0.00143422	QRICH2	17	76274049	76307998	q25.1
54682	-0.446975	0.107834	-0.658325	-0.235624	3.39779e-05	0.788523	54682	0.00149591	MANSC1	12	12326056	12350541	p13.2
23613	0.411381	0.0992899	0.216776	0.605985	3.4245e-05	0.488476	23613	0.00149794	ZMYND8	20	47209214	47356889	q13.12
54929	0.457536	0.110418	0.241121	0.673951	3.41791e-05	0.216585	54929	0.00149794	TMEM161A	19	19119169	19138513	p13.11
26085	-0.545587	0.131727	-0.803767	-0.287408	3.44567e-05	0.296334	26085	0.00150236	KLK13	19	51056206	51065114	q13.41
6756	0.420291	0.101544	0.221269	0.619314	3.48813e-05	0.427977	6756	0.001516	SSX1	X	48255317	48267444	p11.23
54733	-0.425374	0.102813	-0.626885	-0.223864	3.5135e-05	0.919504	54733	0.00152214	SLC35F2	11	107790991	107928293	q22.3
119587	-0.420887	0.101922	-0.62065	-0.221124	3.63542e-05	0.722423	119587	0.00156994	CPXM2	10	123706207	123940267	q26.13
8786	0.397816	0.0964217	0.208833	0.586799	3.6946e-05	0.645602	8786	0.00159044	RGS11	16	268301	275980	p13.3
8826	0.491835	0.119314	0.257983	0.725687	3.75314e-05	0.968098	8826	0.00161053	IQGAP1	15	90388218	90502243	q26.1
6711	0.451672	0.109669	0.236725	0.666619	3.81344e-05	0.568573	6711	0.00163124	SPTBN1	2	54456285	54671445	p16.2
55722	0.368464	0.0894906	0.193066	0.543862	3.83256e-05	0.747033	55722	0.00163312	CEP72	5	612272	667168	p15.33
28512	-0.416606	0.101197	-0.614948	-0.218264	3.84192e-05	0.709864	28512	0.00163312	NKIRAS1	3	23891660	23946591	p24.2
6519	-0.557236	0.13547	-0.822753	-0.291719	3.89969e-05	0.441391	6519	0.00164465	SLC3A1	2	44275458	44321494	p21
2887	0.422695	0.10277	0.221269	0.624121	3.90545e-05	0.688397	2887	0.00164465	GRB10	7	50590063	50793462	p12.1
92745	0.39495	0.0960019	0.20679	0.58311	3.88893e-05	0.318879	92745	0.00164465	SLC38A5	X	48458537	48470256	p11.23
53335	-0.512654	0.124719	-0.7571	-0.268209	3.94867e-05	0.746414	53335	0.00165771	BCL11A	2	60451167	60553567	p16.1
54838	0.403586	0.0982661	0.210988	0.596184	4.007e-05	0.558715	54838	0.00167249	WBP1L	10	102743970	102816267	q24.32
10154	0.503323	0.122573	0.263084	0.743561	4.02024e-05	0.722861	10154	0.00167249	PLXNC1	12	94148723	94307675	q22
2054	0.411479	0.100237	0.215018	0.607939	4.04197e-05	0.528006	2054	0.00167249	STX2	12	130789600	130839266	q24.33
4482	-0.405451	0.0987733	-0.599043	-0.211859	4.04556e-05	0.417158	4482	0.00167249	MSRA	8	10054268	10428891	p23.1
64288	-0.412217	0.100416	-0.609029	-0.215405	4.04158e-05	0.894154	64288	0.00167249	ZSCAN31	6	28324693	28356271	p22.1
10420	-0.565436	0.138001	-0.835913	-0.294958	4.17958e-05	0.259431	10420	0.00172265	TESK2	1	45343883	45491166	p34.1
51303	0.428175	0.104585	0.223192	0.633159	4.2394e-05	0.711802	51303	0.00173675	FKBP11	12	48921518	48926474	q13.12
126669	-0.456623	0.11153	-0.675218	-0.238027	4.23704e-05	0.478755	126669	0.00173675	SHE	1	154469772	154502113	q21.3
5426	0.395131	0.0966105	0.205778	0.584484	4.31487e-05	0.486251	5426	0.00176234	POLE	12	132623753	132687365	q24.33
6432	0.426892	0.104412	0.222249	0.631536	4.34102e-05	0.536612	6432	0.00176769	SRSF7	2	38743599	38751494	p22.1
55937	-0.448624	0.109769	-0.663768	-0.233479	4.37059e-05	0.796824	55937	0.00177441	APOM	6	31652416	31658210	p21.33
55328	-0.390411	0.0956176	-0.577818	-0.203004	4.44485e-05	0.883026	55328	0.00179917	RNLS	10	88273864	88584530	q23.31
26040	0.37847	0.0927129	0.196756	0.560184	4.46164e-05	0.596928	26040	0.00180059	SETBP1	18	44680173	45068510	q12.3
374977	-0.491038	0.120453	-0.727121	-0.254956	4.56971e-05	0.66494	374977	0.00183873	MROH7	1	54641754	54710266	p32.3
285367	-0.471816	0.115846	-0.69887	-0.244762	4.64538e-05	0.939699	285367	0.00186365	RPUSD3	3	9837849	9844602	p25.3
7862	-0.454708	0.111697	-0.673631	-0.235785	4.68348e-05	0.950501	7862	0.00186788	BRPF1	3	9731729	9748018	p25.3
55286	-0.482655	0.118546	-0.715	-0.250309	4.67189e-05	0.634365	55286	0.00186788	C4orf19	4	37453941	37623495	p14
2736	0.341854	0.0840358	0.177147	0.506561	4.74268e-05	0.984559	2736	0.00188595	GLI2	2	120735623	120992653	q14.2
54957	-0.431523	0.106247	-0.639763	-0.223283	4.87563e-05	0.918436	54957	0.00192751	TXNL4B	16	72044289	72094431	q22.2
80315	0.483969	0.119158	0.250423	0.717514	4.87452e-05	0.524174	80315	0.00192751	CPEB4	5	173888280	173961976	q35.2
122769	0.43513	0.107265	0.224893	0.645366	4.9799e-05	0.303119	122769	0.00196301	LRR1	14	49598697	49614672	q21.3
10434	0.435578	0.107421	0.225038	0.646119	5.01585e-05	0.552761	10434	0.00197145	LYPLA1	8	54046367	54102017	q11.23
157769	0.445757	0.109993	0.230175	0.661339	5.06505e-05	0.726292	157769	0.00198503	FAM91A1	8	123768456	123815452	q24.13
528	0.467362	0.115429	0.241126	0.693598	5.14529e-05	0.925791	528	0.00201067	ATP6V1C1	8	103021063	103073051	q22.3
79837	-0.397419	0.098174	-0.589836	-0.205001	5.1634e-05	0.472578	79837	0.00201195	PIP4K2C	12	57591174	57603418	q13.3
7694	-0.413943	0.102387	-0.614619	-0.213268	5.2791e-05	0.505956	7694	0.00202216	ZNF135	19	58059239	58086310	q13.43
6304	-0.619464	0.153187	-0.919704	-0.319224	5.25803e-05	0.136828	6304	0.00202216	SATB1	3	18345387	18445588	p24.3
1052	0.366222	0.090581	0.188686	0.543757	5.27643e-05	0.736533	1052	0.00202216	CEBPD	8	47736909	47739086	q11.21
9134	0.45858	0.113385	0.236349	0.68081	5.24456e-05	0.308867	9134	0.00202216	CCNE2	8	94879770	94896678	q22.1
55002	-0.391881	0.0969295	-0.581859	-0.201902	5.27835e-05	0.871442	55002	0.00202216	TMCO3	13	113490995	113554590	q34
25960	0.356044	0.0880443	0.18348	0.528608	5.25656e-05	0.521781	25960	0.00202216	ADGRA2	8	37784191	37844896	p11.23
22821	0.40256	0.0995997	0.207348	0.597772	5.30468e-05	0.729362	22821	0.00202624	RASA3	13	113977783	114132611	q34
25879	0.418763	0.103677	0.215561	0.621966	5.36504e-05	0.504347	25879	0.00204354	DCAF13	8	103414714	103443453	q22.3
4435	0.479176	0.118662	0.246603	0.711749	5.38709e-05	0.904292	4435	0.00204619	CITED1	X	72301638	72307187	q13.1
4908	0.354016	0.0877204	0.182087	0.525945	5.44329e-05	0.482455	4908	0.00206176	NTF3	12	5432112	5521536	p13.31
11060	-0.428622	0.106286	-0.636939	-0.220304	5.51382e-05	0.941713	11060	0.00207687	WWP2	16	69762306	69941741	q22.1
25805	-0.342483	0.0849141	-0.508911	-0.176054	5.50024e-05	0.51984	25805	0.00207687	BAMBI	10	28677342	28682939	p12.1
5025	0.435053	0.107916	0.223541	0.646564	5.54478e-05	0.716677	5025	0.00208275	P2RX4	12	121209857	121234106	q24.31
307	0.420009	0.104217	0.215747	0.624271	5.5747e-05	0.47169	307	0.0020882	ANXA4	2	69644425	69827100	p13.3
1238	-0.444561	0.110347	-0.660837	-0.228286	5.60691e-05	0.94542	1238	0.00209112	ACKR2	3	42804752	42887974	p22.1
1910	-0.382305	0.0949153	-0.568336	-0.196275	5.62874e-05	0.594573	1910	0.00209112	EDNRB	13	77895481	77919768	q22.3
80727	0.39118	0.0971109	0.200846	0.581513	5.6212e-05	0.823269	80727	0.00209112	TTYH3	7	2631951	2664802	p22.3
9341	-0.378955	0.0941333	-0.563453	-0.194457	5.6799e-05	0.85246	9341	0.00209862	VAMP3	1	7771269	7781432	p36.23
79668	0.37967	0.0943006	0.194845	0.564496	5.66918e-05	0.401676	79668	0.00209862	PARP8	5	50665899	50846522	q11.1
23197	0.716988	0.178145	0.36783	1.06615	5.70376e-05	0.191765	23197	0.00210171	FAF2	5	176447628	176510074	q35.2
30	-0.384619	0.0955918	-0.571975	-0.197262	5.7326e-05	0.725329	30	0.00210444	ACAA1	3	38103129	38137242	p22.2
27161	0.504637	0.125433	0.258793	0.750481	5.74221e-05	0.22452	27161	0.00210444	AGO2	8	140520156	140635619	q24.3
25820	0.45865	0.114275	0.234674	0.682625	5.98109e-05	0.78491	25820	0.00218608	ARIH1	15	72474326	72602985	q24.1
112817	0.472989	0.117914	0.241881	0.704096	6.03881e-05	0.482209	112817	0.00220124	HOGA1	10	97584323	97612802	q24.2
8828	-0.365448	0.0911203	-0.54404	-0.186855	6.05622e-05	0.753503	8828	0.00220167	NRP2	2	205681990	205798133	q33.3
7299	-0.315157	0.0787338	-0.469472	-0.160841	6.25942e-05	0.888113	7299	0.00226341	TYR	11	89177452	89295759	q14.3
4704	0.44454	0.111045	0.226897	0.662184	6.24754e-05	0.35999	4704	0.00226341	NDUFA9	12	4649095	4694317	p13.32
10641	-0.426406	0.10658	-0.6353	-0.217512	6.31305e-05	0.618134	10641	0.00227673	NPRL2	3	50347330	50351091	p21.31
7188	0.437817	0.10955	0.223102	0.652532	6.42884e-05	0.990501	7188	0.00231234	TRAF5	1	211326615	211374946	q32.3
84696	-0.494808	0.123913	-0.737673	-0.251942	6.51938e-05	0.945849	84696	0.0023363	ABHD1	2	27123789	27130812	p23.3
349136	-0.501522	0.125607	-0.747707	-0.255337	6.52992e-05	0.458372	349136	0.0023363	WDR86	7	151375909	151410727	q36.1
114757	0.397553	0.0996104	0.20232	0.592785	6.57738e-05	0.961884	114757	0.00234093	CYGB	17	76527356	76551175	q25.1
2296	0.349748	0.08763	0.177996	0.521499	6.57433e-05	0.713797	2296	0.00234093	FOXC1	6	1609972	1613897	p25.3
147968	0.370529	0.0928596	0.188527	0.55253	6.60156e-05	0.820662	147968	0.00234338	CAPN12	19	38730187	38769904	q13.2
51643	0.431911	0.108354	0.219541	0.64428	6.71643e-05	0.947264	51643	0.00237077	TMBIM4	12	66135846	66170072	q14.3
81831	0.43837	0.109969	0.222834	0.653906	6.71141e-05	0.545277	81831	0.00237077	NETO2	16	47077703	47143997	q12.1
374887	-0.521958	0.130961	-0.778638	-0.265279	6.73117e-05	0.4363	374887	0.00237077	YJEFN3	19	19528861	19537581	p13.11
79192	0.417106	0.104763	0.211774	0.622438	6.8503e-05	0.282922	79192	0.00240648	IRX1	5	3596054	3601403	p15.33
150696	-0.468407	0.117722	-0.699138	-0.237675	6.92326e-05	0.838487	150696	0.00241957	PROM2	2	95274453	95291308	q11.1
84105	0.403056	0.10129	0.204532	0.601581	6.91377e-05	0.659718	84105	0.00241957	PCBD2	5	134904906	135007959	q31.1
11123	-0.392574	0.0989007	-0.586416	-0.198732	7.20623e-05	0.679902	11123	0.00250555	RCAN3	1	24502351	24541040	p36.11
54567	0.556483	0.140189	0.281718	0.831247	7.20144e-05	0.155608	54567	0.00250555	DLL4	15	40929340	40939072	q15.1
4133	0.3942	0.0994231	0.199335	0.589066	7.34339e-05	0.621918	4133	0.00254671	MAP2	2	209424058	209734118	q34
83539	0.354041	0.0893094	0.178998	0.529085	7.36384e-05	0.556276	83539	0.00254729	CHST9	18	26906481	27185317	q11.2
10161	-0.361501	0.0913587	-0.540561	-0.182441	7.59155e-05	0.383404	10161	0.00261938	LPAR6	13	48389567	48444704	q14.2
157657	0.415648	0.105178	0.209503	0.621793	7.75483e-05	0.584152	157657	0.00266892	C8orf37	8	95244919	95269201	q22.1
78987	-0.448438	0.113518	-0.67093	-0.225946	7.80363e-05	0.515065	78987	0.00267892	CRELD1	3	9933822	9945413	p25.3
5717	0.464627	0.11772	0.2339	0.695354	7.91772e-05	0.917374	5717	0.00271122	PSMD11	17	32444261	32483318	q11.2
51105	0.425436	0.107861	0.214033	0.63684	8.00337e-05	0.94958	51105	0.00273365	PHF20L1	8	132775358	132848807	q24.22
23705	0.357201	0.0905799	0.179667	0.534734	8.0305e-05	0.988583	23705	0.00273602	CADM1	11	115169218	115504957	q23.3
2137	-0.466331	0.118304	-0.698203	-0.234459	8.08717e-05	0.342501	2137	0.00274842	EXTL3	8	28600469	28755599	p21.1
9753	-0.393044	0.0997384	-0.588527	-0.19756	8.12288e-05	0.915823	9753	0.00275366	ZSCAN12	6	28378955	28399734	p22.1
11260	0.473215	0.120211	0.237606	0.708824	8.26634e-05	0.388037	11260	0.0027953	XPOT	12	64404350	64451127	q14.2
51110	0.424507	0.107867	0.213092	0.635923	8.30359e-05	0.943327	51110	0.00280091	LACTB2	8	70635318	70669174	q13.3
4683	0.42789	0.108755	0.214735	0.641046	8.33891e-05	0.983142	4683	0.00280585	NBN	8	89933336	90003228	q21.3
1893	0.370062	0.0944007	0.18504	0.555084	8.85056e-05	0.517395	1893	0.00297063	ECM1	1	150508062	150513789	q21.2
79660	-0.407705	0.104033	-0.611607	-0.203803	8.89233e-05	0.471186	79660	0.00297728	PPP1R3B	8	9136255	9151574	p23.1
2305	0.375393	0.0958703	0.187491	0.563296	9.01662e-05	0.467184	2305	0.00298937	FOXM1	12	2857681	2877155	p13.33
23659	-0.370569	0.0946088	-0.555999	-0.185139	8.97105e-05	0.94222	23659	0.00298937	PLA2G15	16	68245304	68261062	q22.1
54946	-0.377179	0.0963137	-0.56595	-0.188408	8.99736e-05	0.549101	54946	0.00298937	SLC41A3	3	126006355	126101561	q21.3
81858	0.35672	0.0910948	0.178177	0.535262	9.00606e-05	0.553891	81858	0.00298937	SHARPIN	8	144098633	144108124	q24.3
7029	-0.429356	0.109759	-0.64448	-0.214232	9.16078e-05	0.51786	7029	0.00301688	TFDP2	3	141944428	142149544	q23
11066	0.420103	0.107379	0.209644	0.630562	9.14093e-05	0.59594	11066	0.00301688	SNRNP35	12	123457641	123473154	q24.31
79575	-0.649702	0.166094	-0.97524	-0.324165	9.16634e-05	0.264941	79575	0.00301688	ABHD8	19	17292131	17310236	p13.11
1464	0.397658	0.1017	0.19833	0.596986	9.2252e-05	0.819214	1464	0.0030199	CSPG4	15	75674322	75712848	q24.2
23371	0.357414	0.0914181	0.178238	0.53659	9.24233e-05	0.985382	23371	0.0030199	TNS2	12	53046969	53064372	q13.13
91653	-0.452488	0.115729	-0.679313	-0.225663	9.2339e-05	0.518254	91653	0.0030199	BOC	3	113211003	113287459	q13.2
2261	0.348177	0.0891299	0.173486	0.522869	9.36795e-05	0.684622	2261	0.00305359	FGFR3	4	1793307	1808872	p16.3
23255	0.338837	0.0867838	0.168744	0.50893	9.44659e-05	0.64165	23255	0.00307184	MTCL1	18	8705661	8832778	p11.22
11065	0.414021	0.106077	0.206114	0.621927	9.49951e-05	0.579993	11065	0.00308166	UBE2C	20	45812576	45816957	q13.12
25999	0.388016	0.0994598	0.193079	0.582954	9.57021e-05	0.931208	25999	0.00309719	CLIP3	19	36014660	36033343	q13.12
80746	-0.400539	0.102707	-0.601841	-0.199236	9.62673e-05	0.834259	80746	0.00310806	TSEN2	3	12484432	12539623	p25.2
84553	-0.62915	0.161388	-0.945466	-0.312835	9.68469e-05	0.206932	84553	0.00311934	FAXC	6	99271169	99350062	q16.2
51571	0.625026	0.160369	0.310708	0.939344	9.7226e-05	0.125454	51571	0.00312413	FAM49B	8	129839593	130017129	q24.21
55888	-0.41498	0.106493	-0.623703	-0.206257	9.74839e-05	0.705521	55888	0.00312502	ZKSCAN7	3	44555193	44594173	p21.31
8795	-0.415674	0.106694	-0.624789	-0.206558	9.78115e-05	0.894107	8795	0.00312812	TNFRSF10B	8	23020133	23069179	p21.3
11334	-0.409206	0.105145	-0.615286	-0.203125	9.94949e-05	0.792932	11334	0.00316702	TUSC2	3	50320027	50328251	p21.31
51236	0.356598	0.0916204	0.177025	0.536171	9.93706e-05	0.609143	51236	0.00316702	HGH1	8	144137769	144140843	q24.3
7514	0.433677	0.11145	0.21524	0.652115	9.97333e-05	0.816109	7514	0.00316717	XPO1	2	61477849	61538626	p15
3815	0.439886	0.113132	0.218151	0.66162	0.000100968	0.749251	3815	0.00319889	KIT	4	54657918	54740715	q12
367	0.362993	0.0933828	0.179966	0.54602	0.000101429	0.47648	367	0.00320601	AR	X	67544032	67730619	q12
64798	0.376154	0.0968384	0.186354	0.565953	0.000102606	0.660436	64798	0.00323568	DEPTOR	8	119873717	120050913	q24.12
8027	0.406871	0.104864	0.201342	0.612401	0.000104458	0.907526	8027	0.00328643	STAM	10	17644125	17715914	p12.33
286148	0.422049	0.108948	0.208515	0.635583	0.000107127	0.987543	286148	0.00334709	DPY19L4	8	94719703	94793836	q22.1
10278	-0.576655	0.148839	-0.868374	-0.284936	0.000106908	0.310182	10278	0.00334709	EFS	14	23356402	23365752	q11.2
4145	0.343133	0.088572	0.169535	0.516731	0.00010704	0.584191	4145	0.00334709	MATK	19	3777970	3802129	p13.3
65263	0.33874	0.0875033	0.167237	0.510244	0.000108313	0.663902	65263	0.00337636	PYCR3	8	143603913	143609773	q24.3
6533	-0.418032	0.108018	-0.629743	-0.20632	0.000108826	0.753955	6533	0.00338459	SLC6A6	3	14402576	14489349	p25.1
93100	0.371541	0.0960763	0.183235	0.559847	0.000110115	0.729499	93100	0.00341685	NAPRT	8	143574785	143578649	q24.3
4171	-0.395385	0.102328	-0.595944	-0.194825	0.000111594	0.470051	4171	0.00342018	MCM2	3	127598223	127622436	q21.3
2907	0.381205	0.0986242	0.187905	0.574504	0.000110988	0.646212	2907	0.00342018	GRINA	8	143990058	143993415	q24.3
23164	-0.411359	0.106445	-0.619986	-0.202731	0.000111301	0.544124	23164	0.00342018	MPRIP	17	17042545	17217679	p11.2
89874	-0.424454	0.10987	-0.639796	-0.209113	0.000111895	0.957539	89874	0.00342018	SLC25A21	14	36678431	37172866	q13.3
55845	-0.428642	0.11091	-0.646021	-0.211262	0.000111193	0.941711	55845	0.00342018	BRK1	3	10115592	10127190	p25.3
84875	0.366084	0.0947568	0.180364	0.551804	0.000111818	0.412807	84875	0.00342018	PARP10	8	143977153	144012772	q24.3
89765	-0.41728	0.108019	-0.628992	-0.205567	0.000111988	0.821999	89765	0.00342018	RSPH1	21	42472486	42496354	q22.3
51365	-0.411478	0.106542	-0.620296	-0.20266	0.000112405	0.567907	51365	0.0034252	PLA1A	3	119597842	119629811	q13.33
9416	0.402712	0.104347	0.198195	0.607228	0.000113693	0.913574	9416	0.00345371	DDX23	12	48829764	48852842	q13.12
64518	-0.537448	0.139271	-0.810415	-0.264482	0.00011385	0.288326	64518	0.00345371	TEKT3	17	15303811	15341641	p12
55284	0.441918	0.114614	0.217278	0.666558	0.0001154	0.293504	55284	0.00349292	UBE2W	8	73780097	73878910	q21.11
285148	0.406214	0.105467	0.199502	0.612927	0.000117368	0.502416	285148	0.00354457	IAH1	2	9473658	9496543	p25.1
96459	0.447074	0.116192	0.219342	0.674806	0.000119225	0.912348	96459	0.00359265	FNIP1	5	131641714	131797063	q31.1
57415	-0.37679	0.0979957	-0.568858	-0.184722	0.00012057	0.933611	57415	0.00362513	C3orf14	3	62318973	62336213	p14.2
64145	-0.363969	0.0947058	-0.549589	-0.178349	0.000121461	0.833802	64145	0.00363578	RBSN	3	15070073	15099163	p25.1
81610	0.378554	0.09849	0.185517	0.571591	0.000121254	0.524068	81610	0.00363578	FAM83D	20	38926312	38953106	q11.23
9805	-0.446911	0.116474	-0.675196	-0.218626	0.000124545	0.627245	9805	0.00371988	SCRN1	7	29920103	29990289	p14.3
57128	-0.401568	0.104709	-0.606794	-0.196341	0.000125528	0.98519	57128	0.00374101	LYRM4	6	5102593	5260939	p25.1
1503	0.394382	0.102893	0.192714	0.596049	0.000126633	0.638488	1503	0.00376567	CTPS1	1	40979335	41012565	p34.2
79412	-0.449667	0.117412	-0.67979	-0.219544	0.000128234	0.404199	79412	0.00380493	KREMEN2	16	2963944	2968383	p13.3
862	0.349718	0.091353	0.170669	0.528766	0.000129083	0.68464	862	0.00381445	RUNX1T1	8	91954967	92103286	q21.3
4124	0.422098	0.110292	0.205931	0.638266	0.000129655	0.562799	4124	0.00381445	MAN2A1	5	109689366	109869625	q21.3
7786	0.379414	0.0991397	0.185104	0.573725	0.00012968	0.995998	7786	0.00381445	MAP3K12	12	53479669	53500063	q13.13
90187	0.336561	0.0879214	0.164238	0.508884	0.000129201	0.514024	90187	0.00381445	EMILIN3	20	41359966	41366827	q12
388284	-0.421165	0.110075	-0.636907	-0.205422	0.000130151	0.574736	388284	0.00382001	C16orf86	16	67666816	67668758	q22.1
23258	0.376837	0.098514	0.183753	0.569921	0.00013066	0.976573	23258	0.00382667	DENND5A	11	9138825	9265390	p15.4
55633	-0.431149	0.112743	-0.652121	-0.210176	0.000131214	0.827619	55633	0.00383461	TBC1D22B	6	37257772	37332970	p21.2
5269	-0.368999	0.0966018	-0.558335	-0.179663	0.000133562	0.844786	5269	0.00389483	SERPINB6	6	2948159	2972165	p25.2
51517	-0.412199	0.107931	-0.623741	-0.200658	0.000133942	0.805118	51517	0.00389754	NCKIPSD	3	48673844	48686364	p21.31
7764	-0.348895	0.0914701	-0.528173	-0.169617	0.000136567	0.555138	7764	0.00395694	ZNF217	20	53567065	53609907	q13.2
80781	0.371005	0.0972575	0.180384	0.561626	0.000136367	0.783659	80781	0.00395694	COL18A1	21	45405137	45513720	q22.3
4093	0.306289	0.080397	0.148714	0.463865	0.000139128	0.608284	4093	0.00402256	SMAD9	13	36844831	36920765	q13.3
57110	-0.442661	0.116249	-0.670505	-0.214817	0.000140173	0.452367	57110	0.00404413	HRASLS	3	193241125	193277738	q29
9509	0.42115	0.11066	0.20426	0.63804	0.000141349	0.233864	9509	0.00406941	ADAMTS2	5	179110851	179345430	q35.3
6419	-0.44389	0.116679	-0.672576	-0.215205	0.000142156	0.367035	6419	0.00408397	SETMAR	3	4303304	4317567	p26.1
64689	-0.426387	0.11211	-0.64612	-0.206655	0.000142794	0.795028	64689	0.00409364	GORASP1	3	39096659	39108363	p22.2
56243	-0.454737	0.119704	-0.689353	-0.220121	0.000145379	0.285224	56243	0.00415668	KIAA1217	10	23694746	24547848	p12.2
90390	0.399697	0.105226	0.193457	0.605937	0.000145606	0.519288	90390	0.00415668	MED30	8	117520713	117540262	q24.11
10058	0.374891	0.0987443	0.181356	0.568426	0.000146704	0.850758	10058	0.00417146	ABCB6	2	219209768	219218990	q35
80310	-0.417909	0.110077	-0.633656	-0.202163	0.000146739	0.59144	80310	0.00417146	PDGFD	11	103907186	104164379	q22.3
6938	0.419675	0.110617	0.20287	0.636481	0.000148271	0.65369	6938	0.00420618	TCF12	15	56918623	57299281	q21.3
132001	-0.41248	0.108772	-0.62567	-0.199289	0.000149359	0.68337	132001	0.00422819	TAMM41	3	11790442	11846919	p25.2
8506	0.373261	0.0984529	0.180297	0.566225	0.000149883	0.73442	8506	0.00423418	CNTNAP1	17	42682613	42699814	q21.2
2786	0.350217	0.0923907	0.169134	0.531299	0.00015028	0.868424	2786	0.00423658	GNG4	1	235547687	235650754	q42.3
10038	0.449423	0.118599	0.216973	0.681873	0.000150997	0.398004	10038	0.00424796	PARP2	14	20343582	20357905	q11.2
51582	0.40562	0.107081	0.195745	0.615496	0.000151881	0.587707	51582	0.00425518	AZIN1	8	102826357	102893864	q22.3
25871	-0.343734	0.090741	-0.521583	-0.165885	0.000151817	0.660062	25871	0.00425518	NEPRO	3	113002440	113019861	q13.2
662	0.323973	0.0855733	0.156253	0.491694	0.000153145	0.680744	662	0.00427292	BNIP1	5	173144442	173164387	q35.1
55125	0.412446	0.108937	0.198934	0.625957	0.000153026	0.611963	55125	0.00427292	CEP192	18	12991362	13125052	p11.21
81619	-0.324484	0.085744	-0.492539	-0.156429	0.000154121	0.956696	81619	0.00429134	TSPAN14	10	80454166	80533123	q23.1
79989	-0.362853	0.0959868	-0.550984	-0.174722	0.000156677	0.460188	79989	0.00433652	TTC26	7	139133744	139191986	q34
285989	-0.359374	0.0950477	-0.545664	-0.173084	0.000156205	0.875605	285989	0.00433652	ZNF789	7	99472841	99503650	q22.1
56652	-0.371542	0.0982863	-0.56418	-0.178904	0.000156703	0.500911	56652	0.00433652	TWNK	10	100987367	100994401	q24.31
284217	0.372236	0.0985771	0.179028	0.565443	0.000159312	0.519619	284217	0.00439973	LAMA1	18	6941744	7117814	p11.31
55529	0.447306	0.118547	0.214959	0.679653	0.000161137	0.341082	55529	0.00444109	TMEM55A	8	90993796	91041064	q21.3
8835	0.385518	0.102191	0.185228	0.585808	0.000161599	0.35562	8835	0.0044448	SOCS2	12	93569814	93583487	q22
83473	0.343546	0.0910983	0.164997	0.522096	0.00016249	0.679367	83473	0.00446026	KATNAL2	18	46917492	47102243	q21.1
221443	-0.374082	0.0992143	-0.568539	-0.179626	0.000162956	0.796118	221443	0.00446401	OARD1	6	41033627	41097787	p21.1
6261	-0.393975	0.104533	-0.598857	-0.189094	0.000163972	0.680655	6261	0.00448279	RYR1	19	38433699	38587564	q13.2
1373	-0.433876	0.115137	-0.659541	-0.208212	0.000164334	0.432237	1373	0.00448365	CPS1	2	210477682	210679107	q34
1301	-0.425895	0.113074	-0.647516	-0.204274	0.00016554	0.78975	1301	0.00450154	COL11A1	1	102876467	103108496	p21.1
135114	-0.35885	0.095278	-0.545592	-0.172109	0.000165654	0.54926	135114	0.00450154	HINT3	6	125956781	125980244	q22.32
51337	0.421902	0.112422	0.201559	0.642245	0.000174844	0.197619	51337	0.00474176	THEM6	8	142727203	142736927	q24.3
2549	0.369003	0.0983441	0.176252	0.561754	0.000175319	0.706258	2549	0.00474516	GAB1	4	143336762	143474568	q31.21
115286	-0.402421	0.107292	-0.612709	-0.192133	0.000176327	0.61334	115286	0.00476294	SLC25A26	3	66133610	66388116	p14.1
9846	0.390113	0.104058	0.186163	0.594063	0.000177546	0.365866	9846	0.00478632	GAB2	11	78215297	78418348	q14.1
84925	-0.364953	0.0973833	-0.555821	-0.174085	0.000178537	0.767771	84925	0.00480351	DIRC2	3	122794795	122881139	q21.1
9133	0.385118	0.102831	0.183573	0.586662	0.000180274	0.716765	9133	0.00484061	CCNB2	15	59105078	59125045	q22.2
57001	-0.365596	0.0976407	-0.556968	-0.174223	0.000180901	0.64952	57001	0.00484787	SDHAF3	7	97116590	97181763	q21.3
55620	-0.559017	0.149438	-0.851911	-0.266123	0.000183444	0.152185	55620	0.0049063	STAP2	19	4324043	4342786	p13.3
5480	0.383945	0.102682	0.182692	0.585198	0.000184627	0.734169	5480	0.00492824	PPIC	5	123023250	123036741	q23.2
23144	0.319793	0.0855717	0.152076	0.487511	0.000186125	0.502154	23144	0.00495847	ZC3H3	8	143437655	143541453	q24.3
1728	0.407843	0.10916	0.193893	0.621794	0.000186837	0.57107	1728	0.00496766	NQO1	16	69706996	69726951	q22.1
2618	0.391724	0.10489	0.186143	0.597306	0.000188011	0.476282	2618	0.0049891	GART	21	33503931	33543491	q22.11
10623	0.402335	0.107783	0.191085	0.613585	0.000189338	0.507336	10623	0.00501451	POLR3C	1	145824088	145842505	q21.1
51776	0.377734	0.101208	0.179371	0.576097	0.000189763	0.509052	51776	0.00501595	MAP3K20	2	173075435	173268010	q31.1
133308	0.416442	0.111676	0.197561	0.635323	0.000192232	0.927974	133308	0.00507133	SLC9B2	4	103019868	103085829	q24
10184	0.449627	0.120624	0.213209	0.686046	0.000193374	0.914707	10184	0.00509156	LHFPL2	5	78485215	78770021	q14.1
57446	0.360223	0.0966747	0.170744	0.549702	0.000194437	0.478293	57446	0.00510962	NDRG3	20	36651766	36746078	q11.23
23127	0.368086	0.0988033	0.174435	0.561737	0.000194971	0.264212	23127	0.00511374	COLGALT2	1	183929854	184037729	q25.3
50854	-0.3662	0.0983599	-0.558982	-0.173418	0.000196819	0.688837	50854	0.00515226	C6orf48	6	31834608	31839766	p21.33
10460	0.382192	0.102738	0.18083	0.583554	0.000199164	0.613382	10460	0.00520358	TACC3	4	1721490	1745176	p16.3
79663	-0.315437	0.0848222	-0.481685	-0.149188	0.000200172	0.557988	79663	0.00521988	HSPBAP1	3	122740003	122793824	q21.1
284358	-0.489909	0.131851	-0.748332	-0.231485	0.000202707	0.392231	284358	0.00527583	MAMSTR	19	48712742	48719721	q13.33
79858	-0.473761	0.127606	-0.723863	-0.223658	0.000205066	0.286947	79858	0.00532701	NEK11	3	131026850	131350465	q22.1
1036	-0.424075	0.114293	-0.648086	-0.200064	0.00020693	0.451961	1036	0.0053549	CDO1	5	115804733	115816954	q22.3
81552	0.367651	0.0990797	0.173459	0.561844	0.000206719	0.779354	81552	0.0053549	VOPP1	7	55436056	55572988	p11.2
339366	-0.563452	0.15199	-0.861347	-0.265557	0.000209592	0.392692	339366	0.00541345	ADAMTSL5	19	1505018	1513604	p13.3
9699	0.465393	0.125598	0.219226	0.711561	0.000211042	0.116671	9699	0.00544055	RIMS2	8	103500748	104256094	q22.3
9949	0.333902	0.0902549	0.157005	0.510798	0.000215989	0.649226	9949	0.00554954	AMMECR1	X	110194186	110440233	q23
4258	0.38042	0.102832	0.178873	0.581967	0.000216088	0.496343	4258	0.00554954	MGST2	4	139665768	139740745	q31.1
221749	-0.396756	0.107277	-0.607015	-0.186496	0.000216947	0.810352	221749	0.00556107	PXDC1	6	3722614	3752026	p25.2
56985	-0.413313	0.111819	-0.632474	-0.194151	0.000218797	0.813639	56985	0.0055979	ADPRM	17	10697594	10711233	p13.1
154	-0.371097	0.100419	-0.567914	-0.17428	0.000219458	0.679079	154	0.00560423	ADRB2	5	148825245	148828687	q32
23366	-0.403427	0.109194	-0.617443	-0.189411	0.000220238	0.404631	23366	0.00561359	KIAA0895	7	36324221	36390125	p14.2
65980	0.414206	0.112286	0.19413	0.634282	0.00022526	0.659813	65980	0.00573081	BRD9	5	850291	892824	p15.33
283316	0.342862	0.092968	0.160648	0.525076	0.00022606	0.37821	283316	0.00574041	CD163L1	12	7346685	7479897	p13.31
11345	-0.360416	0.0977814	-0.552064	-0.168768	0.000227863	0.886914	11345	0.00576459	GABARAPL2	16	75566351	75577881	q23.1
348094	0.39444	0.107005	0.184714	0.604166	0.000227644	0.928997	348094	0.00576459	ANKDD1A	15	64911902	64958700	q22.31
23564	-0.384937	0.104495	-0.589743	-0.180131	0.00022979	0.627379	23564	0.00578501	DDAH2	6	31727038	31730617	p21.33
2859	-0.411356	0.111672	-0.630228	-0.192483	0.00022995	0.514554	2859	0.00578501	GPR35	2	240605431	240631259	q37.3
84959	-0.38774	0.105237	-0.594001	-0.181478	0.000229218	0.709871	84959	0.00578501	UBASH3B	11	122655675	122814473	q24.1
4776	0.34211	0.0929094	0.160011	0.524209	0.000231243	0.636683	4776	0.00579749	NFATC4	14	24365673	24379604	q12
10079	0.392077	0.106481	0.183378	0.600777	0.000231301	0.962053	10079	0.00579749	ATP9A	20	51596514	51768634	q13.2
8379	0.35238	0.0957353	0.164742	0.540018	0.000232526	0.434312	8379	0.00581745	MAD1L1	7	1815793	2233243	p22.3
55608	0.408944	0.111163	0.191068	0.62682	0.000234365	0.522	55608	0.00585266	ANKRD10	13	110878540	110915069	q34
694	-0.381549	0.103759	-0.584913	-0.178185	0.000235753	0.973849	694	0.00587649	BTG1	12	92140278	92145897	q21.33
9814	0.340898	0.0928091	0.158996	0.522801	0.000239616	0.983958	9814	0.00595091	SFI1	22	31488688	31618586	q12.2
10848	-0.51754	0.140893	-0.793685	-0.241396	0.000239446	0.119402	10848	0.00595091	PPP1R13L	19	45379634	45406349	q13.32
29083	-0.352769	0.0960827	-0.541088	-0.164451	0.000241116	0.543236	29083	0.0059772	GTPBP8	3	112990918	113015060	q13.2
127262	-0.363898	0.0992025	-0.558331	-0.169464	0.000244235	0.788427	127262	0.00604347	TPRG1L	1	3625002	3630127	p36.32
23221	-0.428806	0.116964	-0.658051	-0.199561	0.000246241	0.40113	23221	0.00608201	RHOBTB2	8	22987417	23020199	p21.3
55526	0.521673	0.142362	0.242648	0.800698	0.000247914	0.338039	55526	0.00611221	DHTKD1	10	12068972	12123225	p14
2648	0.356816	0.0973997	0.165916	0.547715	0.000248875	0.875168	2648	0.00612475	KAT2A	17	42113108	42121358	q21.2
6271	0.474971	0.129713	0.220739	0.729203	0.00025053	0.353591	6271	0.00614355	S100A1	1	153627926	153632039	q21.3
376267	0.380867	0.104014	0.177004	0.58473	0.000250544	0.853241	376267	0.00614355	RAB15	14	64945814	64972776	q23.3
137835	-0.435378	0.118922	-0.668461	-0.202295	0.000251196	0.70933	137835	0.0061484	TMEM71	8	132685007	132760712	q24.22
3709	0.356519	0.097454	0.165513	0.547525	0.000253861	0.774486	3709	0.00620243	ITPR2	12	26336515	26833198	p11.23
10553	0.390708	0.106818	0.181349	0.600068	0.00025449	0.62279	10553	0.00620662	HTATIP2	11	20363685	20383783	p15.1
116496	-0.35503	0.0971053	-0.545353	-0.164707	0.000256045	0.278943	116496	0.00622216	FAM129A	1	184790724	184974550	q25.3
152926	0.492311	0.134639	0.228422	0.756199	0.000255667	0.207478	152926	0.00622216	PPM1K	4	88257620	88284769	q22.1
51586	0.363864	0.0996182	0.168616	0.559113	0.000259611	0.697613	51586	0.00629754	MED15	22	20495913	20587632	q11.21
4891	0.412479	0.112952	0.191098	0.633861	0.000260394	0.927675	4891	0.00630525	SLC11A2	12	50979401	51028566	q13.12
3790	-0.387721	0.106193	-0.595856	-0.179587	0.000261117	0.714999	3790	0.0063115	KCNS3	2	17877847	18361616	p24.2
23051	0.484018	0.132618	0.224092	0.743943	0.000262524	0.343823	23051	0.00632296	ZHX3	20	41178448	41317672	q12
79891	-0.387397	0.106132	-0.595413	-0.179382	0.000262103	0.354019	79891	0.00632296	ZNF671	19	57719751	57727624	q13.43
5396	0.309605	0.0848519	0.143299	0.475912	0.000263492	0.41069	5396	0.00633503	PRRX1	1	170662728	170739419	q24.2
51497	0.361671	0.0991509	0.167339	0.556003	0.000264619	0.708843	51497	0.00635086	NELFCD	20	58981208	58995133	q13.32
10106	-0.420856	0.115397	-0.647031	-0.194681	0.000265303	0.759122	10106	0.00635603	CTDSP2	12	57819927	57846739	q14.1
286077	0.359195	0.0985518	0.166037	0.552353	0.000267674	0.732575	286077	0.00640152	FAM83H	8	143723933	143733801	q24.3
27242	0.357518	0.0981911	0.165067	0.549969	0.000271537	0.724477	27242	0.00648246	TNFRSF21	6	47231532	47309905	p12.3
7004	0.354552	0.0974397	0.163574	0.54553	0.000274039	0.942013	7004	0.00653069	TEAD4	12	2959330	3040673	p13.33
23471	0.474101	0.130364	0.218592	0.72961	0.000276105	0.214097	23471	0.0065684	TRAM1	8	70573442	70608387	q13.3
9455	-0.469926	0.129293	-0.723335	-0.216517	0.000278426	0.865696	9455	0.00659433	HOMER2	15	82836946	82986153	q25.2
5611	0.387726	0.106658	0.178679	0.596772	0.000277753	0.410045	5611	0.00659433	DNAJC3	13	95677139	95794989	q32.1
5909	0.434811	0.119638	0.200324	0.669298	0.000278654	0.292255	5909	0.00659433	RAP1GAP	1	21596215	21669363	p36.12
2040	0.396595	0.10916	0.182645	0.610544	0.000279975	0.398436	2040	0.00661405	STOM	9	121338988	121370304	q33.2
79591	0.410525	0.11304	0.18897	0.63208	0.000281591	0.257913	79591	0.00664066	C10orf76	10	101845599	102056193	q24.32
23245	0.381665	0.105145	0.175585	0.587745	0.000283524	0.37669	23245	0.00666534	ASTN2	9	116425225	117415070	q33.1
890	0.361364	0.0995543	0.166241	0.556487	0.000283621	0.459262	890	0.00666534	CCNA2	4	121816444	121823933	q27
23601	-0.411411	0.113361	-0.633595	-0.189227	0.000284301	0.73766	23601	0.00666975	CLEC5A	7	141927357	141947007	q34
22985	0.39077	0.107755	0.179573	0.601966	0.000287338	0.999245	22985	0.00672936	ACIN1	14	23058564	23095614	q11.2
64210	0.379031	0.10458	0.174058	0.584005	0.00028973	0.295484	64210	0.00677369	MMS19	10	97458324	97498794	q24.1
150465	0.41708	0.11517	0.191351	0.64281	0.000292977	0.584827	150465	0.00683781	TTL	2	112482154	112541739	q14.1
23413	0.303283	0.0837843	0.139069	0.467497	0.000294819	0.368949	23413	0.00686898	NCS1	9	130172578	130237304	q34.11
400073	0.406938	0.112442	0.186556	0.62732	0.000295634	0.591453	400073	0.00687616	C12orf76	12	110027028	110073686	q24.11
64374	0.365842	0.101142	0.167608	0.564077	0.000297891	0.37947	64374	0.00691677	SIL1	5	138946720	139293557	q31.2
64800	-0.42305	0.116993	-0.652352	-0.193748	0.000299162	0.496437	64800	0.00693442	EFCAB6	22	43528744	43812337	q13.31
26137	-0.347092	0.0960233	-0.535294	-0.158889	0.000300741	0.431973	26137	0.00695913	ZBTB20	3	114314501	115147271	q13.31
9654	0.342862	0.0948695	0.156921	0.528803	0.000301469	0.992474	9654	0.00696408	TTLL4	2	218710845	218755416	q35
55243	0.346688	0.0960052	0.158522	0.534855	0.000304851	0.550543	55243	0.00703024	KIRREL1	1	157993273	158100262	q23.1
25831	0.426065	0.118001	0.194787	0.657344	0.000305399	0.500574	25831	0.00703091	HECTD1	14	31100112	31207804	q12
148789	0.363714	0.100759	0.166231	0.561197	0.000306485	0.415868	148789	0.00704396	B3GALNT2	1	235449923	235504481	q42.3
1459	-0.334294	0.0926319	-0.515849	-0.152739	0.000307567	0.853235	1459	0.00704852	CSNK2A2	16	58157907	58197920	q21
8460	0.363348	0.100735	0.165911	0.560785	0.000309802	0.59707	8460	0.00704852	TPST1	7	66205199	66420543	q11.21
2444	-0.383773	0.106396	-0.592305	-0.175241	0.000309717	0.376707	2444	0.00704852	FRK	6	115931149	116060758	q22.1
23171	-0.362299	0.10041	-0.5591	-0.165499	0.000308335	0.321551	23171	0.00704852	GPD1L	3	32105689	32168713	p22.3
55859	-0.53676	0.148782	-0.828368	-0.245151	0.000308946	0.235121	55859	0.00704852	BEX1	X	103062651	103064240	q22.1
349565	-0.537167	0.148917	-0.829039	-0.245295	0.000309574	0.184514	349565	0.00704852	NMNAT3	3	139560180	139678017	q23
25778	0.387175	0.107356	0.176761	0.597588	0.0003104	0.808911	25778	0.00705029	DSTYK	1	205142505	205211566	q32.1
5828	0.381989	0.106006	0.174222	0.589757	0.000313981	0.456403	5828	0.0071197	PEX2	8	76980258	77001044	q21.13
3911	0.391208	0.108581	0.178393	0.604023	0.000314676	0.865985	3911	0.00712356	LAMA5	20	62307955	62367312	q13.33
51460	-0.406007	0.112711	-0.626916	-0.185098	0.000315527	0.351462	51460	0.0071309	SFMBT1	3	52903572	53046750	p21.1
55556	0.385364	0.10705	0.175549	0.595179	0.000318416	0.564535	55556	0.0071723	ENOSF1	18	670324	712676	p11.32
129607	0.328058	0.0911306	0.149446	0.506671	0.000318373	0.987842	129607	0.0071723	CMPK2	2	6840570	6866635	p25.2
8462	-0.377073	0.104787	-0.582453	-0.171694	0.000320104	0.34429	8462	0.00719835	KLF11	2	10042849	10054836	p25.1
3980	0.369277	0.102645	0.168095	0.570458	0.000321172	0.826713	3980	0.00721042	LIG3	17	34980494	35009743	q12
6484	0.400414	0.111318	0.182236	0.618593	0.000321853	0.30129	6484	0.00721377	ST3GAL4	11	126355640	126440344	q24.2
27295	-0.362671	0.100921	-0.560473	-0.164869	0.000326145	0.497939	27295	0.00728587	PDLIM3	4	185500660	185535612	q35.1
170384	0.458799	0.12766	0.208589	0.709009	0.000325762	0.246955	170384	0.00728587	FUT11	10	73772291	73780251	q22.2
30849	-0.339518	0.0945214	-0.524776	-0.154259	0.000328188	0.798001	30849	0.00731946	PIK3R4	3	130678935	130746829	q22.1
51633	0.381868	0.10634	0.173444	0.590291	0.000329419	0.552678	51633	0.00732569	OTUD6B	8	91070196	91087095	q21.3
84217	-0.363145	0.101129	-0.561355	-0.164935	0.000329548	0.51356	84217	0.00732569	ZMYND12	1	42430329	42456267	p34.2
5027	0.385141	0.10727	0.174895	0.595388	0.000330199	0.87362	5027	0.00732816	P2RX7	12	121132819	121188032	q24.31
23468	0.372938	0.103893	0.169311	0.576565	0.000331157	0.783362	23468	0.00733739	CBX5	12	54230940	54280133	q13.13
7204	0.368463	0.102676	0.167221	0.569705	0.000332479	0.366445	7204	0.0073427	TRIO	5	14143702	14532128	p15.2
4625	-0.554661	0.15455	-0.857574	-0.251749	0.000332107	0.227902	4625	0.0073427	MYH7	14	23412738	23435718	q11.2
55127	0.413692	0.1153	0.187708	0.639676	0.00033327	0.435539	55127	0.00734821	HEATR1	1	236549005	236604504	q43
121601	0.421635	0.117548	0.191245	0.652026	0.000334619	0.227939	121601	0.00736597	ANO4	12	100717526	101128641	q23.1
5786	0.35715	0.0996149	0.161908	0.552391	0.000336682	0.610963	5786	0.00739937	PTPRA	20	2864184	3039076	p13
8467	0.390729	0.109022	0.177049	0.604409	0.000338459	0.73668	8467	0.00742638	SMARCA5	4	143513463	143557486	q31.21
1054	0.402319	0.112286	0.182241	0.622396	0.000339713	0.878473	1054	0.00744185	CEBPG	19	33373330	33382686	q13.11
5939	-0.37805	0.105587	-0.584997	-0.171103	0.000343002	0.758685	5939	0.00750179	RBMS2	12	56521929	56596196	q13.3
8458	-0.450744	0.125981	-0.697662	-0.203826	0.000346392	0.208886	8458	0.00756374	TTF2	1	117060303	117107453	p13.1
11078	-0.37215	0.104079	-0.576141	-0.168159	0.000349358	0.999335	11078	0.00761622	TRIOBP	22	37697004	37776556	q13.1
55026	0.3802	0.106409	0.171641	0.588758	0.000352926	0.511838	55026	0.00768166	TMEM255A	X	120258650	120311556	q24
79624	-0.322672	0.0903758	-0.499805	-0.145539	0.000356523	0.566452	79624	0.00774753	ARMT1	6	151452258	151470101	q25.1
54780	0.383907	0.107585	0.173043	0.59477	0.000359179	0.58614	54780	0.00779275	NSMCE4A	10	121957088	121975217	q26.13
4811	0.336392	0.0942988	0.15157	0.521214	0.00036068	0.746354	4811	0.00780034	NID1	1	235975830	236065162	q42.3
54880	0.410218	0.114982	0.184857	0.63558	0.000360183	0.899083	54880	0.00780034	BCOR	X	40049815	40177329	p11.4
8082	-0.360728	0.101243	-0.55916	-0.162296	0.000366627	0.83342	8082	0.00790263	SSPN	12	26121991	26299290	p12.1
29127	0.367482	0.103143	0.165325	0.569639	0.000366878	0.62692	29127	0.00790263	RACGAP1	12	49976923	50033136	q13.12
55536	-0.328211	0.0921261	-0.508775	-0.147647	0.000367157	0.928464	55536	0.00790263	CDCA7L	7	21900900	21946084	p15.3
51122	-0.344178	0.0966674	-0.533642	-0.154713	0.000370244	0.4415	51122	0.00795642	COMMD2	3	149738470	149752499	q25.1
10312	0.325166	0.091402	0.146021	0.504311	0.000374351	0.935297	10312	0.0080147	TCIRG1	11	68039016	68050895	q13.2
10866	0.370572	0.104197	0.166349	0.574795	0.000375911	0.732659	10866	0.0080147	HCP5	6	31400702	31477506	p21.33
1063	0.354425	0.0996355	0.159143	0.549707	0.000374804	0.855568	1063	0.0080147	CENPF	1	214603195	214664588	q41
55321	0.339139	0.0953214	0.152312	0.525965	0.000373906	0.46692	55321	0.0080147	TMEM74B	20	1180561	1185415	p13
55502	0.370787	0.104253	0.166455	0.575119	0.000375675	0.426208	55502	0.0080147	HES6	2	238238267	238240662	q37.3
79583	-0.343741	0.0966799	-0.53323	-0.154252	0.00037733	0.617254	79583	0.00803232	TMEM231	16	75536744	75556286	q23.1
8909	-0.442169	0.124407	-0.686003	-0.198335	0.000379126	0.40196	8909	0.0080579	ENDOU	12	47709734	47725567	q13.11
1525	-0.35688	0.100433	-0.553725	-0.160035	0.000380273	0.542863	1525	0.00806964	CXADR	21	17512382	17593579	q21.1
4729	0.416638	0.117279	0.186776	0.6465	0.000381524	0.584596	4729	0.00808355	NDUFV2	18	9102630	9134345	p11.22
80164	-0.501358	0.141223	-0.77815	-0.224566	0.000385064	0.371492	80164	0.00814581	PRR36	19	7868719	7874379	p13.2
3655	0.338932	0.0955078	0.151741	0.526124	0.000387078	0.952354	3655	0.00815363	ITGA6	2	172427354	172506282	q31.1
79070	-0.381434	0.107476	-0.592084	-0.170785	0.000386667	0.776887	79070	0.00815363	KDELC1	13	102784281	102799007	q33.1
200844	-0.384528	0.10836	-0.596909	-0.172147	0.000387237	0.873383	200844	0.00815363	C3orf67	3	58717365	59050084	p14.2
5033	0.611599	0.172477	0.273551	0.949648	0.000391155	0.119776	5033	0.00822335	P4HA1	10	73007217	73096974	q22.1
4615	-0.346148	0.0977359	-0.537706	-0.154589	0.000397614	0.491808	4615	0.00833599	MYD88	3	38138478	38143022	p22.2
113655	0.360775	0.101869	0.161117	0.560434	0.000397742	0.274221	113655	0.00833599	MFSD3	8	144509074	144511213	q24.3
203062	0.335241	0.0946747	0.149682	0.5208	0.000398641	0.394892	203062	0.00834193	TSNARE1	8	142212080	142403240	q24.3
9692	-0.365263	0.1032	-0.567533	-0.162994	0.000401096	0.579285	9692	0.00838038	KIAA0391	14	35121846	35277614	q13.2
81855	0.357845	0.101185	0.159526	0.556165	0.000405418	0.414267	81855	0.00844658	SFXN3	10	101031234	101041244	q24.31
10745	0.351492	0.0993983	0.156675	0.546309	0.000405929	0.653664	10745	0.00844658	PHTF1	1	113696831	113759489	p13.2
56940	-0.343088	0.0970254	-0.533254	-0.152922	0.000406133	0.756131	56940	0.00844658	DUSP22	6	291630	351355	p25.3
5912	-0.328884	0.0930484	-0.511256	-0.146513	0.000408472	0.534344	5912	0.00848221	RAP2B	3	153162270	153170620	q25.2
56999	0.470271	0.133197	0.20921	0.731332	0.000414551	0.200892	56999	0.00858215	ADAMTS9	3	64515654	64688000	p14.1
400451	0.397734	0.112651	0.176942	0.618525	0.000414499	0.569724	400451	0.00858215	FAM174B	15	92617443	92809884	q26.1
958	-0.414329	0.117385	-0.6444	-0.184258	0.000416113	0.932061	958	0.00860137	CD40	20	46118272	46129863	q13.12
26027	-0.380674	0.107876	-0.592107	-0.169241	0.000417425	0.984406	26027	0.00861534	ACOT11	1	54542257	54639192	p32.3
1266	-0.338484	0.095946	-0.526534	-0.150433	0.000418938	0.735915	1266	0.00863343	CNN3	1	94896949	94927278	p21.3
2649	-0.370968	0.105196	-0.577149	-0.164787	0.00042119	0.492037	2649	0.00866667	NR6A1	9	124517275	124771310	q33.3
202500	-0.36625	0.10388	-0.569851	-0.16265	0.000422336	0.647271	202500	0.00867709	TCTE1	6	44278743	44297688	p21.1
2558	0.327102	0.0928383	0.145142	0.509061	0.000426126	0.645039	2558	0.0087417	GABRA5	15	26866363	26949207	q12
10891	-0.422368	0.119898	-0.657363	-0.187373	0.000427111	0.174164	10891	0.00874868	PPARGC1A	4	23755041	23904089	p15.2
5885	0.406336	0.115361	0.180232	0.632441	0.000427839	0.733894	5885	0.00875038	RAD21	8	116845935	116874866	q24.11
23231	0.350556	0.0995547	0.155432	0.545679	0.000429534	0.854566	23231	0.00877181	SEL1L3	4	25747427	25863760	p15.2
5064	-0.410591	0.116658	-0.639236	-0.181946	0.000432174	0.413144	5064	0.00881245	PALM	19	708939	748329	p13.3
22902	0.380936	0.108273	0.168725	0.593146	0.000434315	0.68319	22902	0.00884281	RUFY3	4	70704204	70807315	q13.3
25896	0.403329	0.114703	0.178515	0.628142	0.000437615	0.416754	25896	0.00889664	INTS7	1	211940399	212035542	q32.3
92579	0.358477	0.101972	0.158616	0.558339	0.00043902	0.349129	92579	0.00891184	G6PC3	17	44070735	44076344	q21.31
92999	-0.372227	0.10594	-0.579866	-0.164589	0.000442125	0.726396	92999	0.00896146	ZBTB47	3	42653684	42665854	p22.1
55711	0.397571	0.113185	0.175731	0.61941	0.000443808	0.972552	55711	0.00896876	FAR2	12	29149103	29340980	p11.22
157574	-0.370177	0.105384	-0.576726	-0.163628	0.000443675	0.4562	157574	0.00896876	FBXO16	8	28348287	28490318	p21.1
9638	0.353548	0.100767	0.156047	0.551048	0.000450555	0.349632	9638	0.00909156	FEZ1	11	125445745	125496317	q24.2
55619	0.338791	0.0965734	0.14951	0.528071	0.000451294	0.580257	55619	0.00909295	DOCK10	2	224765090	225042445	q36.2
3508	-0.43189	0.12315	-0.67326	-0.190521	0.000453147	0.966173	3508	0.00911672	IGHMBP2	11	68903842	68940602	q13.3
85444	0.472789	0.134929	0.208333	0.737246	0.000458359	0.155633	85444	0.00920793	LRRCC1	8	85107147	85146076	q21.2
7020	-0.338695	0.0966975	-0.528219	-0.149172	0.000460691	0.337525	7020	0.00924108	TFAP2A	6	10393186	10419659	p24.3
10499	0.47654	0.136129	0.209732	0.743349	0.000464128	0.181304	10499	0.00929628	NCOA2	8	70109762	70403805	q13.3
79133	0.368767	0.105365	0.162255	0.575279	0.00046543	0.646086	79133	0.0093086	NDUFAF5	20	13784950	13821582	p12.1
55171	-0.346936	0.0991581	-0.541282	-0.15259	0.000467328	0.52304	55171	0.0093328	TBCCD1	3	186546073	186570543	q27.3
51163	-0.491029	0.140468	-0.766341	-0.215717	0.000472876	0.122385	51163	0.0094297	DBR1	3	138161012	138174949	q22.3
9902	0.329149	0.0941855	0.144549	0.513749	0.000474619	0.84619	9902	0.00945056	MRC2	17	62627401	62693597	q23.2
148103	-0.373497	0.106896	-0.583009	-0.163984	0.000475806	0.437233	148103	0.0094603	ZNF599	19	34758076	34773229	q13.11
96764	0.431334	0.123468	0.189341	0.673327	0.000476757	0.227059	96764	0.00946534	TGS1	8	55773142	55825448	q12.1
5527	0.385367	0.110326	0.169132	0.601601	0.000477642	0.801669	5527	0.00946905	PPP2R5C	14	101761798	101927989	q32.31
148979	-0.478866	0.137186	-0.747746	-0.209986	0.00048188	0.206176	148979	0.00953911	GLIS1	1	53506237	53738106	p32.3
158471	-0.366242	0.10502	-0.572078	-0.160406	0.000487828	0.393225	158471	0.0095533	PRUNE2	9	76611376	76906087	q21.2
219902	0.362284	0.103876	0.15869	0.565878	0.00048729	0.772548	219902	0.0095533	TMEM136	11	120325129	120333682	q23.3
57692	-0.339556	0.097374	-0.530405	-0.148706	0.000488233	0.537722	57692	0.0095533	MAGEE1	X	76427724	76431353	q13.3
57690	0.348796	0.100006	0.152789	0.544804	0.000487075	0.805962	57690	0.0095533	TNRC6C	17	77959240	78108835	q25.3
26206	-0.389104	0.111551	-0.60774	-0.170469	0.000486403	0.746038	26206	0.0095533	SPAG8	9	35808045	35812272	p13.3
11284	0.334584	0.0959477	0.14653	0.522638	0.000488195	0.473568	11284	0.0095533	PNKP	19	49859882	49878351	q13.33
153478	0.300082	0.0860398	0.131447	0.468717	0.000487176	0.640329	153478	0.0095533	PLEKHG4B	5	92151	189972	p15.33
93953	0.397534	0.113947	0.174202	0.620867	0.000485277	0.898371	93953	0.0095533	GCNA	X	71578411	71613583	q13.1
90288	-0.409944	0.11774	-0.64071	-0.179177	0.00049811	0.637164	90288	0.00973252	EFCAB12	3	129401321	129428651	q21.3
3297	0.32535	0.0934568	0.142178	0.508522	0.00049901	0.341199	3297	0.00973607	HSF1	8	144291591	144314722	q24.3
374618	-0.383923	0.110397	-0.600298	-0.167549	0.000505824	0.857406	374618	0.00978896	TEX9	15	56244009	56445997	q21.3
223	-0.345149	0.0992595	-0.539694	-0.150604	0.000506602	0.350462	223	0.00978896	ALDH9A1	1	165662216	165698863	q24.1
1514	-0.343247	0.0987151	-0.536725	-0.149769	0.000506774	0.490207	1514	0.00978896	CTSL	9	87725519	87731393	q21.33
66008	0.383748	0.11035	0.167466	0.60003	0.000506005	0.587519	66008	0.00978896	TRAK2	2	201377207	201451579	q33.1
22978	0.414585	0.119228	0.180902	0.648268	0.000506615	0.934869	22978	0.00978896	NT5C2	10	103088017	103193306	q24.33
55110	0.339593	0.0976262	0.14825	0.530937	0.000504214	0.604955	55110	0.00978896	MAGOHB	12	10604190	10613623	p13.2
83890	0.408329	0.117405	0.178219	0.638439	0.00050528	0.310348	83890	0.00978896	SPATA9	5	95652181	95698711	q15
55062	0.347562	0.100002	0.151562	0.543562	0.000509782	0.403146	55062	0.0098191	WIPI1	17	68420948	68457513	q24.2
6165	-0.368799	0.106102	-0.576755	-0.160843	0.000509143	0.964559	6165	0.0098191	RPL35A	3	197949987	197956610	q29
79901	-0.36282	0.104451	-0.56754	-0.158099	0.000513551	0.623678	79901	0.00987766	CYBRD1	2	171522247	171558133	q31.1
81693	0.297292	0.0856015	0.129516	0.465068	0.000514715	0.62648	81693	0.00988603	AMN	14	102922656	102933596	q32.32
57662	-0.398241	0.114734	-0.623115	-0.173367	0.000518533	0.318475	57662	0.00994528	CAMSAP3	19	7595902	7618304	p13.2
401494	0.432104	0.124541	0.188007	0.6762	0.000521305	0.283124	401494	0.00998432	HACD4	9	20999515	21031636	p21.3
79587	-0.360589	0.103958	-0.564343	-0.156834	0.000523193	0.862082	79587	0.0100063	CARS2	13	110641412	110713603	q34
79650	-0.36155	0.104248	-0.565872	-0.157229	0.000523982	0.930623	79650	0.0100073	USB1	16	57999546	58021618	q21
54549	0.331623	0.0956382	0.144176	0.519071	0.000525365	0.816009	54549	0.0100196	SDK2	17	73334384	73644089	q25.1
64284	-0.285415	0.0823264	-0.446771	-0.124058	0.000526558	0.81603	64284	0.0100283	RAB17	2	237574322	237601614	q37.3
56987	-0.320602	0.0924989	-0.501897	-0.139308	0.000528241	0.779513	56987	0.0100462	BBX	3	107522936	107811324	q13.12
5465	0.36378	0.105002	0.157981	0.56958	0.000531186	0.679295	5465	0.0100502	PPARA	22	46150521	46243756	q13.31
7804	0.332927	0.0960829	0.144608	0.521246	0.000530241	0.842193	7804	0.0100502	LRP8	1	53242364	53328070	p32.3
2222	-0.342386	0.0988302	-0.536089	-0.148682	0.000531446	0.520261	2222	0.0100502	FDFT1	8	11795573	11839309	p23.1
23185	0.356611	0.102947	0.154839	0.558384	0.000532157	0.762115	23185	0.0100502	LARP4B	10	806914	931705	p15.3
89894	0.344015	0.0993008	0.149389	0.538641	0.000531473	0.883339	89894	0.0100502	TMEM116	12	111931282	112013185	q24.13
27300	-0.352618	0.101812	-0.552167	-0.15307	0.000533354	0.72452	27300	0.0100588	ZNF544	19	58228594	58277495	q13.43
5514	0.414506	0.119714	0.179871	0.64914	0.000535227	0.230472	5514	0.0100801	PPP1R10	6	30600400	30618612	p21.33
65123	0.319665	0.0923634	0.138636	0.500694	0.00053828	0.710977	65123	0.0101235	INTS3	1	153728067	153774808	q21.3
6641	0.347083	0.100298	0.150503	0.543662	0.000539126	0.568778	6641	0.0101254	SNTB1	8	120535745	120813273	q24.12
55275	0.375796	0.108642	0.162861	0.588731	0.000542138	0.493445	55275	0.0101679	VPS53	17	508668	721717	p13.3
90161	0.322071	0.0931661	0.139469	0.504673	0.000546323	0.399117	90161	0.0102181	HS6ST2	X	132626016	132961395	q26.2
94	0.319982	0.0925577	0.138572	0.501392	0.000546003	0.875997	94	0.0102181	ACVRL1	12	51906908	51923361	q13.13
8694	0.413727	0.119695	0.17913	0.648324	0.000547194	0.214262	8694	0.0102203	DGAT1	8	144314584	144326910	q24.3
10447	-0.317219	0.091821	-0.497185	-0.137253	0.000550787	0.668227	10447	0.0102311	FAM3C	7	121348851	121396364	q31.31
3485	0.39516	0.114364	0.17101	0.61931	0.000549725	0.195428	3485	0.0102311	IGFBP2	2	216632828	216664436	q35
3161	0.328863	0.0951638	0.142346	0.515381	0.000548738	0.382056	3161	0.0102311	HMMR	5	163460203	163491945	q34
57161	-0.325585	0.0942374	-0.510287	-0.140883	0.000550398	0.784504	57161	0.0102311	PELI2	14	56117814	56301526	q22.3
1974	-0.395566	0.114615	-0.620206	-0.170925	0.000557953	0.977881	1974	0.01035	EIF4A2	3	186783205	186789900	q27.3
57153	0.341025	0.0988805	0.147223	0.534827	0.000562953	0.340347	57153	0.0104285	SLC44A2	19	10602457	10644559	p13.2
83873	-0.34193	0.0992498	-0.536456	-0.147404	0.000570749	0.508932	83873	0.0105585	GPR61	1	109539872	109548406	p13.3
79846	-0.384042	0.1115	-0.602578	-0.165506	0.000572488	0.879432	79846	0.0105701	CFAP69	7	90245174	90311063	q21.13
152877	0.414279	0.120286	0.178523	0.650036	0.000572939	0.246419	152877	0.0105701	FAM53A	4	1617915	1684302	p16.3
57232	-0.388781	0.11294	-0.610138	-0.167423	0.000576621	0.24466	57232	0.0106236	ZNF630	X	47983356	48071658	p11.23
953	-0.377767	0.109854	-0.593077	-0.162456	0.000584315	0.706283	953	0.0107261	ENTPD1	10	95844477	95866383	q24.1
5584	-0.33709	0.0980288	-0.529223	-0.144957	0.000584557	0.638675	5584	0.0107261	PRKCI	3	170222365	170305981	q26.2
116362	-0.36639	0.106535	-0.575195	-0.157585	0.000583557	0.319337	116362	0.0107261	RBP7	1	9997206	10016020	p36.22
140680	-0.395388	0.115002	-0.620787	-0.169989	0.000585792	0.462782	140680	0.0107342	C20orf96	20	270863	290778	p13
9124	0.412345	0.119948	0.177252	0.647438	0.000586653	0.264527	9124	0.0107355	PDLIM1	10	95237572	95291024	q23.33
84268	-0.337558	0.0982549	-0.530134	-0.144982	0.000591387	0.511171	84268	0.0108076	RPAIN	17	5419641	5432876	p13.2
150094	-0.340259	0.0990534	-0.5344	-0.146118	0.00059233	0.779918	150094	0.0108102	SIK1	21	43414515	43427128	q22.3
26036	0.398482	0.116075	0.170979	0.625984	0.000597002	0.798181	26036	0.0108517	ZNF451	6	57086844	57170307	p12.1
147841	0.323611	0.0942524	0.13888	0.508342	0.000595951	0.907531	147841	0.0108517	SPC24	19	11131520	11155808	p13.2
64089	0.370969	0.108055	0.159185	0.582754	0.000596629	0.256504	64089	0.0108517	SNX16	8	81799581	81842866	q21.13
441478	0.338842	0.0987164	0.145362	0.532323	0.00059808	0.620276	441478	0.0108567	NRARP	9	137300482	137302251	q34.3
3978	0.42355	0.123497	0.181499	0.6656	0.000604411	0.239043	3978	0.0109423	LIG1	19	48115445	48170603	q13.33
6324	0.321482	0.0937287	0.137777	0.505187	0.000603752	0.52719	6324	0.0109423	SCN1B	19	35030684	35040448	q13.11
4118	-0.3119	0.0909647	-0.490188	-0.133612	0.000606254	0.428185	4118	0.0109446	MAL	2	95025677	95053996	q11.1
51560	-0.375843	0.109617	-0.590689	-0.160997	0.000606506	0.831739	51560	0.0109446	RAB6B	3	133824239	133895836	q22.1
51458	-0.359405	0.104829	-0.564866	-0.153944	0.000606957	0.928091	51458	0.0109446	RHCG	15	89471398	89496613	q26.1
83988	0.377616	0.110153	0.161721	0.593511	0.000607774	0.452654	83988	0.0109448	NCALD	8	101686543	102124907	q22.3
4982	0.328737	0.0959251	0.140727	0.516747	0.000610251	0.313911	4982	0.0109748	TNFRSF11B	8	118923557	118952200	q24.12
91147	0.332309	0.0969938	0.142205	0.522414	0.00061234	0.418684	91147	0.0109978	TMEM67	8	93754844	93819234	q22.1
9166	0.346158	0.101051	0.148101	0.544215	0.00061351	0.900916	9166	0.0110042	EBAG9	8	109539711	109565996	q23.2
7976	-0.39589	0.115693	-0.622644	-0.169135	0.000621861	0.346281	7976	0.0111393	FZD3	8	28494205	28574268	p21.1
7410	0.361472	0.105661	0.15438	0.568564	0.000623801	0.540263	7410	0.0111446	VAV2	9	133761894	133992604	q34.2
6683	0.367927	0.107546	0.157141	0.578713	0.000623634	0.310557	6683	0.0111446	SPAST	2	32063611	32157637	p22.3
8310	0.291553	0.0852592	0.124448	0.458658	0.000627106	0.959582	8310	0.0111889	ACOX3	4	8366282	8440723	p16.1
3675	-0.344244	0.10068	-0.541572	-0.146915	0.00062805	0.721029	3675	0.011191	ITGA3	17	50055968	50090481	q21.33
9481	-0.377243	0.110352	-0.593529	-0.160956	0.000629613	0.504209	9481	0.0112041	SLC25A27	6	46652915	46678193	p12.3
85403	-0.34421	0.100725	-0.541627	-0.146794	0.000632352	0.666314	85403	0.0112381	EAF1	3	15427355	15450635	p25.1
285343	-0.36875	0.10798	-0.580386	-0.157113	0.000637837	0.44691	285343	0.0113208	TCAIM	3	44338119	44409451	p21.31
9231	0.331089	0.0969641	0.141043	0.521136	0.000638853	0.581212	9231	0.011324	DLG5	10	77790791	77926526	q22.3
79053	0.350694	0.102763	0.149282	0.552106	0.000643348	0.480295	79053	0.0113493	ALG8	11	78100936	78139660	q14.1
55117	-0.334203	0.0979202	-0.526123	-0.142283	0.00064249	0.756559	55117	0.0113493	SLC6A15	12	84859488	84913615	q21.31
55129	-0.455334	0.13343	-0.716852	-0.193816	0.000643629	0.166866	55129	0.0113493	ANO10	3	43354859	43691594	p21.33
54796	0.389879	0.114237	0.165978	0.613781	0.000642788	0.943391	54796	0.0113493	BNC2	9	16409503	16870843	p22.2
51054	0.366563	0.107506	0.155856	0.57727	0.000650328	0.808035	51054	0.0114525	PLEKHA8P1	12	45173064	45216041	q12
9933	0.377913	0.110848	0.160655	0.595172	0.000651337	0.822556	9933	0.0114554	PUM3	9	2720469	2844241	p24.2
8789	-0.48102	0.141205	-0.757777	-0.204263	0.000657931	0.447084	8789	0.0115564	FBP2	9	94558720	94593793	q22.32
285381	-0.345228	0.101366	-0.543902	-0.146553	0.000659841	0.959907	285381	0.011575	DPH3	3	16257978	16264972	p25.1
9759	0.347548	0.102168	0.147302	0.547795	0.000669629	0.747375	9759	0.0117315	HDAC4	2	239048168	239401654	q37.3
41	0.276531	0.0813586	0.117071	0.435991	0.000676541	0.445739	41	0.0118302	ASIC1	12	50057548	50083611	q13.12
5205	0.350507	0.103129	0.148378	0.552636	0.000677009	0.870883	5205	0.0118302	ATP8B1	18	57646426	57803101	q21.31
3913	-0.335449	0.098838	-0.529168	-0.14173	0.000688982	0.364197	3913	0.0120085	LAMB2	3	49121114	49133118	p21.31
53407	0.418913	0.123427	0.177001	0.660825	0.000688735	0.332928	53407	0.0120085	STX18	4	4415742	4542346	p16.2
23048	0.379857	0.111938	0.160462	0.599252	0.000690165	0.388856	23048	0.0120137	FNBP1	9	129887187	130043194	q34.11
26986	0.412664	0.121694	0.174148	0.651179	0.000696387	0.841732	26986	0.0120968	PABPC1	8	100685816	100722809	q22.3
286527	-0.43635	0.128684	-0.688566	-0.184134	0.000696726	0.540393	286527	0.0120968	TMSB15B	X	103918896	103966712	q22.2
3556	-0.374986	0.110623	-0.591804	-0.158169	0.000699532	0.837957	3556	0.0121145	IL1RAP	3	190514051	190659750	q28
163259	-0.325563	0.0960352	-0.513789	-0.137338	0.000698816	0.645829	163259	0.0121145	DENND2C	1	114582848	114670422	p13.2
131870	-0.337915	0.099771	-0.533463	-0.142368	0.000706842	0.700422	131870	0.0122255	NUDT16	3	131381671	131388830	q22.1
7915	-0.354465	0.104694	-0.559662	-0.149268	0.000709936	0.936414	7915	0.0122634	ALDH5A1	6	24494852	24537207	p22.3
8971	-0.36189	0.106947	-0.571502	-0.152278	0.000714811	0.400585	8971	0.0123319	H1FX	3	129314771	129316277	q21.3
50624	-0.353398	0.104481	-0.558176	-0.14862	0.000718482	0.677528	50624	0.0123794	CUZD1	10	122832149	122850793	q26.13
57447	-0.344223	0.101852	-0.543849	-0.144597	0.00072581	0.951968	57447	0.0124898	NDRG2	14	21016763	21070872	q11.2
23539	0.306721	0.0908363	0.128685	0.484757	0.000733788	0.679181	23539	0.0126111	SLC16A8	22	38078134	38084093	q13.1
11015	0.495314	0.146743	0.207703	0.782924	0.000737127	0.139971	11015	0.0126207	KDELR3	22	38468062	38483447	q13.1
51022	0.348762	0.103325	0.146248	0.551275	0.000737141	0.762992	51022	0.0126207	GLRX2	1	193096468	193106114	q31.2
200185	0.307898	0.0912111	0.129127	0.486668	0.000736388	0.54318	200185	0.0126207	KRTCAP2	1	155169408	155173475	q22
4345	-0.366123	0.108518	-0.578814	-0.153432	0.000741231	0.353152	4345	0.0126748	CD200	3	112332347	112362812	q13.2
9688	-0.315399	0.0935565	-0.498767	-0.132032	0.000748364	0.858302	9688	0.0127806	NUP93	16	56730105	56850286	q13
23632	0.369138	0.109512	0.154499	0.583778	0.000749621	0.53468	23632	0.012786	CA14	1	150257159	150265078	q21.2
2309	-0.328092	0.097347	-0.518889	-0.137296	0.000750757	0.589188	2309	0.0127893	FOXO3	6	108559835	108684774	q21
22937	-0.364527	0.108191	-0.576578	-0.152475	0.000753663	0.579979	22937	0.0128227	SCAP	3	47413694	47477126	p21.31
54978	0.312475	0.09277	0.130649	0.494301	0.000756398	0.800976	54978	0.012837	SLC35F6	2	26764284	26781231	p23.3
9684	0.294259	0.0873607	0.123035	0.465483	0.00075627	0.356894	9684	0.012837	LRRC14	8	144517992	144525178	q24.3
23635	-0.510726	0.151659	-0.807973	-0.213479	0.000758291	0.156597	23635	0.012853	SSBP2	5	81413021	81751797	q14.1
54504	0.344441	0.102316	0.143906	0.544976	0.000761408	0.729603	54504	0.0128898	CPVL	7	28995231	29195451	p14.3
7099	-0.343632	0.102132	-0.543806	-0.143458	0.000766553	0.623657	7099	0.0129293	TLR4	9	117704332	117716871	q33.1
4325	0.340057	0.10105	0.142002	0.538113	0.00076482	0.188066	4325	0.0129293	MMP16	8	88032009	88328025	q21.3
25901	-0.367691	0.109283	-0.581881	-0.1535	0.000766607	0.254896	25901	0.0129293	CCDC28A	6	138773509	138793319	q24.1
55625	0.337374	0.100362	0.140668	0.53408	0.000775025	0.862104	55625	0.0130551	ZDHHC7	16	84974181	85011535	q24.1
56941	-0.335497	0.0998148	-0.53113	-0.139863	0.000776066	0.660318	56941	0.0130564	HMCES	3	129278828	129306186	q21.3
51533	-0.328078	0.0977122	-0.51959	-0.136565	0.000786245	0.90369	51533	0.0132113	PHF7	3	52410657	52423641	p21.1
125058	0.336492	0.100236	0.140034	0.53295	0.000787904	0.405546	125058	0.0132227	TBC1D16	17	79932343	80035848	q25.3
7923	-0.327458	0.0976458	-0.51884	-0.136076	0.000797887	0.52164	7923	0.0133737	HSD17B8	6	33204642	33206831	p21.32
2673	0.327718	0.0977497	0.136132	0.519304	0.000800506	0.547496	2673	0.0133972	GFPT1	2	69319769	69387254	p13.3
256714	0.336342	0.10033	0.139699	0.532986	0.000801263	0.66855	256714	0.0133972	MAP7D2	X	20006713	20116917	p22.12
6505	0.44008	0.131305	0.182728	0.697432	0.000803475	0.169927	6505	0.0134011	SLC1A1	9	4490444	4587469	p24.2
57542	0.365644	0.109093	0.151826	0.579462	0.000803223	0.715474	57542	0.0134011	KLHL42	12	27780020	27803040	p11.22
744	-0.614736	0.183449	-0.974288	-0.255183	0.00080521	0.175051	744	0.0134107	MPPED2	11	30384493	30586872	p14.1
144193	-0.407237	0.121537	-0.645445	-0.169028	0.000806028	0.880682	144193	0.0134107	AMDHD1	12	95943293	95968716	q23.1
65267	-0.355253	0.106045	-0.563097	-0.147408	0.000808062	0.561572	65267	0.0134281	WNK3	X	54192823	54358642	p11.22
10168	-0.374119	0.111726	-0.593098	-0.15514	0.000812401	0.453247	10168	0.0134837	ZNF197	3	44584888	44648471	p21.31
57404	0.436201	0.130408	0.180607	0.691795	0.000823106	0.296826	57404	0.0136446	CYP20A1	2	203238940	203305611	q33.2
161	0.350589	0.104888	0.145011	0.556167	0.000830292	0.745747	161	0.013747	AP2A2	11	924894	1012245	p15.5
126668	-0.396601	0.118681	-0.629211	-0.163991	0.00083254	0.986472	126668	0.0137674	TDRD10	1	154502219	154548147	q21.3
6444	0.347746	0.104177	0.143563	0.55193	0.000843746	0.904347	6444	0.0139357	SGCD	5	155870344	156767788	q33.2
8895	0.441218	0.132272	0.18197	0.700466	0.000850883	0.240425	8895	0.0140194	CPNE3	8	86514427	86561498	q21.3
5423	-0.330098	0.0989553	-0.524047	-0.136149	0.000850451	0.74621	5423	0.0140194	POLB	8	42338454	42371808	p11.21
2289	0.333128	0.0998971	0.137333	0.528923	0.000853875	0.494002	2289	0.0140516	FKBP5	6	35573585	35728583	p21.31
81614	0.376829	0.113016	0.155322	0.598336	0.000855121	0.526631	81614	0.0140551	NIPA2	15	22838641	22868384	q11.2
54532	-0.358101	0.107441	-0.568681	-0.147522	0.000859091	0.362112	54532	0.0141032	USP53	4	119212587	119295517	q26
170622	-0.343598	0.103124	-0.545717	-0.141478	0.000862604	0.998397	170622	0.0141438	COMMD6	13	75525219	75549439	q22.2
55226	0.420503	0.12625	0.173058	0.667949	0.000866205	0.26331	55226	0.0141857	NAT10	11	34105602	34147670	p13
55748	-0.345825	0.103876	-0.549418	-0.142233	0.000870892	0.881312	55748	0.0142452	CNDP2	18	74495816	74523454	q22.3
581	0.293851	0.0882739	0.120837	0.466865	0.000872037	0.911281	581	0.0142468	BAX	19	48954815	48961798	q13.33
1852	0.33359	0.100242	0.13712	0.53006	0.000875171	0.577879	1852	0.0142636	DUSP9	X	153642492	153651326	q28
23462	0.330774	0.0993944	0.135964	0.525583	0.000875061	0.844817	23462	0.0142636	HEY1	8	79764010	79767863	q21.13
3176	-0.595835	0.179179	-0.94702	-0.24465	0.000883051	0.0676226	3176	0.0143575	HNMT	2	137964020	138016364	q22.1
3678	0.336415	0.101165	0.138136	0.534694	0.000882867	0.484206	3678	0.0143575	ITGA5	12	54395261	54419460	q13.13
79659	-0.292157	0.0879137	-0.464465	-0.119849	0.000889838	0.948109	79659	0.0144432	DYNC2H1	11	103109431	103479863	q22.3
2027	0.32746	0.0985425	0.13432	0.520599	0.000890451	0.386965	2027	0.0144432	ENO3	17	4948092	4957131	p13.2
246175	0.357705	0.107673	0.146669	0.56874	0.000893308	0.927696	246175	0.0144722	CNOT6L	4	77713387	77819615	q21.1
2065	-0.419676	0.126351	-0.667319	-0.172033	0.000895324	0.176784	2065	0.0144788	ERBB3	12	56079857	56103505	q13.2
26057	0.377934	0.11379	0.154911	0.600958	0.000895851	0.845505	26057	0.0144788	ANKRD17	4	73073376	73258798	q13.3
8733	0.466635	0.14057	0.191124	0.742147	0.000901467	0.158852	8733	0.0145224	GPAA1	8	144082590	144086216	q24.3
2619	-0.300103	0.0904023	-0.477288	-0.122917	0.000901354	0.886166	2619	0.0145224	GAS1	9	86944363	86947189	q21.33
51304	-0.352027	0.106048	-0.559878	-0.144177	0.00090176	0.990667	51304	0.0145224	ZDHHC3	3	44915257	44976185	p21.31
5168	-0.638758	0.192484	-1.01602	-0.261497	0.000905006	0.0816471	5168	0.0145574	ENPP2	8	119557086	119673453	q24.12
47	0.334483	0.10086	0.1368	0.532166	0.000912197	0.806405	47	0.0146557	ACLY	17	41866908	41930542	q21.2
441150	-0.359216	0.108332	-0.571542	-0.14689	0.000913509	0.909493	441150	0.0146594	C6orf226	6	42890265	42890816	p21.1
9289	0.439023	0.132437	0.179451	0.698595	0.000916583	0.951392	9289	0.0146817	ADGRG1	16	57610652	57665580	q21
6490	-0.294676	0.0888968	-0.46891	-0.120441	0.000917065	0.796568	6490	0.0146817	PMEL	12	55954105	55973317	q13.2
50485	0.325081	0.0980896	0.132829	0.517333	0.000919311	0.868918	50485	0.0147003	SMARCAL1	2	216412414	216483053	q35
4902	-0.387113	0.116821	-0.616078	-0.158149	0.000920583	0.597708	4902	0.0147033	NRTN	19	5823802	5828324	p13.3
55063	-0.373415	0.112733	-0.594367	-0.152462	0.000925033	0.53813	55063	0.014757	ZCWPW1	7	100400826	100428992	q22.1
84836	-0.334837	0.101107	-0.533003	-0.13667	0.000927308	0.46212	84836	0.0147759	ABHD14B	3	51968510	51983409	p21.2
59338	0.39007	0.117867	0.159056	0.621085	0.000934894	0.262736	59338	0.0148793	PLEKHA1	10	122374696	122442602	q26.13
84171	0.360587	0.109031	0.146891	0.574284	0.000942318	0.544603	84171	0.0149799	LOXL4	10	98247690	98268250	q24.2
5578	0.332459	0.100544	0.135396	0.529523	0.000944369	0.807894	5578	0.0149949	PRKCA	17	66302636	66810743	q24.2
3373	-0.379234	0.114744	-0.604128	-0.154339	0.000949657	0.448215	3373	0.0150612	HYAL1	3	50299889	50312381	p21.31
140766	0.28607	0.0865871	0.116362	0.455778	0.000953712	0.624968	140766	0.0151079	ADAMTS14	10	70672803	70762441	q22.1
9060	0.318312	0.0964102	0.129351	0.507272	0.000961216	0.358679	9060	0.0151838	PAPSS2	10	87659613	87747705	q23.2
5167	-0.3783	0.114596	-0.602904	-0.153695	0.000962873	0.402759	5167	0.0151838	ENPP1	6	131808016	131895155	q23.2
55930	0.365306	0.110661	0.148414	0.582198	0.000962981	0.860441	55930	0.0151838	MYO5C	15	52192322	52295798	q21.2
114991	0.336391	0.101896	0.136678	0.536105	0.000962367	0.505749	114991	0.0151838	ZNF618	9	113876282	114056591	q32
4168	-0.37086	0.112358	-0.591079	-0.150642	0.000964465	0.978346	4168	0.0151895	MCF2	X	139581770	139708227	q27.1
79672	-0.360544	0.109259	-0.574687	-0.146401	0.000967142	0.937422	79672	0.015214	FN3KRP	17	82716683	82730328	q25.3
79581	0.355109	0.107716	0.14399	0.566229	0.000978229	0.257205	79581	0.0153706	SLC52A2	8	144354135	144361272	q24.3
22898	0.517423	0.156986	0.209737	0.82511	0.000980772	0.094784	22898	0.0153927	DENND3	8	141117278	141195808	q24.3
56895	0.308675	0.0937037	0.12502	0.492331	0.000987141	0.822767	56895	0.0154747	AGPAT4	6	161129979	161274061	q26
114904	0.302096	0.0917226	0.122323	0.481869	0.000989179	0.569028	114904	0.0154888	C1QTNF6	22	37180167	37199385	q12.3
23464	0.332432	0.100978	0.134519	0.530344	0.000994324	0.386817	23464	0.0155334	GCAT	22	37807905	37817176	q13.1
219844	0.351772	0.106845	0.14236	0.561184	0.000993512	0.714718	219844	0.0155334	HYLS1	11	125883614	125900648	q24.2
163702	-0.377354	0.114744	-0.602248	-0.152461	0.00100661	0.423994	163702	0.0155886	IFNLR1	1	24154157	24187959	p36.11
55314	-0.321342	0.0977281	-0.512885	-0.129798	0.0010086	0.647677	55314	0.0155886	TMEM144	4	158201604	158255411	q32.1
79794	-0.316912	0.0963423	-0.505739	-0.128084	0.0010039	0.923251	79794	0.0155886	C12orf49	12	116710185	116738070	q24.22
23005	0.29539	0.0898676	0.119253	0.471527	0.0010128	0.463967	23005	0.0155886	MAPKBP1	15	41774434	41827855	q15.1
55764	-0.374744	0.114001	-0.598183	-0.151306	0.00101189	0.369985	55764	0.0155886	IFT122	3	129440036	129520507	q21.3
5244	0.305218	0.0928417	0.123252	0.487185	0.00101077	0.751521	5244	0.0155886	ABCB4	7	87401697	87480435	q21.12
7086	-0.298045	0.0906563	-0.475728	-0.120362	0.00101033	0.364414	7086	0.0155886	TKT	3	53224707	53256052	p21.1
2353	0.293085	0.0890643	0.118522	0.467647	0.000999361	0.3829	2353	0.0155886	FOS	14	75278774	75282230	q24.3
22827	0.316644	0.0962818	0.127935	0.505353	0.00100644	0.344844	22827	0.0155886	PUF60	8	143816344	143829859	q24.3
1241	-0.463126	0.140807	-0.739104	-0.187149	0.00100516	0.234068	1241	0.0155886	LTB4R	14	24311450	24318036	q12
57185	-0.317468	0.0965286	-0.50666	-0.128275	0.00100599	0.982474	57185	0.0155886	NIPAL3	1	24415794	24472976	p36.11
79177	0.310535	0.0943988	0.125517	0.495554	0.00100326	0.777073	79177	0.0155886	ZNF576	19	43596392	43601157	q13.31
94241	0.343435	0.104484	0.13865	0.54822	0.00101276	0.71997	94241	0.0155886	TP53INP1	8	94925972	94949411	q22.1
7869	-0.434372	0.132184	-0.693448	-0.175297	0.00101576	0.683934	7869	0.0156164	SEMA3B	3	50267558	50277546	p21.31
23271	0.373984	0.113867	0.150807	0.59716	0.00102209	0.454649	23271	0.0156959	CAMSAP2	1	200739558	200860704	q32.1
80018	0.408436	0.124371	0.164673	0.6522	0.00102342	0.319402	80018	0.0156987	NAA25	12	112026689	112109022	q24.13
388335	-0.484656	0.147977	-0.774685	-0.194626	0.00105585	0.129389	388335	0.0161778	TMEM220	17	10699015	10730316	p13.1
1284	0.4436	0.135505	0.178015	0.709185	0.00106158	0.192984	1284	0.0162471	COL4A2	13	110305812	110513027	q34
1033	0.316276	0.0967043	0.126739	0.505813	0.00107339	0.837756	1033	0.0164095	CDKN3	14	54396849	54420218	q22.2
6692	-0.368155	0.112706	-0.589054	-0.147256	0.00108878	0.478993	6692	0.0166259	SPINT1	15	40844018	40858207	q15.1
79623	0.344188	0.105421	0.137566	0.55081	0.00109512	0.578919	79623	0.0167039	GALNT14	2	30910467	31155202	p23.1
80829	0.407119	0.124734	0.162645	0.651593	0.00109889	0.349378	80829	0.0167426	ZFP91	11	58579111	58621042	q12.1
374654	-0.357192	0.109451	-0.571713	-0.142671	0.00110056	0.711294	374654	0.0167492	KIF7	15	89608789	89655451	q26.1
131965	-0.373635	0.114613	-0.598273	-0.148997	0.00111426	0.558347	131965	0.0169387	METTL6	3	15381275	15440566	p25.1
163175	-0.416829	0.12788	-0.667469	-0.166189	0.00111595	0.721294	163175	0.0169454	LGI4	19	35124513	35142451	q13.12
9730	-0.313433	0.096184	-0.50195	-0.124915	0.00111933	0.886242	9730	0.0169777	DCAF1	3	51395867	51500002	p21.2
9459	0.340401	0.104647	0.135296	0.545506	0.00114258	0.881593	9459	0.0173111	ARHGEF6	X	136665547	136782088	q26.3
5316	0.343481	0.105626	0.136459	0.550503	0.00114645	0.604582	5316	0.0173503	PKNOX1	21	42974510	43033931	q22.3
683	0.287088	0.0882943	0.114035	0.460142	0.00114801	0.714501	683	0.0173545	BST1	4	15702950	15738313	p15.32
9831	0.341101	0.104954	0.135395	0.546807	0.00115401	0.734834	9831	0.0174259	ZNF623	8	143636013	143656418	q24.3
3248	-0.404238	0.124403	-0.648063	-0.160414	0.00115633	0.341583	3248	0.0174415	HPGD	4	174490177	174523154	q34.1
135112	-0.307968	0.0948177	-0.493807	-0.122129	0.00116219	0.567386	135112	0.0175103	NCOA7	6	125781161	125932030	q22.31
60490	0.296538	0.0913305	0.117533	0.475542	0.00116684	0.326066	60490	0.0175609	PPCDC	15	75023555	75117462	q24.2
26053	0.329116	0.101399	0.130379	0.527854	0.00117134	0.956809	26053	0.0176091	AUTS2	7	69598919	70793068	q11.22
51256	0.313764	0.096704	0.124228	0.5033	0.00117624	0.819101	51256	0.0176435	TBC1D7	6	13266542	13328583	p24.1
8496	0.327993	0.101085	0.129871	0.526116	0.00117562	0.748998	8496	0.0176435	PPFIBP1	12	27523431	27695564	p11.23
23181	0.315121	0.0971792	0.124654	0.505589	0.00118409	0.90436	23181	0.0176832	DIP2A	21	46458899	46569852	q22.3
7153	0.330212	0.101821	0.130646	0.529777	0.00118255	0.450181	7153	0.0176832	TOP2A	17	40388516	40417950	q21.2
56052	0.284877	0.0878271	0.112739	0.457015	0.00118027	0.725242	56052	0.0176832	ALG1	16	5033960	5087379	p13.3
157378	0.33967	0.104741	0.134383	0.544958	0.00118292	0.490439	157378	0.0176832	TMEM65	8	124306189	124372692	q24.13
57461	-0.350641	0.108167	-0.562644	-0.138638	0.00118829	0.630849	57461	0.0177263	ISY1	3	129127415	129161293	q21.3
64208	-0.303682	0.0937157	-0.487361	-0.120002	0.00119338	0.856887	64208	0.0177632	POPDC3	6	105158280	105179995	q21
84678	0.315114	0.097237	0.124533	0.505695	0.00119247	0.907264	84678	0.0177632	KDM2B	12	121429097	121581015	q24.31
25981	-0.386387	0.119344	-0.620296	-0.152477	0.00120545	0.232547	25981	0.0179231	DNAH1	3	52316319	52400491	p21.1
54777	-0.389381	0.120294	-0.625152	-0.153609	0.0012083	0.345778	54777	0.0179458	CFAP46	10	132808392	132942823	q26.3
7508	-0.361636	0.111822	-0.580804	-0.142469	0.00122057	0.315241	7508	0.0180687	XPC	3	14145147	14178783	p25.1
340554	-0.459693	0.142142	-0.738287	-0.181099	0.00122056	0.467353	340554	0.0180687	ZC3H12B	X	65366638	65507887	q11.2
120892	-0.343662	0.106258	-0.551923	-0.1354	0.00121973	0.482998	120892	0.0180687	LRRK2	12	40196744	40369285	q12
10580	-0.327972	0.101426	-0.526763	-0.12918	0.00122238	0.742156	10580	0.0180757	SORBS1	10	95311771	95561414	q24.1
147947	-0.342471	0.105944	-0.550117	-0.134825	0.00122679	0.394873	147947	0.0181213	ZNF542P	19	56368099	56379828	q13.43
83461	0.315993	0.0977675	0.124372	0.507614	0.00122889	0.759469	83461	0.0181324	CDCA3	12	6844793	6852066	p13.31
8601	0.406267	0.125736	0.159829	0.652705	0.00123308	0.976599	8601	0.0181548	RGS20	8	53851808	53959303	q11.23
10131	0.347896	0.107669	0.136869	0.558924	0.00123289	0.393678	10131	0.0181548	TRAP1	16	3651639	3717597	p13.3
9228	-0.354811	0.109832	-0.570079	-0.139544	0.00123583	0.358086	9228	0.0181755	DLGAP2	8	1548694	1701406	p23.3
286133	-0.412568	0.127775	-0.663003	-0.162134	0.00124283	0.839491	286133	0.0182587	SCARA5	8	27869882	27992727	p21.1
284406	-0.328169	0.101736	-0.527568	-0.128769	0.00125674	0.586764	284406	0.0183838	ZFP82	19	36383120	36418656	q13.12
51606	0.419705	0.130116	0.164682	0.674728	0.001257	0.196452	51606	0.0183838	ATP6V1H	8	53715557	53843558	q11.23
1382	0.291102	0.0902539	0.114207	0.467996	0.00125812	0.802737	1382	0.0183838	CRABP2	1	156699606	156705816	q23.1
81501	0.317738	0.0984951	0.124691	0.510785	0.00125567	0.912682	81501	0.0183838	DCSTAMP	8	104339087	104356689	q22.3
51372	-0.354946	0.110024	-0.570589	-0.139304	0.00125494	0.68913	51372	0.0183838	TMA7	3	48440257	48444208	p21.31
130940	-0.331238	0.102755	-0.532635	-0.129842	0.00126606	0.899608	130940	0.0184798	CCDC148	2	158171081	158456753	q24.1
5697	-0.348439	0.108105	-0.560321	-0.136558	0.00126783	0.142792	5697	0.0184858	PYY	17	43952738	44004469	q21.31
80195	-0.329447	0.102236	-0.529827	-0.129068	0.00127118	0.560813	80195	0.0185147	TMEM254	10	80078646	80092557	q22.3
8821	0.344679	0.107024	0.134916	0.554441	0.00127931	0.791644	8821	0.0185932	INPP4B	4	142023160	142847432	q31.21
3093	0.384641	0.119428	0.150568	0.618715	0.00127875	0.696541	3093	0.0185932	UBE2K	4	39698044	39782792	p14
90025	-0.344862	0.107143	-0.554859	-0.134865	0.00128771	0.59139	90025	0.0186952	UBE3D	6	82892398	83065841	q14.1
83657	-0.340512	0.105814	-0.547904	-0.13312	0.0012908	0.739481	83657	0.01872	DYNLRB2	16	80540734	80550760	q23.2
94097	0.295971	0.0920194	0.115617	0.476326	0.00129809	0.436315	94097	0.0187909	SFXN5	2	72942036	73075619	p13.2
23095	0.337094	0.104807	0.131675	0.542512	0.00129846	0.445395	23095	0.0187909	KIF1B	1	10210805	10381603	p36.22
6696	-0.432506	0.134492	-0.696106	-0.168906	0.00130064	0.209693	6696	0.0188024	SPP1	4	87975650	87983426	q22.1
6832	0.361472	0.112449	0.141075	0.581869	0.00130658	0.863561	6832	0.0188681	SUPV3L1	10	69180232	69209099	q22.1
5797	0.521485	0.162446	0.203097	0.839872	0.00132637	0.14784	5797	0.0191336	PTPRM	18	7566782	8406861	p11.23
22850	0.341891	0.106535	0.133086	0.550696	0.00133113	0.65342	22850	0.0191818	ADNP2	18	80109031	80147523	q23
6678	0.39148	0.122018	0.15233	0.63063	0.0013348	0.235859	6678	0.0192026	SPARC	5	151661096	151687165	q33.1
11341	0.300057	0.0935352	0.116731	0.483383	0.00133682	0.695525	11341	0.0192026	SCRG1	4	173384701	173406380	q34.1
64400	-0.29626	0.0923487	-0.47726	-0.11526	0.00133632	0.773857	64400	0.0192026	AKTIP	16	53491040	53504411	q12.2
7175	0.340809	0.106276	0.13251	0.549107	0.00134215	0.554028	7175	0.0192535	TPR	1	186311652	186375693	q31.1
9821	0.362975	0.113197	0.141114	0.584837	0.0013432	0.461351	9821	0.0192535	RB1CC1	8	52622456	52745843	q11.23
132160	-0.352371	0.109937	-0.567843	-0.1369	0.00134957	0.797326	132160	0.0193244	PPM1M	3	52245793	52250597	p21.2
1075	0.344724	0.107581	0.133869	0.555579	0.0013538	0.335327	1075	0.0193645	CTSC	11	88293592	88337787	q14.2
23276	-0.32963	0.102931	-0.531371	-0.12789	0.00136264	0.975914	23276	0.0194704	KLHL18	3	47282917	47346816	p21.31
8544	0.410342	0.12815	0.159172	0.661512	0.00136461	0.262599	8544	0.019478	PIR	X	15384799	15493564	p22.2
1164	0.384223	0.120012	0.149004	0.619441	0.00136691	0.338886	1164	0.0194903	CKS2	9	89311198	89316703	q22.2
1676	-0.324456	0.101399	-0.523194	-0.125718	0.00137522	0.65239	1676	0.0195485	DFFA	1	10456522	10472526	p36.22
56603	0.338896	0.105912	0.131312	0.546479	0.00137531	0.833086	56603	0.0195485	CYP26B1	2	72129238	72148038	p13.2
90362	0.381029	0.119075	0.147647	0.614412	0.00137467	0.281257	90362	0.0195485	FAM110B	8	57994509	58204279	q12.1
83450	-0.345124	0.107884	-0.556572	-0.133676	0.00137889	0.557164	83450	0.0195788	DRC3	17	17972813	18016889	p11.2
84280	0.316895	0.0990764	0.122709	0.511081	0.0013815	0.586732	84280	0.0195954	BTBD10	11	13388001	13463297	p15.3
10564	0.378375	0.118344	0.146426	0.610325	0.00138743	0.816105	10564	0.0196589	ARFGEF2	20	48921890	49036693	q13.13
2771	-0.312431	0.0977404	-0.503998	-0.120863	0.00139088	0.510137	2771	0.0196873	GNAI2	3	50226292	50259355	p21.31
84929	0.318754	0.0997346	0.123278	0.51423	0.00139337	0.380536	84929	0.0197019	FIBCD1	9	130902438	130939286	q34.12
22907	-0.325613	0.101927	-0.525387	-0.12584	0.00140041	0.922535	22907	0.0197803	DHX30	3	47802909	47850195	p21.31
6386	0.40485	0.126743	0.156439	0.653261	0.00140183	0.274674	6386	0.0197803	SDCBP	8	58552924	58582860	q12.1
80823	-0.288823	0.0904281	-0.466059	-0.111588	0.00140338	0.933891	80823	0.0197815	BHLHB9	X	102720688	102753540	q22.1
25801	-0.430843	0.13497	-0.695378	-0.166307	0.00141219	0.149319	25801	0.0198309	GCA	2	162318840	162371595	q24.2
5587	0.373322	0.116951	0.144103	0.602542	0.00141228	0.766987	5587	0.0198309	PRKD1	14	29576479	30191898	q12
126133	0.278503	0.0872482	0.1075	0.449507	0.00141251	0.328124	126133	0.0198309	ALDH16A1	19	49453169	49471048	q13.33
389337	-0.389223	0.121936	-0.628212	-0.150234	0.00141273	0.221311	389337	0.0198309	ARHGEF37	5	149551947	149634968	q32
51203	0.574495	0.180213	0.221285	0.927705	0.00143324	0.089166	51203	0.0200979	NUSAP1	15	41332694	41381050	q15.1
26207	0.321419	0.100922	0.123616	0.519223	0.00144841	0.74791	26207	0.0202898	PITPNC1	17	67377281	67697261	q24.2
51160	0.426037	0.133889	0.163621	0.688454	0.00146247	0.135986	51160	0.0204655	VPS28	8	144423601	144428563	q24.3
201562	-0.294469	0.0925773	-0.475917	-0.113021	0.00146875	0.515572	201562	0.0205322	HACD2	3	123490820	123585185	q21.1
1757	-0.321205	0.101053	-0.519266	-0.123144	0.00148003	0.994778	1757	0.0206474	SARDH	9	133663560	133739955	q34.2
55032	-0.276332	0.0869293	-0.44671	-0.105953	0.00147882	0.792145	55032	0.0206474	SLC35A5	3	112561709	112585577	q13.2
6905	0.449133	0.141457	0.171883	0.726383	0.00149809	0.240923	6905	0.0208777	TBCE	1	235367360	235448968	q42.3
23522	0.311417	0.0981532	0.11904	0.503794	0.00150995	0.593344	23522	0.0210172	KAT6B	10	74825582	75032622	q22.2
55973	0.321031	0.101191	0.1227	0.519362	0.00151119	0.416514	55973	0.0210172	BCAP29	7	107579977	107629170	q22.3
2632	-0.30177	0.0951305	-0.488222	-0.115317	0.00151306	0.604828	2632	0.0210186	GBE1	3	81489699	81762161	p12.2
27032	-0.336787	0.106178	-0.544892	-0.128682	0.00151439	0.288632	27032	0.0210186	ATP2C1	3	130850595	131016712	q22.1
151278	0.327858	0.10339	0.125217	0.530498	0.00151872	0.602306	151278	0.0210395	CCDC140	2	222298147	222305217	q36.1
401172	-0.383966	0.121086	-0.62129	-0.146643	0.001519	0.429513	401172	0.0210395	LINC02145	5	6310441	6339884	p15.31
6161	-0.321756	0.101518	-0.520728	-0.122784	0.00152732	0.93544	6161	0.0211332	RPL32	3	12834485	12841588	p25.2
26060	-0.29178	0.0920851	-0.472263	-0.111297	0.00153179	0.480571	26060	0.0211734	APPL1	3	57227737	57273468	p14.3
25962	0.486164	0.153553	0.185206	0.787122	0.00154495	0.133723	25962	0.0213335	VIRMA	8	94487693	94553529	q22.1
285313	-0.359217	0.113492	-0.581656	-0.136778	0.00155007	0.44239	285313	0.0213607	IGSF10	3	151425384	151458709	q25.1
5376	-0.341664	0.10794	-0.553223	-0.130105	0.00154922	0.429731	5376	0.0213607	PMP22	17	15229777	15265326	p12
220	-0.323918	0.102364	-0.524548	-0.123289	0.00155412	0.682784	220	0.0213948	ALDH1A3	15	100877714	100916626	q26.3
10150	-0.37128	0.117355	-0.601292	-0.141268	0.00155762	0.178273	10150	0.0213996	MBNL2	13	97221434	97394120	q32.1
25940	0.340381	0.107583	0.129521	0.55124	0.0015568	0.338408	25940	0.0213996	FAM98A	2	33583658	33599382	p22.3
255082	-0.437015	0.138198	-0.707878	-0.166151	0.00156563	0.295098	255082	0.0214661	CASC2	10	118046279	118210153	q26.11
27230	-0.303981	0.0961259	-0.492385	-0.115578	0.00156515	0.553992	27230	0.0214661	SERP1	3	150541994	150603228	q25.1
93594	0.346279	0.109537	0.131592	0.560967	0.0015706	0.899258	93594	0.0215125	TBC1D31	8	123041968	123152153	q24.13
84336	-0.307555	0.0973004	-0.498261	-0.11685	0.00157292	0.828996	84336	0.0215225	TMEM101	17	44011188	44023946	q21.31
643866	0.280715	0.0888202	0.106631	0.4548	0.00157504	0.620938	643866	0.0215298	CBLN3	14	24426532	24430954	q12
64151	0.428817	0.135699	0.162852	0.694781	0.00157732	0.178943	64151	0.0215393	NCAPG	4	17810902	17844862	p15.31
63891	-0.343831	0.108847	-0.557167	-0.130495	0.00158394	0.760802	63891	0.0215944	RNF123	3	49689499	49721529	p21.31
83706	0.368435	0.11664	0.139825	0.597046	0.00158455	0.292374	83706	0.0215944	FERMT3	11	64206678	64223886	q13.1
157	0.31607	0.100107	0.119865	0.512276	0.00159218	0.604054	157	0.0216655	GRK3	22	25564849	25729294	q12.1
55222	0.275775	0.0873481	0.104576	0.446974	0.00159296	0.797902	55222	0.0216655	LRRC20	10	70298970	70382650	q22.1
22873	0.380937	0.120702	0.144365	0.617508	0.00159943	0.190606	22873	0.0217318	DZIP1	13	95578202	95644703	q32.1
896	-0.331571	0.10509	-0.537543	-0.125599	0.00160429	0.967861	896	0.0217542	CCND3	6	41934933	42050357	p21.1
5305	0.337473	0.106952	0.127852	0.547095	0.00160289	0.393018	5305	0.0217542	PIP4K2A	10	22534849	22714555	p12.2
2581	-0.312301	0.0990136	-0.506364	-0.118238	0.00160982	0.513913	2581	0.0218057	GALC	14	87837820	87993665	q31.3
64110	-0.35199	0.111617	-0.570754	-0.133225	0.00161291	0.271454	64110	0.0218057	MAGEF1	3	184710367	184712002	q27.1
29095	0.326379	0.103489	0.123546	0.529213	0.00161174	0.542006	29095	0.0218057	ORMDL2	12	55817919	55821879	q13.2
22843	0.266579	0.0845457	0.100873	0.432286	0.00161558	0.974731	22843	0.02182	PPM1E	17	58755869	58985176	q22
79172	0.269685	0.0855491	0.102012	0.437358	0.00161932	0.826484	79172	0.0218488	CENPO	2	24793136	24822376	p23.3
90523	-0.478999	0.151971	-0.776856	-0.181141	0.00162204	0.152281	90523	0.0218637	MLIP	6	53929982	54266280	p12.1
51520	0.402174	0.12765	0.151984	0.652364	0.00162938	0.565532	51520	0.021919	LARS	5	146113038	146182660	q32
84775	-0.327514	0.10395	-0.531254	-0.123775	0.00162893	0.418559	84775	0.021919	ZNF607	19	37696363	37719790	q13.12
8767	0.333369	0.105862	0.125883	0.540855	0.00163783	0.866586	8767	0.0220109	RIPK2	8	89757747	89791063	q21.3
9055	0.308881	0.0980953	0.116617	0.501144	0.00163952	0.628769	9055	0.0220118	PRC1	15	90966038	90995629	q26.1
3305	-0.353978	0.11245	-0.574377	-0.13358	0.00164466	0.849254	3305	0.0220589	HSPA1L	6	31809619	31815065	p21.33
11040	0.269103	0.0855013	0.101524	0.436683	0.00164752	0.321273	11040	0.0220755	PIM2	X	48913182	48919024	p11.23
112464	0.306799	0.0975315	0.115641	0.497957	0.00165722	0.575351	112464	0.0221835	CAVIN3	11	6318946	6320647	p15.4
23532	0.432886	0.137669	0.163061	0.702712	0.00166424	0.191075	23532	0.0222555	PRAME	22	22547701	22559361	q11.22
65983	-0.298683	0.0950967	-0.485069	-0.112297	0.00168467	0.5501	65983	0.0225065	GRAMD2B	5	126360132	126496494	q23.2
26502	-0.307117	0.0978396	-0.498879	-0.115355	0.00169535	0.743101	26502	0.022627	NARF	17	82458180	82490537	q25.3
359948	-0.317167	0.101087	-0.515293	-0.119041	0.00170353	0.718867	359948	0.0227137	IRF2BP2	1	234604269	234609525	q42.3
114876	0.356297	0.113617	0.133612	0.578983	0.00171302	0.296336	114876	0.0228178	OSBPL1A	18	24162044	24397880	q11.2
1804	-0.324076	0.103368	-0.526674	-0.121477	0.00171764	0.87625	1804	0.0228538	DPP6	7	153887097	154894285	q36.2
79786	-0.322865	0.10299	-0.524722	-0.121008	0.00171909	0.828161	79786	0.0228538	KLHL36	16	84648525	84667686	q24.1
79400	0.283174	0.0903478	0.106096	0.460253	0.00172285	0.436852	79400	0.0228813	NOX5	15	68930525	69062743	q23
818	-0.413876	0.132069	-0.672726	-0.155026	0.00172562	0.196726	818	0.0228958	CAMK2G	10	73812501	73874591	q22.2
56123	-0.344173	0.109843	-0.559461	-0.128884	0.00172843	0.433178	56123	0.0229106	PCDHB13	5	141213919	141218979	q31.3
9315	0.285987	0.0913036	0.107035	0.464939	0.00173465	0.933629	9315	0.0229705	NREP	5	111662621	111997464	q22.1
219285	0.301134	0.096179	0.112626	0.489641	0.00174229	0.405254	219285	0.0230375	SAMD9L	7	93130055	93148369	q21.2
286410	0.344796	0.110129	0.128947	0.560645	0.0017431	0.768944	286410	0.0230375	ATP11C	X	139726346	139945276	q27.1
51125	-0.319705	0.102169	-0.519953	-0.119458	0.00175294	0.763671	51125	0.023126	GOLGA7	8	41490396	41510980	p11.21
22854	-0.348452	0.111357	-0.566708	-0.130196	0.00175321	0.952098	22854	0.023126	NTNG1	1	107140007	107483458	p13.3
9242	-0.35866	0.114643	-0.583357	-0.133963	0.00175709	0.696665	9242	0.0231547	MSC	8	71841549	71844468	q13.3
26035	-0.278416	0.0890097	-0.452871	-0.10396	0.00176046	0.770732	26035	0.0231765	GLCE	15	69160584	69272217	q23
55334	0.315421	0.100879	0.117702	0.51314	0.00176766	0.413168	55334	0.0232444	SLC39A9	14	69398015	69462388	q24.1
84441	0.303073	0.0969369	0.11308	0.493065	0.00176905	0.891141	84441	0.0232444	MAML2	11	95976598	96343180	q21
1902	0.284133	0.0909198	0.105934	0.462333	0.00177747	0.555423	1902	0.0233325	LPAR1	9	110873263	111038458	q31.3
57817	-0.351548	0.112551	-0.572144	-0.130952	0.00178742	0.555119	57817	0.0234404	HAMP	19	35280716	35285143	q13.12
11128	0.304613	0.0975549	0.113409	0.495818	0.00179334	0.770568	11128	0.0234726	POLR3A	10	77969251	78029545	q22.3
10165	0.353946	0.113349	0.131786	0.576106	0.00179247	0.420067	10165	0.0234726	SLC25A13	7	96120220	96322147	q21.3
140691	0.291551	0.093403	0.108484	0.474617	0.00179977	0.475399	140691	0.0234889	TRIM69	15	44728988	44767829	q21.1
3636	0.267135	0.0855663	0.0994284	0.434842	0.00179647	0.908738	3636	0.0234889	INPPL1	11	72223701	72239105	q13.4
84141	-0.310033	0.0993175	-0.504691	-0.115374	0.00179851	0.668075	84141	0.0234889	EVA1A	2	75469302	75569722	p12
2947	-0.302288	0.0968586	-0.492127	-0.112449	0.00180287	0.986455	2947	0.023489	GSTM3	1	109733932	109741038	p13.3
26240	-0.299386	0.0959307	-0.487407	-0.111365	0.00180324	0.951372	26240	0.023489	FAM50B	6	3849386	3851317	p25.2
55964	0.442607	0.141901	0.164485	0.720728	0.00181396	0.190194	55964	0.0235897	2003-09-01	22	41976272	41998221	q13.2
83982	-0.303392	0.0972711	-0.49404	-0.112744	0.00181446	0.712689	83982	0.0235897	IFI27L2	14	94127779	94130253	q32.12
119559	0.326738	0.104913	0.121112	0.532364	0.00184339	0.817859	119559	0.0239428	SFXN4	10	119140767	119165667	q26.11
1616	-0.31079	0.0998069	-0.506408	-0.115172	0.00184624	0.46957	1616	0.023957	DAXX	6	33318558	33329269	p21.32
151011	0.338123	0.108606	0.125259	0.550987	0.00185007	0.646953	151011	0.0239838	2010-09-01	2	109542982	109614206	q13
771	0.3949	0.126865	0.146248	0.643551	0.00185353	0.135484	771	0.0240056	CA12	15	63321378	63382161	q22.2
7132	0.29965	0.0962763	0.110952	0.488348	0.00185576	0.482622	7132	0.0240115	TNFRSF1A	12	6328757	6342114	p13.31
140707	0.324711	0.104344	0.120199	0.529222	0.00185879	0.344429	140707	0.0240279	BRI3BP	12	124993700	125031231	q24.31
7802	-0.377023	0.121196	-0.614562	-0.139484	0.00186543	0.328764	7802	0.0240907	DNALI1	1	37556919	37566857	p34.3
21	-0.414532	0.133305	-0.675805	-0.153258	0.00187316	0.214906	21	0.0241675	ABCA3	16	2275881	2340746	p13.3
6091	-0.492848	0.158526	-0.803554	-0.182142	0.00187762	0.153039	6091	0.0242021	ROBO1	3	78597240	79767815	p12.3
55869	0.304719	0.0981129	0.112421	0.497017	0.00189766	0.664764	55869	0.0244372	HDAC8	X	72329516	72573103	q13.1
4128	-0.395515	0.127386	-0.645186	-0.145843	0.00190369	0.586389	4128	0.0244698	MAOA	X	43654907	43746824	p11.3
7022	0.365626	0.11776	0.134821	0.596431	0.00190381	0.471024	7022	0.0244698	TFAP2C	20	56629302	56639283	q13.31
9217	0.331591	0.106816	0.122236	0.540947	0.00190719	0.856412	9217	0.02449	VAPB	20	58389122	58451101	q13.32
50862	-0.295488	0.0952026	-0.482081	-0.108894	0.00191066	0.748688	50862	0.0245114	RNF141	11	10511678	10541230	p15.4
23034	0.350336	0.112934	0.128989	0.571683	0.00192137	0.337794	23034	0.0246255	SAMD4A	14	54567097	54793315	q22.2
8702	-0.305331	0.0984632	-0.498316	-0.112347	0.00192889	0.957424	8702	0.0246967	B4GALT4	3	119211732	119241103	q13.32
55893	-0.338517	0.109174	-0.552494	-0.12454	0.00193057	0.521435	55893	0.0246967	ZNF395	8	28345585	28402701	p21.1
9868	-0.297516	0.0959936	-0.48566	-0.109372	0.00193955	0.839884	9868	0.0247784	TOMM70	3	100363431	100401398	q12.2
8449	-0.297691	0.0960637	-0.485973	-0.10941	0.00194244	0.406673	8449	0.0247784	DHX16	6	30653119	30673037	p21.33
8991	0.311466	0.100502	0.114485	0.508447	0.00194117	0.818601	8991	0.0247784	SELENBP1	1	151364302	151372733	q21.3
55140	-0.334432	0.108002	-0.546113	-0.122751	0.00195804	0.599676	55140	0.0249539	ELP3	8	28089673	28191156	p21.1
116173	-0.349479	0.112885	-0.57073	-0.128229	0.00196219	0.794832	116173	0.0249834	CMTM5	14	23376808	23379772	q11.2
56998	-0.302261	0.0976713	-0.493694	-0.110829	0.00197026	0.920596	56998	0.0250391	CTNNBIP1	1	9848276	9910336	p36.22
8692	-0.31428	0.101551	-0.513317	-0.115244	0.00196945	0.836712	8692	0.0250391	HYAL2	3	50317790	50322906	p21.31
8804	-0.264593	0.0855099	-0.432189	-0.0969966	0.00197281	0.785423	8804	0.025048	CREG1	1	167529677	167553767	q24.2
3770	-0.369562	0.119451	-0.603682	-0.135443	0.00197584	0.631932	3770	0.025063	KCNJ14	19	48455509	48466980	q13.33
6597	0.301522	0.0975005	0.110424	0.492619	0.00198468	0.699224	6597	0.0251439	SMARCA4	19	10961001	11065395	p13.2
56122	-0.35754	0.115621	-0.584154	-0.130926	0.00198592	0.32201	56122	0.0251439	PCDHB14	5	141222932	141227759	q31.3
734	0.296565	0.0959287	0.108549	0.484582	0.00199135	0.846085	734	0.0251891	OSGIN2	8	89901859	89927888	q21.3
25895	-0.348869	0.112904	-0.570156	-0.127582	0.00200175	0.313379	25895	0.025297	EEF1AKMT3	12	57771492	57782541	q14.1
55486	-0.281409	0.0911088	-0.459979	-0.102839	0.00201024	0.797019	55486	0.0253807	PARL	3	183829385	183884933	q27.1
957	0.320432	0.103763	0.117061	0.523803	0.00201424	0.832564	957	0.0254075	ENTPD5	14	73958010	74019399	q24.3
8470	-0.391169	0.126696	-0.63949	-0.142848	0.00201882	0.744607	8470	0.0254416	SORBS2	4	185585444	185956652	q35.1
85007	0.313254	0.101475	0.114367	0.512141	0.00202182	0.501055	85007	0.0254558	PHYKPL	5	178208497	178232791	q35.3
3177	-0.341998	0.110804	-0.559169	-0.124826	0.00202518	0.704134	3177	0.0254744	SLC29A2	11	66362521	66372214	q13.2
25874	-0.310459	0.100599	-0.507628	-0.113289	0.00202791	0.437598	25874	0.0254852	MPC2	1	167916729	167937040	q24.2
55508	0.304027	0.0985266	0.110919	0.497136	0.00203048	0.586239	55508	0.0254938	SLC35E3	12	68746106	68793964	q15
58515	-0.305631	0.099063	-0.499791	-0.111472	0.00203399	0.76234	58515	0.0255143	SELENOK	3	53884410	53891988	p21.1
55203	0.299122	0.0969637	0.109077	0.489167	0.00203627	0.642002	55203	0.0255193	LGI2	4	24998847	25030879	p15.2
7262	0.30762	0.0997309	0.112151	0.503089	0.00203896	0.960532	7262	0.0255293	PHLDA2	11	2928273	2929455	p15.4
28232	0.259219	0.0840475	0.0944886	0.423949	0.00204105	0.652149	28232	0.0255319	SLCO3A1	15	91853695	92172435	q26.1
3376	0.422945	0.137175	0.154087	0.691804	0.0020475	0.46741	3376	0.0255891	IARS	9	92210207	92293756	q22.31
55270	0.329184	0.106816	0.119828	0.53854	0.00205769	0.405983	55270	0.0256927	NUDT15	13	48037567	48047222	q14.2
51318	0.339358	0.110153	0.123462	0.555253	0.00206453	0.605822	51318	0.0257544	MRPL35	2	86199355	86213794	p11.2
8914	0.279334	0.0907115	0.101542	0.457125	0.00207444	0.51573	8914	0.0257923	TIMELESS	12	56416373	56449403	q13.3
2525	-0.338442	0.109896	-0.553835	-0.123049	0.00207247	0.898684	2525	0.0257923	FUT3	19	5842888	5851474	p13.3
117247	-0.36864	0.119724	-0.603296	-0.133985	0.00207646	0.363846	117247	0.0257923	SLC16A10	6	111087503	111231194	q21
140290	-0.339242	0.11018	-0.555191	-0.123293	0.00207708	0.561563	140290	0.0257923	TCP10L	21	32574841	32587373	q22.11
29980	0.338452	0.10992	0.123013	0.553891	0.00207643	0.691182	29980	0.0257923	DONSON	21	33559542	33588708	q22.11
11059	0.322538	0.104769	0.117193	0.527882	0.00208014	0.705666	11059	0.0258067	WWP1	8	86342738	86478420	q21.3
2146	0.308378	0.100225	0.11194	0.504816	0.00209202	0.40905	2146	0.0259303	EZH2	7	148807383	148884321	q36.1
2191	-0.40151	0.130509	-0.657303	-0.145717	0.00209453	0.401695	2191	0.0259377	FAP	2	162170684	162245151	q24.2
80745	0.3567	0.115964	0.129415	0.583985	0.00209825	0.585467	80745	0.0259602	THUMPD2	2	39736060	39779267	p22.1
23593	-0.342921	0.111594	-0.561641	-0.124201	0.00211963	0.286707	23593	0.0260818	HEBP2	6	138403531	138422197	q24.1
5277	0.328714	0.10696	0.119076	0.538353	0.00211751	0.520636	5277	0.0260818	PIGA	X	15319451	15335580	p22.2
7905	0.360057	0.11716	0.130427	0.589687	0.00211779	0.81832	7905	0.0260818	REEP5	5	112876379	112922539	q22.2
91775	-0.333443	0.108496	-0.546092	-0.120794	0.00211701	0.896678	91775	0.0260818	NXPE3	3	101779202	101827392	q12.3
2850	-0.282683	0.0919901	-0.462981	-0.102386	0.00211938	0.940432	2850	0.0260818	GPR27	3	71754050	71756496	p13
84707	-0.318578	0.10363	-0.521688	-0.115467	0.00211071	0.589416	84707	0.0260818	BEX2	X	103309346	103311046	q22.2
11004	0.300829	0.0979077	0.108933	0.492724	0.00212219	0.465498	11004	0.0260897	KIF2C	1	44739818	44767767	p34.1
5350	0.289904	0.0943774	0.104928	0.47488	0.00212807	0.482584	5350	0.0261311	PLN	6	118548298	118560730	q22.31
10753	-0.366044	0.119172	-0.599617	-0.132471	0.00212941	0.765684	10753	0.0261311	CAPN9	1	230747384	230802003	q42.2
28991	0.283462	0.0923002	0.102557	0.464367	0.00213279	0.378494	28991	0.0261489	COMMD5	8	144841042	144853736	q24.3
55199	-0.363818	0.11858	-0.596231	-0.131405	0.00215416	0.329704	55199	0.0263869	FAM86C1	11	71787510	71801236	q13.4
5580	-0.501606	0.163562	-0.822181	-0.181031	0.00216385	0.100065	5580	0.0264817	PRKCD	3	53156009	53192717	p21.1
54954	0.30701	0.100119	0.11078	0.50324	0.00216617	0.55146	54954	0.0264863	FAM120C	X	54068324	54183281	p11.22
5973	0.283133	0.0923407	0.102149	0.464117	0.00216814	0.550375	5973	0.0264865	RENBP	X	153935263	153944691	q28
5324	-0.279455	0.0911666	-0.458138	-0.100772	0.00217434	0.822452	5324	0.0265383	PLAG1	8	56160904	56211324	q12.1
3930	0.301556	0.0984368	0.108623	0.494488	0.00218804	0.91922	3930	0.026646	LBR	1	225401502	225428925	q42.12
8445	0.298622	0.0974776	0.107569	0.489674	0.00218772	0.885872	8445	0.026646	DYRK2	12	67648338	67665406	q15
7673	0.340381	0.111125	0.12258	0.558183	0.00219102	0.503514	7673	0.026646	ZNF222	19	44025342	44033112	q13.31
23513	0.275908	0.0900746	0.0993647	0.452451	0.00219055	0.63752	23513	0.026646	SCRIB	8	143790920	143815379	q24.3
29097	0.339773	0.110962	0.122291	0.557255	0.00219815	0.43449	29097	0.0267087	CNIH4	1	224356850	224379459	q42.11
781	0.295605	0.0965688	0.106334	0.484876	0.0022054	0.587482	781	0.0267728	CACNA2D1	7	81946444	82443798	q21.11
4710	-0.314941	0.103031	-0.516878	-0.113003	0.00223748	0.9279	4710	0.027138	NDUFB4	3	120596309	120602500	q13.33
56894	0.296836	0.0971447	0.106436	0.487236	0.00224607	0.597764	56894	0.0272163	AGPAT3	21	43865186	43986536	q22.3
152002	-0.341419	0.111745	-0.560434	-0.122404	0.00224795	0.85885	152002	0.0272163	XXYLT1	3	195068279	195271167	q29
54108	0.524655	0.171752	0.188028	0.861282	0.00225262	0.0788269	54108	0.0272485	CHRAC1	8	140511298	140517137	q24.3
205428	-0.287327	0.0940831	-0.471727	-0.102928	0.00225832	0.716642	205428	0.0272768	C3orf58	3	143971798	144048719	q24
60678	-0.349641	0.114491	-0.574039	-0.125244	0.00225898	0.395403	60678	0.0272768	EEFSEC	3	128153454	128408646	q21.3
1939	-0.303082	0.0992737	-0.497655	-0.108509	0.00226571	0.577443	1939	0.0273337	EIF2D	1	206571292	206612463	q32.1
93109	-0.32296	0.105892	-0.530505	-0.115416	0.00228915	0.89748	93109	0.0275674	TMEM44	3	194587673	194633689	q29
4313	0.277335	0.0909268	0.0991212	0.455548	0.00228777	0.987692	4313	0.0275674	MMP2	16	55389700	55506691	q12.2
79776	0.280949	0.0921294	0.100379	0.46152	0.00229218	0.538231	79776	0.0275793	ZFHX4	8	76681219	76867285	q21.13
9465	-0.290223	0.0951863	-0.476785	-0.103661	0.00229604	0.442192	9465	0.0276013	AKAP7	6	131135666	131283535	q23.2
231	-0.357568	0.117347	-0.587564	-0.127573	0.00231056	0.277937	231	0.0276777	AKR1B1	7	134442350	134459284	q33
1951	-0.346767	0.113799	-0.569809	-0.123725	0.00230993	0.696108	1951	0.0276777	CELSR3	3	48636469	48662915	p21.31
5593	0.328975	0.107935	0.117426	0.540525	0.00230451	0.952828	5593	0.0276777	PRKG2	4	81087370	81215117	q21.21
29	0.368974	0.121079	0.131663	0.606285	0.00230853	0.673047	29	0.0276777	ABR	17	1003518	1229021	p13.3
6235	-0.318724	0.104616	-0.523769	-0.11368	0.00231444	0.860351	6235	0.0276997	RPS29	14	49570984	49599164	q21.3
7259	-0.312365	0.102613	-0.513484	-0.111247	0.0023338	0.442015	7259	0.0279068	TSPYL1	6	116276578	116279903	q22.1
85450	-0.512018	0.168228	-0.841738	-0.182297	0.00233768	0.092811	85450	0.0279286	ITPRIP	10	104309698	104338404	q25.1
92359	-0.373039	0.122634	-0.613398	-0.132681	0.00235102	0.249966	92359	0.0280632	CRB3	19	6463777	6467221	p13.3
9962	0.32651	0.107372	0.116064	0.536955	0.00235861	0.669764	9962	0.0280929	SLC23A2	20	4852356	5010293	p13
23042	0.30918	0.101669	0.109913	0.508446	0.0023575	0.515172	23042	0.0280929	PDXDC1	16	14974591	15139339	p13.11
1390	0.317558	0.104433	0.112872	0.522243	0.00235972	0.517805	1390	0.0280929	CREM	10	35126791	35212958	p11.21
4782	0.279653	0.0919962	0.0993433	0.459962	0.00236713	0.79039	4782	0.0281564	NFIC	19	3359563	3469217	p13.3
4199	0.299567	0.098564	0.106385	0.492749	0.0023712	0.568565	4199	0.0281801	ME1	6	83210389	83431071	q14.2
472	0.349422	0.115055	0.123919	0.574925	0.00238935	0.46755	472	0.0283461	ATM	11	108222484	108369102	q22.3
9767	0.344259	0.11335	0.122098	0.566421	0.00238837	0.627423	9767	0.0283461	JADE3	X	46912276	47061242	p11.3
10391	0.298103	0.0981658	0.105701	0.490504	0.00239162	0.722448	10391	0.0283482	CORO2B	15	68578969	68727806	q23
79600	-0.518604	0.17083	-0.853426	-0.183783	0.00239913	0.0576607	79600	0.0284124	TCTN1	12	110614027	110649430	q24.11
51091	0.315241	0.103891	0.111619	0.518863	0.00241052	0.501507	51091	0.0285224	SEPSECS	4	25120014	25160442	p15.2
55605	0.317965	0.104803	0.112556	0.523374	0.00241381	0.649201	55605	0.0285364	KIF21A	12	39293228	39443390	q12
51302	-0.435769	0.143683	-0.717383	-0.154155	0.0024226	0.400297	51302	0.0286153	CYP39A1	6	46549580	46652830	p12.3
9649	-0.349494	0.115296	-0.57547	-0.123518	0.00243518	0.259994	9649	0.028739	RALGPS1	9	126914774	127223166	q33.3
79075	0.320608	0.105789	0.113265	0.52795	0.00244039	0.302883	79075	0.0287754	DSCC1	8	119833976	119856010	q24.12
166647	0.347793	0.114818	0.122753	0.572833	0.00245307	0.888104	166647	0.0288998	ADGRA3	4	22345071	22516054	p15.2
84451	0.318607	0.105196	0.112426	0.524788	0.00245615	0.423796	84451	0.0289109	MAP3K21	1	233327768	233385148	q42.2
65992	0.367718	0.121426	0.129727	0.60571	0.00245916	0.216047	65992	0.0289212	DDRGK1	20	3190350	3204685	p13
253782	0.405312	0.133869	0.142933	0.667691	0.0024645	0.219425	253782	0.0289589	CERS6	2	168455862	168775137	q24.3
55071	0.320076	0.105733	0.112842	0.527309	0.00246831	0.820658	55071	0.0289786	C9orf40	9	74946581	74952886	q21.13
5596	-0.455055	0.150381	-0.749797	-0.160314	0.00247802	0.159598	5596	0.0289861	MAPK4	18	50560078	50731824	q21.1
7226	0.292555	0.0966789	0.103067	0.482042	0.00247776	0.988429	7226	0.0289861	TRPM2	21	44350163	44443081	q22.3
9657	-0.302757	0.100049	-0.49885	-0.106664	0.00247745	0.762461	9657	0.0289861	IQCB1	3	121769763	121835079	q13.33
7006	-0.34392	0.113662	-0.566693	-0.121147	0.00247964	0.898158	7006	0.0289861	TEC	4	48135783	48269864	p11
8792	0.296189	0.0978646	0.104378	0.488	0.00247388	0.914879	8792	0.0289861	TNFRSF11A	18	62325287	62391292	q21.33
126231	-0.290577	0.0960667	-0.478864	-0.10229	0.00248846	0.879878	126231	0.0290276	ZNF573	19	37735833	37817300	q13.13
3840	-0.267187	0.0883381	-0.440327	-0.094048	0.00248961	0.728012	3840	0.0290276	KPNA4	3	160494995	160565588	q25.33
5142	-0.694798	0.229684	-1.14497	-0.244626	0.00248619	0.0673321	5142	0.0290276	PDE4B	1	65792514	66374579	p31.3
2868	0.293801	0.0971629	0.103365	0.484237	0.00249626	0.441212	2868	0.0290511	GRK4	4	2963608	3040747	p16.3
374868	0.314552	0.104029	0.110659	0.518445	0.00249711	0.870572	374868	0.0290511	ATP9B	18	79069285	79378283	q23
7106	0.285582	0.0944517	0.10046	0.470704	0.00249805	0.366411	7106	0.0290511	TSPAN4	11	842808	867116	p15.5
4185	0.248686	0.0822643	0.087451	0.409921	0.00250271	0.989481	4185	0.0290803	ADAM11	17	44759031	44781846	q21.31
197131	0.30959	0.102471	0.108751	0.510429	0.00251733	0.726165	197131	0.0292251	UBR1	15	42942897	43106113	q15.2
6522	0.317602	0.105132	0.111546	0.523658	0.00251964	0.419019	6522	0.029227	SLC4A2	7	151057210	151076527	q36.1
51433	0.281702	0.0933164	0.0988053	0.464599	0.00253791	0.563376	51433	0.0293963	ANAPC5	12	121308245	121399896	q24.31
11044	0.295052	0.0977437	0.103477	0.486626	0.00253924	0.419803	11044	0.0293963	PAPD7	5	6713007	6757048	p15.31
1282	0.488305	0.161774	0.171234	0.805375	0.00254074	0.0863363	1282	0.0293963	COL4A1	13	110148963	110307149	q34
1432	0.299617	0.0993016	0.104989	0.494245	0.00255085	0.706122	1432	0.029463	MAPK14	6	36027677	36111236	p21.31
64747	-0.286389	0.0949096	-0.472408	-0.100369	0.00254879	0.909437	64747	0.029463	MFSD1	3	158732198	158829719	q25.32
2899	-0.355051	0.117696	-0.585731	-0.124371	0.00255563	0.290164	2899	0.0294931	GRIK3	1	36795527	37034129	p34.3
5684	0.338142	0.112114	0.118404	0.557881	0.00256077	0.55644	5684	0.0295272	PSMA3	14	58244831	58272012	q23.1
118491	-0.34545	0.114563	-0.56999	-0.120911	0.00256666	0.441647	118491	0.02957	CFAP70	10	73253759	73358859	q22.2
25847	-0.267124	0.0886683	-0.44091	-0.0933371	0.00259004	0.728759	25847	0.0298141	ANAPC13	3	134477706	134486716	q22.2
91526	0.351363	0.116656	0.122722	0.580004	0.0025956	0.299734	91526	0.0298527	ANKRD44	2	196989591	197310604	q33.1
4291	-0.332846	0.110587	-0.549592	-0.1161	0.00261403	0.961089	4291	0.0300392	MLF1	3	158571163	158607252	q25.32
64285	0.275589	0.0916022	0.0960524	0.455126	0.00262501	0.493612	64285	0.0301398	RHBDF1	16	58059	76355	p13.3
51409	-0.32719	0.108793	-0.540421	-0.113959	0.00263451	0.376889	51409	0.0301723	HEMK1	3	50569152	50596168	p21.31
79691	-0.330375	0.109851	-0.545679	-0.115071	0.0026342	0.269778	79691	0.0301723	QTRT2	3	114005833	114088422	q13.31
7301	0.31455	0.10459	0.109557	0.519542	0.00263441	0.854954	7301	0.0301723	TYRO3	15	41557675	41583586	q15.1
56255	0.322369	0.107273	0.112117	0.53262	0.00265476	0.865464	56255	0.0303785	TMX4	20	7977348	8019829	p12.3
79173	-0.350258	0.116568	-0.578727	-0.121789	0.00265794	0.485684	79173	0.0303893	C19orf57	19	13882348	13906452	p13.12
6097	-0.438709	0.146036	-0.724934	-0.152483	0.00266361	0.152444	6097	0.0304093	RORC	1	151806071	151831872	q21.3
115201	-0.250285	0.0833162	-0.413582	-0.0869887	0.00266418	0.778764	115201	0.0304093	ATG4A	X	108091668	108154671	q22.3
84101	-0.323809	0.107812	-0.535116	-0.112502	0.00266925	0.90085	84101	0.0304415	USP44	12	95516560	95551490	q22
54870	-0.317032	0.105585	-0.523976	-0.110088	0.00267674	0.427264	54870	0.0304758	QRICH1	3	49029707	49094363	p21.31
124491	-0.344168	0.114621	-0.568821	-0.119515	0.00267634	0.194962	124491	0.0304758	TMEM170A	16	75443054	75465497	q23.1
59343	-0.307359	0.102413	-0.508086	-0.106632	0.00268957	0.964614	59343	0.0305961	SENP2	3	185582496	185633551	q27.2
4968	-0.331555	0.110495	-0.548122	-0.114988	0.00269426	0.525917	4968	0.0306238	OGG1	3	9749944	9788219	p25.3
4139	0.313841	0.104631	0.108768	0.518913	0.0027042	0.640667	4139	0.0306597	MARK1	1	220528183	220664461	q41
633	0.30528	0.101773	0.105808	0.504752	0.00270329	0.530048	633	0.0306597	BGN	X	153494939	153509554	q28
1408	-0.325713	0.108586	-0.538538	-0.112888	0.0027035	0.48393	1408	0.0306597	CRY2	11	45847118	45883248	p11.2
57186	-0.2964	0.0988736	-0.490189	-0.102612	0.00271963	0.874341	57186	0.0308088	RALGAPA2	20	20389552	20712488	p11.23
4257	0.377727	0.126058	0.130659	0.624796	0.00273131	0.214103	4257	0.0309153	MGST1	12	16347142	16609259	p12.3
55164	-0.277816	0.0927297	-0.459563	-0.0960696	0.00273563	0.839772	55164	0.0309355	SHQ1	3	72749277	72861914	p13
10683	-0.351453	0.117317	-0.581391	-0.121516	0.00273765	0.373965	10683	0.0309355	DLL3	19	39498895	39508481	q13.2
55176	0.303818	0.101448	0.104984	0.502652	0.0027461	0.37668	55176	0.0310051	SEC61A2	10	12129637	12169961	p14
11240	-0.320042	0.106902	-0.529566	-0.110517	0.00275548	0.605129	11240	0.0310592	PADI2	1	17066761	17119435	p36.13
26092	0.319122	0.106593	0.110202	0.528041	0.00275509	0.919721	26092	0.0310592	TOR1AIP1	1	179882042	179925000	q25.2
55084	-0.299469	0.100082	-0.495625	-0.103313	0.00276931	0.732979	55084	0.0311493	SOBP	6	107489958	107660167	q21
23216	0.340443	0.113787	0.117425	0.563462	0.00277216	0.567231	23216	0.0311493	TBC1D1	4	37891087	38139175	p14
54995	-0.290352	0.0970406	-0.480548	-0.100156	0.00277095	0.459385	54995	0.0311493	OXSM	3	25782917	25794534	p24.2
85476	-0.273951	0.0915647	-0.453414	-0.0944871	0.00277265	0.789837	85476	0.0311493	GFM1	3	158644278	158692575	q25.32
84262	0.291756	0.0975624	0.100537	0.482975	0.00278563	0.699316	84262	0.0312692	PSMG3	7	1567330	1571005	p22.3
54453	-0.276167	0.0923811	-0.45723	-0.095103	0.002795	0.690936	54453	0.0313484	RIN2	20	19886521	20002457	p11.23
113235	0.288999	0.0966993	0.099472	0.478526	0.00280224	0.812556	113235	0.0314036	SLC46A1	17	28394756	28407197	q11.2
6152	-0.294478	0.0985643	-0.48766	-0.101295	0.00281113	0.978337	6152	0.0314772	RPL24	3	101681091	101686782	q12.3
5479	0.400433	0.134085	0.137631	0.663236	0.0028228	0.228046	5479	0.0314973	PPIB	15	64155812	64163205	q22.31
3425	0.294915	0.0987447	0.101378	0.488451	0.00282065	0.504906	3425	0.0314973	IDUA	4	986997	1004506	p16.3
10098	0.512822	0.17173	0.176238	0.849405	0.00282453	0.0516489	10098	0.0314973	TSPAN5	4	98470367	98658629	q23
54867	0.286918	0.0960499	0.0986636	0.475172	0.00281567	0.543303	54867	0.0314973	TMEM214	2	27032910	27041695	p23.3
55601	0.290745	0.097356	0.0999309	0.48156	0.00282272	0.384657	55601	0.0314973	DDX60	4	168216293	168318807	q32.3
1915	-0.29857	0.100002	-0.49457	-0.10257	0.00282982	0.403286	1915	0.0315043	EEF1A1	6	73515750	73523797	q13
1491	-0.314188	0.105226	-0.520428	-0.107947	0.00282817	0.382288	1491	0.0315043	CTH	1	70411218	70439851	p31.1
26136	-0.391858	0.131265	-0.649134	-0.134582	0.00283363	0.207175	26136	0.0315209	TES	7	116210493	116258783	q31.2
375387	-0.483959	0.162233	-0.801931	-0.165987	0.00285342	0.148147	375387	0.0317151	NRROS	3	196639686	196662004	q29
6840	-0.302825	0.101561	-0.501881	-0.103769	0.00286651	0.610766	6840	0.0318234	SVIL	10	29457338	29736781	p11.23
11343	0.303651	0.101843	0.104042	0.50326	0.00286786	0.28837	11343	0.0318234	MGLL	3	127689062	127823250	q21.3
10112	0.532045	0.178553	0.182087	0.882003	0.00288481	0.0685564	10112	0.0319853	KIF20A	5	138178719	138187715	q31.2
2140	-0.317743	0.106669	-0.52681	-0.108676	0.00289398	0.730597	2140	0.0320608	EYA3	1	27970344	28088696	p35.3
338799	0.303843	0.102101	0.103729	0.503958	0.00292122	0.770211	338799	0.0322047	LINC01089	12	121795267	121803906	q24.31
710	-0.429704	0.144368	-0.71266	-0.146747	0.00291612	0.169933	710	0.0322047	SERPING1	11	57597387	57614853	q12.1
678	0.267379	0.0898416	0.0912926	0.443465	0.00291926	0.981228	678	0.0322047	ZFP36L2	2	43222402	43226609	p21
1687	-0.288857	0.0970613	-0.479094	-0.0986202	0.00292011	0.411825	1687	0.0322047	DFNA5	7	24698353	24758113	p15.3
55244	0.282976	0.095076	0.0966306	0.469322	0.00291735	0.92918	55244	0.0322047	SLC47A1	17	19495385	19579034	p11.2
90407	-0.31206	0.104839	-0.51754	-0.106579	0.00291495	0.522199	90407	0.0322047	TMEM41A	3	185476496	185499057	q27.2
26276	-0.27749	0.0933173	-0.460389	-0.0945918	0.00294307	0.382208	26276	0.0324192	VPS33B	15	90998416	91022603	q26.1
7534	0.446034	0.15008	0.151882	0.740186	0.00295898	0.148818	7534	0.0325152	YWHAZ	8	100916525	100953388	q22.3
37	0.367442	0.123629	0.125133	0.60975	0.00295738	0.259791	37	0.0325152	ACADVL	17	7217125	7225273	p13.1
9928	0.270516	0.0910161	0.0921282	0.448905	0.0029569	0.496789	9928	0.0325152	KIF14	1	200551497	200620734	q32.1
6646	0.301776	0.101604	0.102636	0.500917	0.0029769	0.949414	6646	0.0326627	SOAT1	1	179293714	179358680	q25.2
399474	0.301703	0.101581	0.102608	0.500798	0.00297722	0.594658	399474	0.0326627	TMEM200B	1	29119428	29123935	p35.3
7096	-0.377273	0.127138	-0.62646	-0.128086	0.0030031	0.211562	7096	0.03292	TLR1	4	38790677	38856817	p14
7732	-0.338493	0.114102	-0.562129	-0.114858	0.00301121	0.883593	7732	0.0329823	RNF112	17	19411125	19417276	p11.2
1747	-0.357701	0.120689	-0.594247	-0.121155	0.00303841	0.870366	1747	0.0332533	DLX3	17	49990005	49995224	q21.33
23603	0.317508	0.107137	0.107523	0.527493	0.00304098	0.630788	23603	0.0332546	CORO1C	12	108645109	108731596	q24.11
55752	0.342185	0.115535	0.11574	0.56863	0.00305914	0.471945	55752	0.0334262	2011-09-01	4	76949703	77040384	q21.1
1366	-0.34612	0.116875	-0.57519	-0.11705	0.00306177	0.686205	1366	0.033428	CLDN7	17	7259903	7263983	p13.1
150290	-0.323729	0.109373	-0.538095	-0.109363	0.00307766	0.72973	150290	0.0335745	DUSP18	22	30652051	30667890	q12.2
56124	-0.356704	0.120538	-0.592956	-0.120453	0.0030838	0.796325	56124	0.0336144	PCDHB12	5	141208697	141212571	q31.3
80017	0.296288	0.100152	0.0999934	0.492582	0.0030926	0.590211	80017	0.0336833	C14orf159	14	91060333	91225632	q32.11
10342	-0.307663	0.104108	-0.51171	-0.103616	0.00312421	0.857207	10342	0.033973	TFG	3	100709331	100748966	q12.2
79689	0.288337	0.0975631	0.0971164	0.479557	0.00312279	0.789728	79689	0.033973	STEAP4	7	88270892	88306891	q21.12
332	0.282026	0.0954752	0.0948981	0.469154	0.00313766	0.665021	332	0.0340646	BIRC5	17	78214186	78225636	q25.3
4756	-0.30712	0.103969	-0.510896	-0.103345	0.00313727	0.999219	4756	0.0340646	NEO1	15	73051710	73305206	q24.1
701	0.302362	0.102383	0.101696	0.503028	0.00314443	0.808405	701	0.0341108	BUB1B	15	40161023	40221136	q15.1
123036	-0.299752	0.101575	-0.498836	-0.100668	0.00316711	0.99287	123036	0.0342745	TC2N	14	91779751	91867536	q32.12
10587	0.265281	0.0898838	0.0891117	0.44145	0.00316364	0.889942	10587	0.0342745	TXNRD2	22	19875517	19941992	q11.21
83959	0.276371	0.0936465	0.092827	0.459915	0.00316529	0.985787	83959	0.0342745	SLC4A11	20	3227417	3239190	p13
199223	-0.32418	0.10988	-0.53954	-0.10882	0.00317449	0.682336	199223	0.034327	TTC21A	3	39107704	39138903	p22.2
575	0.297082	0.100732	0.0996502	0.494513	0.00318575	0.288422	575	0.0344213	ADGRB1	8	142449430	142545009	q24.3
54861	-0.305438	0.10358	-0.508451	-0.102425	0.00319002	0.350926	54861	0.03444	SNRK	3	43286512	43424764	p22.1
27013	-0.302476	0.102622	-0.503612	-0.10134	0.00320384	0.393661	27013	0.0345421	CNPPD1	2	219171897	219178106	q35
4247	0.285669	0.0969224	0.0957049	0.475634	0.00320457	0.696387	4247	0.0345421	MGAT2	14	49620795	49623481	q21.3
79098	0.318689	0.108138	0.106742	0.530636	0.00320813	0.283768	79098	0.034553	C1orf116	1	207018521	207032756	q32.1
149076	-0.311765	0.105817	-0.519163	-0.104368	0.00321633	0.97696	149076	0.0346139	ZNF362	1	33256545	33300719	p35.1
8605	0.300957	0.102199	0.10065	0.501263	0.00323156	0.86736	8605	0.0346793	PLA2G4C	19	48047843	48110817	q13.33
3669	0.277445	0.094226	0.0927651	0.462124	0.0032352	0.798004	3669	0.0346793	ISG20	15	88636153	88656483	q26.1
116236	0.260428	0.0884298	0.0871092	0.433748	0.00322923	0.649749	116236	0.0346793	ABHD15	17	29560547	29567137	q11.2
5067	-0.558195	0.189561	-0.929727	-0.186663	0.0032329	0.16918	5067	0.0346793	CNTN3	3	74262568	74521140	p12.3
126820	-0.327286	0.111137	-0.54511	-0.109462	0.00323065	0.715657	126820	0.0346793	WDR63	1	84999147	85133138	p22.3
4735	0.316291	0.107472	0.10565	0.526932	0.00325035	0.819217	4735	0.034765	2002-09-01	2	241315100	241354027	q37.3
815	0.28211	0.0958539	0.0942399	0.46998	0.00324915	0.799501	815	0.034765	CAMK2A	5	150219491	150290291	q32
51738	-0.351725	0.119514	-0.585967	-0.117482	0.00325089	0.937944	51738	0.034765	GHRL	3	10285675	10292947	p25.3
64840	-0.322086	0.109462	-0.536628	-0.107545	0.00325629	0.394254	64840	0.0347954	PORCN	X	48508962	48520814	p11.23
26233	0.279443	0.0949795	0.0932869	0.4656	0.00325949	0.797126	26233	0.0348021	FBXL6	8	144355431	144359376	q24.3
2827	-0.350333	0.119167	-0.583896	-0.116769	0.00328381	0.345877	2827	0.0350342	GPR3	1	27392644	27395814	p36.11
7746	-0.281651	0.0958272	-0.469469	-0.0938333	0.00329107	0.754294	7746	0.035084	ZSCAN9	6	28224886	28233482	p22.1
6330	0.252962	0.0860769	0.0842544	0.42167	0.00329496	0.668896	6330	0.0350979	SCN4B	11	118133377	118152888	q23.3
23536	-0.25366	0.0863218	-0.422847	-0.0844719	0.0032977	0.568343	23536	0.0350995	ADAT1	16	75596981	75623300	q23.1
7298	0.299841	0.102088	0.099751	0.49993	0.00331332	0.65423	7298	0.0352381	TYMS	18	657604	673578	p11.32
10981	-0.302737	0.103087	-0.504783	-0.10069	0.00331711	0.820991	10981	0.0352508	RAB32	6	146543693	146554965	q24.3
22976	0.308351	0.105124	0.102311	0.514391	0.00335484	0.603302	22976	0.0356238	PAXIP1	7	154943687	155003084	q36.2
63934	-0.388572	0.132558	-0.648381	-0.128763	0.0033751	0.224927	63934	0.0358109	ZNF667	19	56439325	56478065	q13.43
5066	0.463266	0.158108	0.15338	0.773152	0.00338895	0.148327	5066	0.0359022	PAM	5	102753981	103031105	q21.1
80108	-0.344158	0.117467	-0.574389	-0.113926	0.00339165	0.509057	80108	0.0359022	ZFP2	5	178895894	178933212	q35.3
131474	-0.29602	0.101029	-0.494034	-0.0980063	0.00338917	0.65192	131474	0.0359022	CHCHD4	3	14112077	14124870	p25.1
637	-0.288415	0.0984755	-0.481424	-0.0954071	0.00340268	0.736141	637	0.0359909	BID	22	17734138	17774770	q11.21
3646	0.320896	0.109586	0.106112	0.535681	0.0034086	0.931586	3646	0.0359974	EIF3E	8	108201216	108435333	q23.1
25876	-0.328756	0.112266	-0.548793	-0.10872	0.00340731	0.381283	25876	0.0359974	SPEF1	20	3777504	3781448	p13
51393	0.423388	0.144621	0.139936	0.706841	0.00341624	0.173088	51393	0.03605	TRPV2	17	16415542	16437003	p11.2
53838	0.28929	0.0988889	0.0954718	0.483109	0.00344004	0.47198	53838	0.0362447	C11orf24	11	68261335	68272001	q13.2
23456	0.324327	0.11086	0.107045	0.54161	0.00343853	0.801849	23456	0.0362447	ABCB10	1	229516582	229558695	q42.13
55653	-0.529045	0.180875	-0.883554	-0.174536	0.00344547	0.0588522	55653	0.0362738	BCAS4	20	50794894	50882676	q13.13
9694	0.326008	0.111473	0.107525	0.544491	0.00344962	0.393736	9694	0.0362893	EMC2	8	108443601	108486918	q23.1
58497	0.302831	0.103568	0.0998428	0.50582	0.00345566	0.347861	58497	0.0363246	PRUNE1	1	151008420	151035713	q21.3
378	-0.285658	0.097729	-0.477204	-0.094113	0.00346717	0.731954	378	0.0364174	ARF4	3	57571363	57598220	p14.3
23443	-0.273359	0.0935489	-0.456711	-0.0900065	0.00347682	0.425009	23443	0.0364905	SLC35A3	1	99969789	100035637	p21.2
23658	-0.311404	0.106605	-0.520345	-0.102462	0.0034879	0.695893	23658	0.0365423	LSM5	7	32485332	32495283	p14.3
3704	0.281829	0.0964859	0.0927201	0.470938	0.00348984	0.388789	3704	0.0365423	ITPA	20	3208868	3223870	p13
64411	-0.309602	0.105978	-0.517316	-0.101889	0.00348485	0.782703	64411	0.0365423	ARAP3	5	141653401	141682221	q31.3
9232	0.320243	0.109661	0.105311	0.535175	0.00349694	0.553465	9232	0.0365884	PTTG1	5	160421822	160428744	q33.3
1307	0.270872	0.0928037	0.0889804	0.452764	0.00351419	0.936997	1307	0.0367377	COL16A1	1	31652247	31704319	p35.2
119710	-0.287054	0.0983551	-0.479827	-0.0942818	0.00351664	0.555412	119710	0.0367377	C11orf74	11	36594493	36659290	p12
8908	-0.325396	0.111515	-0.543962	-0.106831	0.00352333	0.220803	8908	0.0367794	GYG2	X	2828788	2882818	p22.33
23139	0.284023	0.0973852	0.0931514	0.474894	0.00353995	0.616683	23139	0.0369244	MAST2	1	45786987	46036124	p34.1
51434	0.318505	0.109227	0.104424	0.532587	0.00354567	0.504863	51434	0.0369557	ANAPC7	12	110372900	110403730	q24.11
63901	-0.278611	0.09558	-0.465945	-0.091278	0.00355739	0.506029	63901	0.0369925	FAM111A	11	59142748	59155039	q12.1
79364	-0.300939	0.103234	-0.503275	-0.0986036	0.00355567	0.463364	79364	0.0369925	ZXDC	3	126437601	126475919	q21.3
81570	0.255285	0.0875722	0.0836469	0.426923	0.00355528	0.380442	81570	0.0369925	CLPB	11	72292425	72434680	q13.4
29088	0.520418	0.178561	0.170446	0.870391	0.00356239	0.0885188	29088	0.0370161	MRPL15	8	54135210	54147901	q11.23
8464	-0.314917	0.108073	-0.526735	-0.103098	0.00356902	0.488692	8464	0.0370282	SUPT3H	6	44829816	45003700	p21.1
10039	-0.42288	0.145112	-0.707294	-0.138466	0.00356643	0.120901	10039	0.0370282	PARP3	3	51942345	51948867	p21.2
84167	0.303332	0.104129	0.0992432	0.50742	0.00357921	0.885558	84167	0.0371056	C19orf44	19	16496311	16521352	p13.11
8893	-0.283058	0.0971782	-0.473524	-0.092592	0.00358239	0.971916	8893	0.0371102	EIF2B5	3	184135038	184145311	q27.1
57522	0.291721	0.10022	0.0952937	0.488149	0.00360494	0.986025	57522	0.0372608	SRGAP1	12	63844293	64162221	q14.2
8202	0.298452	0.10252	0.0975165	0.499388	0.00360093	0.996417	8202	0.0372608	NCOA3	20	47501902	47656877	q13.12
2937	0.304955	0.104776	0.0995984	0.510312	0.00360792	0.26783	2937	0.0372608	GSS	20	34928430	34955817	q11.22
84552	0.337836	0.11607	0.110343	0.565328	0.003607	0.347376	84552	0.0372608	PARD6G	18	80157232	80247546	q23
23339	0.31751	0.109132	0.103614	0.531405	0.00362123	0.803833	23339	0.0373698	VPS39	15	42158701	42208316	q15.1
55573	-0.277844	0.0955379	-0.465095	-0.0905936	0.00363501	0.991186	55573	0.0374835	CDV3	3	133573730	133590261	q22.1
55742	-0.278305	0.0957695	-0.46601	-0.0906007	0.0036609	0.980095	55742	0.0376931	PARVA	11	12377185	12530801	p15.3
29926	0.276091	0.095002	0.0898901	0.462291	0.00365899	0.515366	29926	0.0376931	GMPPA	2	219498867	219506989	q35
2737	0.293153	0.100888	0.0954164	0.49089	0.00366398	0.501196	2737	0.0376961	GLI3	7	41960950	42237870	p14.1
221955	0.264073	0.0909118	0.085889	0.442257	0.00367587	0.966497	221955	0.0377899	DAGLB	7	6409126	6484190	p22.1
11030	-0.297507	0.102447	-0.4983	-0.0967148	0.00368415	0.835583	11030	0.0378176	RBPMS	8	30384479	30572261	p12
83987	-0.262869	0.090512	-0.440269	-0.0854686	0.00368141	0.519031	83987	0.0378176	CCDC8	19	46410372	46413584	q13.32
11000	0.264037	0.0909404	0.0857969	0.442277	0.00369129	0.423009	11000	0.0378622	SLC27A3	1	153774354	153780157	q21.3
5603	-0.497137	0.171273	-0.832825	-0.161449	0.00370067	0.311906	5603	0.0379298	MAPK13	6	36127809	36144524	p21.31
10206	0.336221	0.115872	0.109117	0.563325	0.00371177	0.430527	10206	0.0380148	TRIM13	13	49995888	50020481	q14.2
8434	-0.278335	0.0960307	-0.466552	-0.0901185	0.00375074	0.924452	8434	0.038385	RECK	9	36036433	36124451	p13.3
1879	0.247703	0.0854815	0.0801619	0.415243	0.00375869	0.484945	1879	0.0384373	EBF1	5	158695916	159099761	q33.3
126731	-0.272872	0.0941801	-0.457461	-0.0882819	0.00376345	0.931147	126731	0.0384569	CCSAP	1	229321005	229343294	q42.13
27	0.347308	0.119895	0.112319	0.582298	0.0037702	0.235479	27	0.038497	ABL2	1	179099327	179229684	q25.2
10300	-0.278083	0.09602	-0.466279	-0.0898871	0.00377841	0.965682	10300	0.0385227	KATNB1	16	57735730	57757250	q21
55257	0.281425	0.0971665	0.0909825	0.471868	0.00377566	0.886883	55257	0.0385227	MRGBP	20	62796453	62801738	q13.33
22872	0.334053	0.115378	0.107917	0.560189	0.00378794	0.956968	22872	0.0385909	SEC31A	4	82818661	82901166	q21.22
4601	-0.273731	0.094587	-0.459118	-0.0883441	0.00380414	0.442533	4601	0.0386978	MXI1	10	110207605	110287365	q25.2
64222	0.320324	0.110686	0.103384	0.537264	0.0038038	0.327008	64222	0.0386978	TOR3A	1	179081377	179098023	q25.2
57594	-0.331437	0.114581	-0.556012	-0.106862	0.00382069	0.598673	57594	0.038837	HOMEZ	14	23272422	23299447	q11.2
29761	0.322018	0.111344	0.103787	0.540249	0.00382686	0.938502	29761	0.0388706	USP25	21	15730025	15880069	q21.1
152206	-0.357195	0.123629	-0.599503	-0.114887	0.00386157	0.879738	152206	0.0391937	CCDC13	3	42692663	42773253	p22.1
65095	0.283434	0.0981724	0.0910195	0.475848	0.00388806	0.803447	65095	0.0394331	KRI1	19	10553078	10566037	p13.2
7216	0.277718	0.0962165	0.089137	0.466299	0.00389694	0.485007	7216	0.0394936	TRO	X	54920462	54931431	p11.21
11092	-0.333407	0.115524	-0.559831	-0.106984	0.00390132	0.241526	11092	0.0395085	SPACA9	9	132878027	132890201	q34.13
1606	0.282788	0.0980191	0.0906737	0.474902	0.00391382	0.462615	1606	0.0396055	DGKA	12	55927319	55954027	q13.2
26272	0.352178	0.122081	0.112903	0.591452	0.0039168	0.253322	26272	0.0396062	FBXO4	5	41925254	41941743	p13.1
9833	0.305215	0.105827	0.0977974	0.512632	0.0039255	0.900523	9833	0.0396645	MELK	9	36572862	36677683	p13.2
134957	-0.369486	0.128138	-0.620632	-0.118341	0.00393271	0.175559	134957	0.0397077	STXBP5	6	147204425	147390476	q24.3
157310	-0.301327	0.10451	-0.506162	-0.0964921	0.00393597	0.726603	157310	0.0397111	PEBP4	8	22713251	23000000	p21.3
51011	-0.341028	0.118298	-0.572888	-0.109167	0.00394186	0.244169	51011	0.039741	FAHD2A	2	95402721	95416616	q11.1
26121	0.284705	0.0987735	0.0911119	0.478297	0.00394662	0.524146	26121	0.0397455	PRPF31	19	54115410	54131719	q13.42
114907	0.303552	0.105317	0.0971347	0.509969	0.00394817	0.499173	114907	0.0397455	FBXO32	8	123497889	123541206	q24.13
7425	0.264595	0.0918292	0.0846134	0.444577	0.00395932	0.52478	7425	0.0397986	VGF	7	101162509	101165593	q22.1
55698	-0.308333	0.107	-0.518049	-0.0986167	0.00395642	0.651495	55698	0.0397986	RADIL	7	4797055	4883719	p22.1
53343	0.322051	0.111781	0.102963	0.541138	0.00396318	0.928595	53343	0.0398079	NUDT9	4	87422582	87459454	q22.1
1786	0.298686	0.103699	0.0954402	0.501932	0.00397268	0.457882	1786	0.0398738	DNMT1	19	10133345	10231286	p13.2
55191	-0.284801	0.0989292	-0.478699	-0.0909036	0.00399142	0.541283	55191	0.0400323	NADSYN1	11	71453109	71524107	q13.4
23086	-0.318806	0.110825	-0.53602	-0.101593	0.00401905	0.598635	23086	0.0402796	EXPH5	11	108505431	108593738	q22.3
57654	0.290566	0.101042	0.0925272	0.488606	0.00403143	0.985593	57654	0.0403738	UVSSA	4	1347266	1388049	p16.3
1730	0.408023	0.14195	0.129807	0.68624	0.00404774	0.168448	1730	0.0405072	DIAPH2	X	96684663	97604997	q21.33
1874	-0.332468	0.11571	-0.559257	-0.10568	0.00406239	0.986286	1874	0.0406239	E2F4	16	67192169	67198918	q22.1
8490	0.300299	0.104545	0.095395	0.505204	0.00407313	0.3512	8490	0.0407013		1	163244505	163321894	q23.3
56986	-0.379581	0.132179	-0.638647	-0.120515	0.00408241	0.183008	56986	0.040734	DTWD1	15	49620980	49656232	q21.2
94081	0.316069	0.110061	0.100354	0.531784	0.00408183	0.623229	94081	0.040734	SFXN1	5	175477062	175529742	q35.2
283130	0.264068	0.0919732	0.0838042	0.444333	0.00408989	0.465985	283130	0.0407786	SLC25A45	11	65375192	65383701	q13.1
2562	0.292859	0.102042	0.0928605	0.492857	0.00410487	0.328776	2562	0.0408979	GABRB3	15	26543546	26939539	q12
2787	-0.290199	0.101283	-0.488709	-0.0916889	0.0041669	0.937543	2787	0.0414433	GNG5	1	84498325	84506565	p22.3
28998	0.423635	0.147846	0.133863	0.713407	0.004165	0.153315	28998	0.0414433	MRPL13	8	120380761	120445402	q24.12
51015	-0.246184	0.0859251	-0.414594	-0.0777739	0.00416878	0.459463	51015	0.0414433	ISOC1	5	129094751	129114028	q23.3
81706	0.30259	0.10563	0.0955589	0.509621	0.00417509	0.653722	81706	0.0414756	PPP1R14C	6	150143076	150250357	q25.1
6302	0.309637	0.108241	0.0974876	0.521786	0.00422821	0.794671	6302	0.0419419	TSPAN31	12	57738013	57750211	q14.1
858	-0.282008	0.0985769	-0.475215	-0.088801	0.00422581	0.81157	858	0.0419419	CAV2	7	116287380	116508541	q31.2
8724	-0.306914	0.107324	-0.517265	-0.0965629	0.00424047	0.487108	8724	0.0420085	SNX3	6	108211222	108261260	q21
5352	-0.369537	0.129225	-0.622812	-0.116261	0.00424112	0.271441	5352	0.0420085	PLOD2	3	146069440	146163653	q24
80764	0.263769	0.0922643	0.0829345	0.444604	0.00425189	0.622237	80764	0.0420844	THAP7	22	20999104	21002196	q11.21
1807	0.227064	0.0794339	0.0713769	0.382752	0.00425604	0.667542	1807	0.0420948	DPYS	8	104330324	104467053	q22.3
22924	-0.320165	0.112022	-0.539724	-0.100606	0.0042624	0.425474	22924	0.042127	MAPRE3	2	26970612	27027196	p23.3
2521	0.284071	0.0994924	0.0890695	0.479072	0.00430093	0.395063	2521	0.0424767	FUS	16	31180110	31194871	p11.2
224	-0.281633	0.0986582	-0.475	-0.0882664	0.00430866	0.996278	224	0.0425221	ALDH3A2	17	19648136	19677598	p11.2
29967	0.26762	0.0937669	0.0838401	0.4514	0.00431593	0.373947	29967	0.0425547	LRP12	8	104489231	104589024	q22.3
155054	-0.274525	0.0961921	-0.463058	-0.0859922	0.00431824	0.819938	155054	0.0425547	ZNF425	7	149102784	149126346	q36.1
134728	-0.38926	0.136492	-0.656779	-0.121741	0.00434599	0.213206	134728	0.0427971	IRAK1BP1	6	78867472	78946440	q14.1
55192	0.275244	0.0965356	0.0860381	0.464451	0.00435515	0.47223	55192	0.0428562	DNAJC17	15	40765155	40807478	q15.1
23151	0.249246	0.0875212	0.0777075	0.420784	0.00440177	0.5166	23151	0.0432835	GRAMD4	22	46576012	46679790	q13.31
2990	0.29595	0.103985	0.092144	0.499756	0.0044259	0.400892	2990	0.0434893	GUSB	7	65960684	65982314	q11.21
93	-0.346973	0.121925	-0.585942	-0.108004	0.00443021	0.319024	93	0.0435001	ACVR2B	3	38453851	38493142	p22.2
10266	-0.31328	0.11012	-0.529113	-0.0974482	0.00444271	0.765358	10266	0.0435913	RAMP2	17	42758447	42763041	q21.2
125228	0.286781	0.100819	0.0891786	0.484383	0.00444807	0.556617	125228	0.0436124	FAM210A	18	13663347	13726663	p11.21
55250	0.302003	0.106206	0.0938427	0.510164	0.00446137	0.811356	55250	0.0437111	ELP2	18	36129444	36180556	q12.2
80218	-0.264109	0.092901	-0.446192	-0.0820267	0.00447035	0.4781	80218	0.0437675	NAA50	3	113716460	113746300	q13.31
171023	0.272886	0.0960333	0.0846639	0.461107	0.00448914	0.542866	171023	0.0439197	ASXL1	20	32358344	32439319	q11.21
55351	0.255268	0.0898425	0.0791798	0.431356	0.00449325	0.371656	55351	0.0439283	STK32B	4	5051442	5500998	p16.2
56964	-0.421158	0.148277	-0.711776	-0.13054	0.00450652	0.316113	56964	0.0440263	WDR93	15	89690797	89743638	q26.1
56980	0.317794	0.111908	0.098458	0.537129	0.00451451	0.713584	56980	0.0440725	PRDM10	11	129899706	130002835	q24.3
10804	-0.376379	0.132594	-0.636259	-0.116499	0.00453156	0.316222	10804	0.0442071	GJB6	13	20221971	20232395	q12.11
80714	-0.378087	0.133211	-0.639176	-0.116999	0.00453592	0.344742	80714	0.0442179	PBX4	19	19561707	19618916	p13.11
3948	-0.320339	0.112957	-0.54173	-0.0989471	0.00456917	0.747838	3948	0.04451	LDHC	11	18412307	18452058	p15.1
9844	0.259812	0.0916553	0.0801706	0.439453	0.00458744	0.743061	9844	0.0446559	ELMO1	7	36854361	37449249	p14.1
8800	-0.31726	0.111945	-0.536669	-0.097851	0.00459608	0.237037	8800	0.0447079	PEX11A	15	89677764	89690783	q26.1
6920	0.300412	0.106012	0.0926324	0.508192	0.00460046	0.416129	6920	0.0447184	TCEA3	1	23381061	23424740	p36.12
9847	0.329156	0.116198	0.101412	0.5569	0.00461544	0.779497	9847	0.0448319	C2CD5	12	22448583	22544546	p12.1
55707	-0.318837	0.112566	-0.539463	-0.098211	0.00461947	0.36039	55707	0.044839	NECAP2	1	16440672	16460078	p36.13
1857	-0.264124	0.093268	-0.446926	-0.0813216	0.00462756	0.901534	1857	0.0448854	DVL3	3	184155388	184173610	q27.1
51144	0.314671	0.111159	0.0968031	0.532538	0.00464294	0.777286	51144	0.0449701	HSD17B12	11	43680558	43856617	p11.2
699	0.277712	0.0981023	0.0854349	0.469989	0.0046426	0.577278	699	0.0449701	BUB1	2	110637698	110678114	q13
4130	0.381388	0.134808	0.117169	0.645607	0.00466767	0.157386	4130	0.0451775	MAP1A	15	43510958	43531620	q15.3
29089	0.274788	0.0971658	0.0843464	0.465229	0.00468354	0.978136	29089	0.0452664	UBE2T	1	202331657	202341980	q32.1
123096	0.293719	0.103853	0.090171	0.497267	0.00468075	0.815027	123096	0.0452664	SLC25A29	14	100291111	100306547	q32.2
55291	0.312502	0.110554	0.0958193	0.529185	0.00470334	0.744672	55291	0.0454254	PPP6R3	11	68460731	68615334	q13.2
57092	-0.261452	0.0925045	-0.442758	-0.0801469	0.00470782	0.811017	57092	0.0454363	PCNP	3	101574095	101594437	q12.3
29106	0.278931	0.0987486	0.0853877	0.472475	0.00473305	0.454077	29106	0.0456474	SCG3	15	51681353	51721031	q21.2
30817	-0.280051	0.0991858	-0.474451	-0.0856499	0.00475033	0.912115	30817	0.0457814	ADGRE2	19	14732393	14778541	p13.12
23641	-0.258631	0.0916661	-0.438293	-0.0789686	0.00478078	0.619305	23641	0.0460421	LDOC1	X	141175745	141177125	q27.1
8662	0.277368	0.0983996	0.084508	0.470227	0.00482053	0.851909	8662	0.046392	EIF3B	7	2354086	2380745	p22.3
109	0.253234	0.08985	0.0771312	0.429337	0.00482625	0.673898	109	0.0464142	ADCY3	2	24819169	24919839	p23.3
1489	-0.526345	0.186785	-0.892437	-0.160254	0.00483354	0.0486483	1489	0.0464513	CTF1	16	30896607	30903560	p11.2
4983	-0.284908	0.101136	-0.483131	-0.0866859	0.00484612	0.37759	4983	0.0465063	OPHN1	X	68042344	68433913	q12
57599	-0.352213	0.125018	-0.597245	-0.107182	0.00484304	0.31981	57599	0.0465063	WDR48	3	39051998	39096671	p22.2
160622	0.260899	0.0926276	0.0793524	0.442446	0.00485279	0.654389	160622	0.0465374	GRASP	12	52006940	52015889	q13.13
22863	0.298651	0.106057	0.0907821	0.50652	0.00486356	0.449377	22863	0.0465747	ATG14	14	55366392	55411858	q22.3
64968	0.285124	0.101249	0.0866793	0.483568	0.0048616	0.588143	64968	0.0465747	MRPS6	21	34073224	34143034	q22.11
8820	-0.341001	0.121159	-0.578468	-0.103534	0.00488539	0.736935	8820	0.0467508	HESX1	3	57197843	57226521	p14.3
89876	-0.413732	0.147116	-0.702074	-0.125389	0.00491922	0.186012	89876	0.0470414	MAATS1	3	119703022	119767102	q13.33
89932	0.286106	0.101753	0.0866731	0.485539	0.00492711	0.682393	89932	0.0470836	PAPLN	14	73237497	73274640	q24.2
9063	0.262997	0.0935929	0.0795581	0.446436	0.00495403	0.845248	9063	0.0472979	PIAS2	18	46803224	46920160	q21.1
3991	-0.343038	0.122084	-0.582318	-0.103757	0.00495652	0.236488	3991	0.0472979	LIPE	19	42401507	42427426	q13.2
26064	0.312987	0.111405	0.0946358	0.531337	0.00496284	0.497135	26064	0.0473249	RAI14	5	34656237	34832627	p13.2
4175	0.302491	0.107687	0.0914289	0.513554	0.00496973	0.675833	4175	0.0473494	MCM6	2	135839626	135876426	q21.3
29941	0.239409	0.0852349	0.0723519	0.406467	0.00497238	0.933545	29941	0.0473494	PKN3	9	128702523	128720918	q34.11
11337	-0.282477	0.100614	-0.479678	-0.0852765	0.00499244	0.656906	11337	0.047507	GABARAP	17	7240014	7242770	p13.1
55207	-0.248745	0.0886135	-0.422424	-0.0750657	0.00499932	0.681253	55207	0.0475391	ARL8B	3	5122220	5180912	p26.1
29090	0.326918	0.116501	0.0985806	0.555256	0.00501387	0.971001	29090	0.047644	TIMM21	18	74148511	74160530	q22.3
6664	0.265998	0.0948029	0.080188	0.451808	0.00501913	0.550916	6664	0.0476607	SOX11	2	5692667	5701385	p25.2
5337	-0.296619	0.105737	-0.503859	-0.0893784	0.00502769	0.353773	5337	0.0476728	PLD1	3	171600405	171810950	q26.31
79969	-0.288562	0.102862	-0.490169	-0.0869552	0.0050267	0.589036	79969	0.0476728	ATAT1	6	30626842	30646823	p21.33
57484	0.294139	0.104861	0.0886159	0.499663	0.00503096	0.503059	57484	0.0476728	RNF150	4	140859807	141212877	q31.21
388115	-0.256259	0.0913726	-0.435346	-0.0771722	0.00503865	0.863981	388115	0.0477123	C15orf52	15	40331452	40340967	q15.1
65125	0.342205	0.12203	0.10303	0.581379	0.00504309	0.292064	65125	0.0477211	WNK1	12	752593	911452	p13.33
4921	0.352164	0.125647	0.1059	0.598428	0.00506605	0.35279	4921	0.0479049	DDR2	1	162631373	162787400	q23.3
79746	-0.285739	0.101981	-0.485618	-0.0858605	0.00508041	0.434036	79746	0.0480072	ECHDC3	10	11742366	11764070	p14
57722	0.248661	0.0887583	0.0746978	0.422624	0.00508576	0.540995	57722	0.0480243	IGDCC4	15	65381464	65423072	q22.31
158787	-0.324303	0.115787	-0.551242	-0.0973637	0.00509686	0.867853	158787	0.0480956	RIBC1	X	53422690	53431120	p11.22
4644	0.310111	0.110745	0.0930553	0.527167	0.00510658	0.41374	4644	0.0481539	MYO5A	15	52307283	52529050	q21.2
1789	0.323733	0.115622	0.097118	0.550349	0.00511147	0.24993	1789	0.0481665	DNMT3B	20	32762385	32809356	q11.21
5071	-0.296295	0.105858	-0.503772	-0.088818	0.00512615	0.265319	5071	0.0482389	PRKN	6	161347420	162727771	q26
388722	-0.298637	0.106695	-0.507755	-0.0895197	0.00512627	0.38914	388722	0.0482389	C1orf53	1	197902647	197907367	q31.3
733	0.273666	0.0977917	0.0819982	0.465335	0.00513466	0.490298	733	0.0482843	C8G	9	136945246	136946974	q34.3
56672	0.262711	0.0939776	0.0785185	0.446904	0.0051825	0.413389	56672	0.0487004	AKIP1	11	8911139	8920084	p15.4
64067	-0.297832	0.106567	-0.506701	-0.0889642	0.0051935	0.896442	64067	0.0487524	NPAS3	14	32934933	33804176	q13.1
4919	0.243736	0.0872146	0.0727988	0.414674	0.00519522	0.503891	4919	0.0487524	ROR1	1	63774022	64181498	p31.3
2130	0.273701	0.0979713	0.0816806	0.465721	0.00521114	0.988689	2130	0.0488342	EWSR1	22	29268009	29300525	q12.2
261729	-0.339763	0.121613	-0.57812	-0.101406	0.00520912	0.740266	261729	0.0488342	STEAP2	7	90167590	90238137	q21.13
11177	0.298138	0.106753	0.0889053	0.507371	0.00522583	0.629158	11177	0.0489042	BAZ1A	14	34752731	34875647	q13.2
64091	-0.311427	0.111506	-0.529976	-0.092879	0.00522358	0.746548	64091	0.0489042	POPDC2	3	119636457	119665324	q13.33
391059	-0.310743	0.111281	-0.52885	-0.0926349	0.00523183	0.38884	391059	0.0489267	FRRS1	1	99708703	99766631	p21.2
158866	-0.347043	0.124387	-0.590837	-0.103249	0.0052703	0.286328	158866	0.0491122	ZDHHC15	X	75368427	75523502	q13.3
129049	0.26376	0.0945431	0.0784591	0.449061	0.00527341	0.710179	129049	0.0491122	SGSM1	22	24806169	24927578	q11.23
1665	0.325315	0.116587	0.0968094	0.553821	0.00526547	0.556718	1665	0.0491122	DHX15	4	24517441	24584550	p15.2
8774	0.295856	0.106032	0.0880372	0.503675	0.00526668	0.663921	8774	0.0491122	NAPG	18	10525905	10552761	p11.22
23677	-0.248713	0.0891469	-0.423438	-0.0739887	0.00527198	0.834133	23677	0.0491122	SH3BP4	2	234951973	235055714	q37.2
84125	-0.294968	0.105706	-0.502147	-0.0877892	0.00526314	0.76903	84125	0.0491122	LRRIQ1	12	85036314	85263224	q21.31
657	0.318481	0.114211	0.0946318	0.54233	0.00529469	0.510092	657	0.0492428	BMPR1A	10	86756650	86932838	q23.2
25994	-0.273984	0.0982498	-0.46655	-0.0814178	0.00529289	0.77306	25994	0.0492428	HIGD1A	3	42784298	42804531	p22.1
4478	0.317448	0.113862	0.0942822	0.540615	0.00530346	0.370921	4478	0.0492905	MSN	X	65588377	65741931	q12
57559	-0.253459	0.0910061	-0.431827	-0.07509	0.00535156	0.625751	57559	0.0497035	STAMBPL1	10	88879734	88975153	q23.31
23303	-0.419201	0.150579	-0.714331	-0.124071	0.00537064	0.154611	23303	0.049812	KIF13B	8	29067279	29263124	p12
108	0.429541	0.154306	0.127107	0.731974	0.00537426	0.0892105	108	0.049812	ADCY2	5	7396208	7830081	p15.31
140838	0.303519	0.109028	0.089828	0.51721	0.00537157	0.938907	140838	0.049812	NANP	20	25612935	25624175	p11.21
219621	-0.316589	0.113766	-0.539567	-0.0936118	0.00538908	0.996536	219621	0.0499152	C10orf107	10	61662961	61766766	q21.2
86	-0.250452	0.0900213	-0.42689	-0.0740131	0.00540022	0.907361	86	0.0499843	ACTL6A	3	179562880	179588408	q26.33
112	-0.28955	0.104087	-0.493556	-0.085544	0.00540554	0.359506	112	0.0499994	ADCY6	12	48766194	48789037	q13.12
5507	-0.363696	0.130886	-0.620228	-0.107164	0.00545725	0.165025	5507	0.0504362	PPP1R3C	10	91628442	91633054	q23.32
113174	0.2869	0.103255	0.0845234	0.489277	0.00546021	0.79219	113174	0.0504362	SAAL1	11	18069935	18106091	p15.1
23200	-0.324648	0.116871	-0.553712	-0.0955845	0.00547242	0.240584	23200	0.0505146	ATP11B	3	182793500	182921635	q26.33
983	0.266939	0.0961267	0.0785344	0.455344	0.00548713	0.506918	983	0.0505934	CDK1	10	60778331	60794852	q21.2
7381	0.321967	0.115955	0.0946993	0.549234	0.00549214	0.461346	7381	0.0505934	UQCRB	8	96225920	96235634	q22.1
260293	0.248678	0.0895557	0.0731517	0.424203	0.0054898	0.603338	260293	0.0505934	CYP4X1	1	47023568	47050751	p33
374860	0.289432	0.104264	0.0850771	0.493786	0.00550427	0.966224	374860	0.0506707	ANKRD30B	18	14728272	14852738	p11.21
51321	0.333123	0.120019	0.0978888	0.568357	0.00551047	0.292003	51321	0.0506933	AMZ2	17	68247574	68257164	q24.2
27198	-0.30157	0.108706	-0.51463	-0.0885096	0.0055342	0.308866	27198	0.0508771	HCAR1	12	122726076	122730843	q24.31
7286	-0.378917	0.136602	-0.646651	-0.111182	0.00553925	0.183167	7286	0.0508891	TUFT1	1	151540305	151583583	q21.3
847	-0.330231	0.119065	-0.563595	-0.0968675	0.00554517	0.238807	847	0.0509089	CAT	11	34438925	34472062	p13
104	0.248191	0.0894976	0.0727793	0.423604	0.00555144	0.950815	104	0.0509321	ADARB1	21	45073853	45226560	q22.3
57326	-0.339976	0.122626	-0.580319	-0.0996338	0.00556334	0.277766	57326	0.0510067	PBXIP1	1	154944076	154956123	q21.3
79925	-0.316205	0.114193	-0.540019	-0.092392	0.00562194	0.907269	79925	0.051061	SPEF2	5	35617844	35814611	p13.2
117583	-0.292623	0.105676	-0.499745	-0.0855004	0.00562216	0.912093	117583	0.051061	PARD3B	2	204545793	205620162	q33.3
143903	0.261914	0.0945073	0.0766828	0.447145	0.00558228	0.466533	143903	0.051061	LAYN	11	111540280	111561745	q23.1
84159	0.285158	0.102923	0.0834325	0.486884	0.00559543	0.860347	84159	0.051061	ARID5B	10	61901300	62096944	q21.2
152503	-0.273811	0.0987992	-0.467454	-0.0801683	0.00558174	0.811999	152503	0.051061	SH3D19	4	151102751	151325632	q31.3
9901	-0.365587	0.132005	-0.624312	-0.106862	0.00561435	0.33316	9901	0.051061	SRGAP3	3	8980591	9363053	p25.3
154043	-0.27137	0.0979332	-0.463315	-0.0794243	0.00558897	0.582339	154043	0.051061	CNKSR3	6	154387504	154510659	q25.2
9779	-0.268839	0.0970815	-0.459115	-0.0785622	0.00561936	0.52274	9779	0.051061	TBC1D5	3	17157162	18444817	p24.3
2171	0.437261	0.157944	0.127696	0.746825	0.00563225	0.122809	2171	0.051061	FABP5	8	81280363	81284777	q21.13
7064	-0.293427	0.105992	-0.501167	-0.0856872	0.00563328	0.715526	7064	0.051061	THOP1	19	2785460	2815807	p13.3
84617	0.344481	0.124396	0.100669	0.588293	0.00561895	0.246105	84617	0.051061	TUBB6	18	12307669	12344320	p11.21
11236	0.405364	0.146289	0.118641	0.692086	0.00558898	0.162187	11236	0.051061	RNF139	8	124474738	124487914	q24.13
22974	0.306304	0.110571	0.0895892	0.523018	0.00560205	0.294045	22974	0.051061	TPX2	20	31739271	31801805	q11.21
57573	-0.292772	0.105741	-0.500021	-0.0855236	0.00562689	0.941485	57573	0.051061	ZNF471	19	56507843	56530221	q13.43
117854	0.398456	0.143839	0.116535	0.680376	0.0056032	0.173698	117854	0.051061	TRIM6	11	5596109	5612958	p15.4
63939	0.307361	0.111024	0.0897587	0.524964	0.00563275	0.962901	63939	0.051061	FAM217B	20	59933764	59948680	q13.33
10361	-0.274293	0.0990727	-0.468472	-0.0801144	0.00562966	0.260013	10361	0.051061	NPM2	8	22024125	22036897	p21.3
10270	0.286478	0.103501	0.0836207	0.489336	0.00564207	0.887473	10270	0.0511066	AKAP8	19	15353385	15379798	p13.12
78991	-0.280877	0.101531	-0.479874	-0.0818805	0.00566751	0.768675	78991	0.0513027	PCYOX1L	5	149358007	149369653	q32
2983	0.361106	0.130546	0.105241	0.61697	0.0056727	0.148431	2983	0.0513154	GUCY1B3	4	155758992	155807591	q32.1
8864	-0.295748	0.106938	-0.505344	-0.0861531	0.00568186	0.245658	8864	0.051364	PER2	2	238244038	238290102	q37.3
51280	0.338545	0.122487	0.0984748	0.578615	0.00571107	0.276169	51280	0.0515937	GOLM1	9	86026146	86100173	q21.33
23362	-0.274337	0.0992954	-0.468952	-0.0797214	0.00573018	0.929669	23362	0.0517319	PSD3	8	18527301	19084730	p22
2806	-0.258362	0.0935525	-0.441722	-0.075003	0.00575039	0.396287	2806	0.0518763	GOT2	16	58707131	58734357	q21
54537	0.340344	0.123247	0.0987853	0.581903	0.00575383	0.93798	54537	0.0518763	FAM35A	10	87094161	87191468	q23.2
26118	0.311506	0.11283	0.090362	0.532649	0.00576548	0.847593	26118	0.0519207	WSB1	17	27294076	27315926	q11.1
26873	0.295734	0.10712	0.0857829	0.505685	0.00576641	0.405226	26873	0.0519207	OPLAH	8	144051266	144063965	q24.3
57531	-0.257319	0.0932504	-0.440086	-0.0745512	0.00579009	0.565691	57531	0.0520993	HACE1	6	104728093	104859919	q16.3
25942	0.29968	0.108618	0.0867939	0.512567	0.00579712	0.899633	25942	0.052128	SIN3A	15	75369379	75455842	q24.2
23259	-0.277376	0.100553	-0.474456	-0.0802965	0.00580644	0.587732	23259	0.0521772	DDHD2	8	38225218	38275558	p11.23
11102	-0.273478	0.0991483	-0.467805	-0.0791512	0.00581072	0.548561	11102	0.052181	RPP14	3	58306247	58324695	p14.3
169792	0.247175	0.0896374	0.0714887	0.422861	0.00582459	0.354121	169792	0.052271	GLIS3	9	3824127	4348392	p24.2
56650	-0.255738	0.0927576	-0.43754	-0.0739367	0.00583237	0.921239	56650	0.0522885	CLDND1	3	98497912	98523066	q11.2
23244	0.322904	0.117133	0.0933283	0.55248	0.0058381	0.788412	23244	0.0522885	PDS5A	4	39822863	39977956	p14
286053	0.406623	0.147502	0.117525	0.695721	0.00583812	0.190649	286053	0.0522885	NSMCE2	8	125091679	125367120	q24.13
6284	0.432141	0.156841	0.124739	0.739543	0.00586412	0.123272	6284	0.0524867	S100A13	1	153618787	153631360	q21.3
84955	0.291364	0.105772	0.0840541	0.498674	0.00587577	0.889089	84955	0.0525563	NUDCD1	8	109240919	109334385	q23.1
283643	0.252526	0.0916829	0.0728304	0.432221	0.00588113	0.416161	283643	0.0525696	C14orf80	14	105489855	105499575	q32.33
10235	0.249359	0.0905599	0.0718649	0.426853	0.00589569	0.376807	10235	0.0526651	RASGRP2	11	64726911	64745456	q13.1
9079	0.290842	0.105635	0.0838006	0.497884	0.00590043	0.584427	9079	0.0526727	LDB2	4	16501541	16898809	p15.32
285590	0.290054	0.105363	0.0835457	0.496561	0.00590707	0.389029	285590	0.0526973	SH3PXD2B	5	172325000	172454523	q35.1
1524	-0.298592	0.108502	-0.511253	-0.0859314	0.00592431	0.922226	1524	0.0528164	CX3CR1	3	39263494	39281735	p22.2
147015	0.252563	0.0918089	0.072621	0.432505	0.005942	0.948035	147015	0.0529392	DHRS13	17	28897781	28903071	q11.2
23168	0.269253	0.0978884	0.0773954	0.461111	0.00594838	0.751441	23168	0.0529557	RTF1	15	41408408	41483563	q15.1
10869	-0.28113	0.102213	-0.481464	-0.0807963	0.00595165	0.994644	10869	0.0529557	USP19	3	49108046	49120938	p21.31
955	-0.281311	0.102288	-0.481791	-0.0808313	0.00595591	0.703575	955	0.0529588	ENTPD6	20	25195693	25226729	p11.21
201626	-0.283053	0.102929	-0.48479	-0.0813151	0.00596	0.384174	201626	0.0529604	PDE12	3	57556276	57566844	p14.3
23590	0.303404	0.110402	0.0870204	0.519788	0.00599275	0.4912	23590	0.0532165	PDSS1	10	26697659	26746798	p12.1
56882	0.272117	0.0990593	0.077964	0.466269	0.00601417	0.591456	56882	0.0533718	CDC42SE1	1	151050971	151070325	q21.3
6895	0.316467	0.115291	0.0904996	0.542434	0.00605242	0.228754	6895	0.0534297	TARBP2	12	53500921	53506431	q13.13
9787	0.293313	0.106844	0.0839025	0.502724	0.00604659	0.324139	9787	0.0534297	DLGAP5	14	55148112	55191678	q22.3
4126	0.312275	0.113767	0.0892955	0.535254	0.00605365	0.633927	4126	0.0534297	MANBA	4	102631488	102760994	q24
9128	0.277747	0.101136	0.0795237	0.47597	0.00602778	0.688868	9128	0.0534297	PRPF4	9	113275343	113292905	q32
25928	-0.366872	0.133626	-0.628775	-0.10497	0.00604166	0.306406	25928	0.0534297	SOSTDC1	7	16461481	16530580	p21.1
56947	0.310038	0.112946	0.0886686	0.531408	0.00605075	0.360264	56947	0.0534297	MFF	2	227325151	227357836	q36.3
57467	-0.290426	0.105801	-0.497792	-0.0830598	0.0060507	0.398511	57467	0.0534297	HHATL	3	42692663	42702827	p22.1
151963	-0.304742	0.111028	-0.522353	-0.0871306	0.00605616	0.664735	151963	0.0534297	MB21D2	3	192796815	192918161	q29
83642	0.250996	0.0914001	0.0718555	0.430137	0.00603033	0.328672	83642	0.0534297	SELENOO	22	50200979	50217616	q13.33
1849	-0.273593	0.0997343	-0.469069	-0.0781176	0.00608397	0.789163	1849	0.0536402	DUSP7	3	52048919	52056550	p21.2
285962	-0.380189	0.138664	-0.651966	-0.108412	0.00611052	0.54572	285962	0.0538043	WEE2-AS1	7	141704338	141738346	q34
80830	0.283646	0.103445	0.0808971	0.486394	0.00610673	0.320994	80830	0.0538043	APOL6	22	35648395	35668409	q12.3
51182	0.34205	0.124766	0.0975136	0.586586	0.00611522	0.636794	51182	0.0538108	HSPA14	10	14838164	14871741	p13
4779	-0.36971	0.134901	-0.63411	-0.105309	0.0061326	0.270857	4779	0.0538974	NFE2L1	17	48048329	48061487	q21.32
55347	-0.269094	0.0981885	-0.46154	-0.0766479	0.00613302	0.414658	55347	0.0538974	ABHD10	3	111979010	111993363	q13.2
11155	0.547209	0.199693	0.155818	0.9386	0.00613924	0.0466066	11155	0.0539172	LDB3	10	86668449	86736068	q23.2
22949	0.301071	0.109904	0.0856621	0.51648	0.00615538	0.348661	22949	0.0540239	PTGR1	9	111549773	111597422	q31.3
3832	0.268909	0.0981848	0.0764707	0.461348	0.00616622	0.610458	3832	0.0540491	KIF11	10	92593286	92655395	q23.33
142	0.27635	0.100896	0.0785973	0.474103	0.00616344	0.62211	142	0.0540491	PARP1	1	226360691	226408079	q42.12
51473	-0.297015	0.108471	-0.509614	-0.0844163	0.00617758	0.873303	51473	0.0541137	DCDC2	6	24171756	24358052	p22.3
5894	-0.350775	0.128122	-0.601889	-0.0996614	0.00618461	0.183335	5894	0.0541403	RAF1	3	12583601	12664226	p25.2
348093	0.261925	0.0956767	0.0744025	0.449448	0.00618876	0.843758	348093	0.0541417	RBPMS2	15	64739892	64775587	q22.31
9762	-0.31446	0.114898	-0.539656	-0.0892634	0.00620294	0.402198	9762	0.0542308	LZTS3	20	3162617	3173592	p13
10439	0.32095	0.117388	0.0908734	0.551026	0.00625527	0.667289	10439	0.0546185	OLFM1	9	135075422	135121179	q34.3
5447	0.344212	0.125906	0.0974403	0.590984	0.00625937	0.286474	5447	0.0546185	POR	7	75899200	75986855	q11.23
79714	-0.283976	0.103868	-0.487554	-0.0803974	0.00625708	0.464157	79714	0.0546185	CCDC51	3	48432164	48440456	p21.31
9797	-0.285633	0.104506	-0.49046	-0.0808047	0.00627279	0.263179	9797	0.0547003	TATDN2	3	10248023	10281218	p25.3
93010	0.256843	0.0939915	0.0726225	0.441063	0.00628341	0.340117	93010	0.0547577	B3GNT7	2	231395543	231401164	q37.1
4711	-0.262139	0.095963	-0.450223	-0.074055	0.00630147	0.97198	4711	0.0548799	NDUFB5	3	179604690	179627647	q26.33
5781	0.304993	0.111669	0.086126	0.52386	0.0063099	0.645674	5781	0.0548828	PTPN11	12	112418351	112509913	q24.13
2817	0.24919	0.0912346	0.0703734	0.428006	0.00630831	0.580011	2817	0.0548828	GPC1	2	240435671	240468078	q37.3
23643	0.300349	0.110097	0.0845627	0.516135	0.00637122	0.549381	23643	0.0553194	LY96	8	73991352	74029087	q21.11
4084	-0.2849	0.104434	-0.489588	-0.0802121	0.00637147	0.937431	4084	0.0553194	MXD1	2	69897688	69942945	p13.3
54855	0.244625	0.0896727	0.06887	0.420381	0.00637236	0.493513	54855	0.0553194	FAM46C	1	117605934	117628372	p12
401152	-0.245389	0.0899596	-0.421707	-0.0690715	0.00637641	0.448222	401152	0.0553194	C4orf3	4	119296419	119304445	q26
93973	-0.322119	0.118105	-0.5536	-0.0906374	0.00638367	0.231636	93973	0.0553469	ACTR8	3	53867066	53882202	p21.1
169714	-0.267739	0.0981811	-0.460171	-0.075308	0.0063914	0.972339	169714	0.0553785	QSOX2	9	136206333	136245841	q34.3
54443	0.325622	0.119453	0.0914988	0.559744	0.00641169	0.25266	54443	0.0555189	ANLN	7	36389806	36453791	p14.2
7349	-0.345003	0.12661	-0.593154	-0.0968513	0.00643171	0.884753	7349	0.0556566	UCN	2	27307400	27308445	p23.3
83882	0.376594	0.138251	0.105627	0.647562	0.00644992	0.205575	83882	0.0557786	TSPAN10	17	81637171	81648749	q25.3
8985	0.268116	0.0984388	0.0751795	0.461053	0.00645587	0.317523	8985	0.0557945	PLOD3	7	101205977	101218420	q22.1
55335	-0.305242	0.112108	-0.52497	-0.0855151	0.00647396	0.437828	55335	0.0559152	NIPSNAP3B	9	104764157	104777457	q31.1
92675	-0.281385	0.103372	-0.48399	-0.0787797	0.00648757	0.703872	92675	0.0559781	DTD1	20	18567453	18763917	p11.23
9706	0.293718	0.107907	0.082225	0.505211	0.0064895	0.618615	9706	0.0559781	ULK2	17	19770829	19867936	p11.2
9871	0.258755	0.0950845	0.072393	0.445117	0.00650221	0.838205	9871	0.0560521	SEC24D	4	118722823	118838683	q26
4781	-0.25418	0.0934305	-0.437301	-0.0710597	0.00651781	0.485712	4781	0.0561153	NFIB	9	14081843	14398983	p22.3
146956	0.268741	0.0987814	0.0751335	0.462349	0.00651699	0.516141	146956	0.0561153	EME1	17	50373220	50381483	q21.33
3512	0.247031	0.0908105	0.0690457	0.425016	0.00652245	0.431128	3512	0.0561195	JCHAIN	4	70655541	70681817	q13.3
116832	-0.278129	0.102259	-0.478553	-0.0777054	0.00653112	0.81717	116832	0.0561585	RPL39L	3	187120948	187180908	q27.3
8850	-0.257706	0.0947603	-0.443433	-0.071979	0.00653701	0.540409	8850	0.0561736	KAT2B	3	20040023	20154404	p24.3
57696	0.286118	0.105223	0.0798841	0.492353	0.00654501	0.386141	57696	0.0562067	DDX55	12	123602077	123620941	q24.31
5339	0.226301	0.0832454	0.063143	0.389459	0.00655826	0.407187	5339	0.0562848	PLEC	8	143915147	143976734	q24.3
112483	-0.283225	0.104267	-0.487584	-0.078866	0.00660057	0.630968	112483	0.0566121	SAT2	17	7626234	7627876	p13.1
23085	0.267122	0.0984098	0.074242	0.460001	0.00663998	0.865858	23085	0.0569099	ERC1	12	990509	1495933	p13.33
6480	-0.356658	0.131413	-0.614222	-0.0990944	0.00664693	0.23136	6480	0.0569099	ST6GAL1	3	186930485	187078553	q27.3
126374	0.250627	0.0923465	0.0696314	0.431623	0.00664788	0.989154	126374	0.0569099	WTIP	19	34481638	34512304	q13.11
6422	-0.452563	0.166992	-0.779861	-0.125265	0.00672647	0.113713	6422	0.0575463	SFRP1	8	41261958	41309497	p11.21
2977	0.242728	0.0895933	0.0671284	0.418328	0.00674413	0.909364	2977	0.0576611	GUCY1A2	11	106674012	107018524	q22.3
9807	-0.269971	0.0996796	-0.465339	-0.0746026	0.0067611	0.674867	9807	0.0577697	IP6K1	3	49724294	49786542	p21.31
23549	-0.274173	0.101323	-0.472762	-0.0755837	0.00681129	0.665825	23549	0.0581253	DNPEP	2	219373546	219400022	q35
11037	0.34782	0.128531	0.0959044	0.599735	0.00680736	0.19263	11037	0.0581253	STON1	2	48529383	48598513	p16.3
51705	-0.269171	0.0994847	-0.464157	-0.0741842	0.00681712	0.56841	51705	0.0581385	EMCN	4	100395341	100880126	q24
2791	-0.256819	0.0949508	-0.442919	-0.070719	0.00683536	0.649015	2791	0.0582574	GNG11	7	93921699	93928610	q21.3
89853	-0.346395	0.128095	-0.597456	-0.0953332	0.00684686	0.26631	89853	0.0583187	MVB12B	9	126326849	126507041	q33.3
9127	0.290609	0.107499	0.0799148	0.501304	0.00686419	0.364255	9127	0.058393	P2RX6	22	21009808	21028830	q11.21
23228	0.256171	0.0947569	0.0704505	0.441891	0.00686235	0.703095	23228	0.058393	PLCL2	3	16802651	17090594	p24.3
2697	0.396441	0.146677	0.108959	0.683922	0.00687546	0.14445	2697	0.0583982	GJA1	6	121435692	121449727	q22.31
4359	-0.291876	0.107994	-0.503541	-0.0802119	0.00687773	0.435194	4359	0.0583982	MPZ	1	161304735	161309972	q23.3
169200	0.265303	0.0981488	0.0729345	0.457671	0.00687034	0.687126	169200	0.0583982	TMEM64	8	90621995	90791632	q21.3
2669	0.43869	0.162435	0.120323	0.757056	0.00691913	0.0714927	2669	0.058713	GEM	8	94249253	94262350	q22.1
762	-0.299031	0.110746	-0.516088	-0.081973	0.00693073	0.884514	762	0.0587746	CA4	17	60149936	60170899	q23.1
7073	0.297817	0.110306	0.0816219	0.514012	0.0069355	0.908676	7073	0.0587784	TIAL1	10	119571802	119597029	q26.11
327	-0.248775	0.0921739	-0.429432	-0.0681171	0.00695543	0.969302	327	0.0589104	APEH	3	49674002	49683963	p21.31
9488	0.314816	0.116657	0.0861717	0.543461	0.0069624	0.775763	9488	0.0589327	PIGB	15	55318960	55355648	q21.3
54840	0.293825	0.10892	0.080346	0.507304	0.00698361	0.516416	54840	0.0590753	APTX	9	32972606	33025168	p21.1
1785	0.244529	0.0906591	0.0668399	0.422217	0.00699189	0.65306	1785	0.0591085	DNM2	19	10718079	10833488	p13.2
28999	-0.311137	0.115471	-0.537456	-0.0848175	0.00704948	0.25489	28999	0.0595582	KLF15	3	126342635	126357442	q21.3
3418	0.356955	0.132487	0.0972856	0.616625	0.00705437	0.154275	3418	0.0595625	IDH2	15	90083045	90102504	q26.1
51528	0.289726	0.107557	0.0789171	0.500535	0.0070667	0.968641	51528	0.0596294	JKAMP	14	59484443	59505410	q23.1
7322	0.261455	0.0971227	0.0710978	0.451812	0.00710239	0.424075	7322	0.0598933	UBE2D2	5	139526431	139628433	q31.2
51004	0.323192	0.120068	0.0878628	0.558521	0.00710806	0.268973	51004	0.0599038	COQ6	14	73949926	73963670	q24.3
5446	-0.346501	0.128751	-0.598848	-0.0941531	0.00711862	0.772483	5446	0.0599556	PON3	7	95359944	95396368	q21.3
10272	-0.285254	0.106008	-0.493026	-0.077482	0.00712659	0.394806	10272	0.0599855	FSTL3	19	676365	683399	p13.3
55713	-0.324136	0.120468	-0.560249	-0.0880222	0.00713172	0.258641	55713	0.0599914	ZNF334	20	46499630	46513559	q13.12
51082	-0.275469	0.102396	-0.47616	-0.0747771	0.00714004	0.295134	51082	0.0600241	POLR1D	13	27620742	27744237	q12.2
11154	-0.421645	0.156802	-0.728972	-0.114319	0.00716603	0.112185	11154	0.0601718	AP4S1	14	31025106	31096450	q12
22822	-0.511373	0.190172	-0.884103	-0.138643	0.00716648	0.0442454	22822	0.0601718	PHLDA1	12	76025447	76033932	q21.2
3741	-0.286559	0.106622	-0.495535	-0.0775836	0.00719645	0.789989	3741	0.0603586	KCNA5	12	5043989	5046788	p13.32
64761	0.249859	0.0929687	0.0676436	0.432074	0.00719763	0.334507	64761	0.0603586	PARP12	7	140023744	140063721	q34
7187	0.27865	0.103723	0.0753559	0.481944	0.00722107	0.872177	7187	0.0604829	TRAF3	14	102777476	102911500	q32.32
55833	0.292183	0.108761	0.0790147	0.505352	0.00722138	0.296619	55833	0.0604829	UBAP2	9	33921693	34048949	p13.3
84803	-0.285204	0.106177	-0.493306	-0.0771013	0.00722861	0.793118	84803	0.0605062	GPAT3	4	83535914	83605875	q21.23
10752	-0.372299	0.138753	-0.644251	-0.100348	0.00729267	0.199155	10752	0.0609048	CHL1	3	196596	409417	p26.3
5224	0.261045	0.0973145	0.070312	0.451778	0.00730768	0.497331	5224	0.0609048	PGAM2	7	44062727	44065587	p13
9265	0.26804	0.0999083	0.0722235	0.463857	0.0072995	0.576351	9265	0.0609048	CYTH3	7	6161776	6272644	p22.1
2260	0.239746	0.0893535	0.0646161	0.414875	0.007294	0.873892	2260	0.0609048	FGFR1	8	38411138	38468834	p11.23
5910	0.314149	0.117086	0.0846653	0.543633	0.007295	0.495662	5910	0.0609048	RAP1GDS1	4	98261384	98443861	q23
9026	-0.265087	0.0987934	-0.458718	-0.0714552	0.0072912	0.589927	9026	0.0609048	HIP1R	12	122834453	122862960	q24.31
55205	-0.294321	0.109716	-0.509361	-0.0792803	0.00730617	0.30559	55205	0.0609048	ZNF532	18	58862600	58986480	q21.32
2329	-0.395647	0.147528	-0.684797	-0.106496	0.00732198	0.134403	2329	0.0609865	FMO4	1	171314208	171342084	q24.3
1004	0.289161	0.107876	0.0777283	0.500593	0.00735123	0.258353	1004	0.0611175	CDH6	5	31193750	31329146	p13.3
11212	-0.28492	0.106281	-0.493228	-0.0766124	0.00734444	0.379275	11212	0.0611175	PLPBP	8	37762593	37779767	p11.23
55259	-0.296073	0.110448	-0.512547	-0.0795989	0.0073478	0.551683	55259	0.0611175	CASC1	12	25108420	25195162	p12.1
5134	-0.291776	0.108881	-0.505178	-0.0783733	0.0073672	0.39474	5134	0.0612128	PDCD2	6	170575295	170584692	q27
5042	0.318907	0.119149	0.0853799	0.552433	0.0074385	0.923888	5042	0.0617673	PABPC3	13	25095868	25099254	q12.13
284751	0.277234	0.103628	0.0741272	0.480341	0.00746658	0.566424	284751	0.0618129	LINC01270	20	50292720	50314922	q13.13
9575	0.321697	0.120247	0.0860175	0.557376	0.00746612	0.533428	9575	0.0618129	CLOCK	4	55427903	55547138	q12
8888	0.272926	0.102018	0.0729747	0.472878	0.00746678	0.945671	8888	0.0618129	MCM3AP	21	46235126	46286297	q22.3
54480	0.249524	0.0932424	0.0667721	0.432276	0.00744896	0.549141	54480	0.0618129	CHPF2	7	151232489	151238827	q36.1
92979	-0.268638	0.100396	-0.465411	-0.0718655	0.00745547	0.619554	92979	0.0618129	2009-03-01	12	57755098	57760407	q14.1
4296	-0.293122	0.109651	-0.508034	-0.0782106	0.00751241	0.911468	4296	0.0621527	MAP3K11	11	65597755	65615382	q13.1
28968	-0.256124	0.0958532	-0.443993	-0.0682552	0.00753906	0.734097	28968	0.0623306	SLC6A16	19	49289638	49325225	q13.33
10497	-0.246605	0.092325	-0.427559	-0.0656511	0.00756141	0.977204	10497	0.0623306	UNC13B	9	35161992	35405338	p13.3
83700	-0.259912	0.097307	-0.45063	-0.0691934	0.00756149	0.257859	83700	0.0623306	JAM3	11	134068925	134152001	q25
54629	0.278279	0.104177	0.0740966	0.482462	0.00755753	0.752744	54629	0.0623306	MINDY2	15	58771192	58861900	q21.3
54550	0.254314	0.0951873	0.0677505	0.440878	0.00754627	0.72641	54550	0.0623306	NECAB2	16	83968632	84002776	q23.3
121260	-0.253518	0.0948952	-0.439509	-0.067527	0.00754997	0.380959	121260	0.0623306	SLC15A4	12	128793191	128823983	q24.33
9375	0.293106	0.109752	0.0779963	0.508215	0.00757099	0.844516	9375	0.062371	TM9SF2	13	99501417	99564006	q32.3
1743	0.264557	0.0991064	0.070312	0.458802	0.00759816	0.479421	1743	0.0625568	DLST	14	74881891	74903745	q24.3
55544	-0.26363	0.0987909	-0.457256	-0.0700035	0.00761757	0.729182	55544	0.0626405	RBM38	20	57391407	57409333	q13.31
57580	0.264567	0.0991343	0.070267	0.458866	0.00761296	0.787798	57580	0.0626405	PREX1	20	48624252	48827883	q13.13
283248	0.401791	0.150615	0.10659	0.696991	0.00763807	0.103761	283248	0.062771	RCOR2	11	63911221	63916844	q13.1
1659	0.254165	0.0952866	0.0674062	0.440923	0.00764477	0.420194	1659	0.062788	DHX8	17	43483865	43544463	q21.31
160428	0.267033	0.100125	0.0707925	0.463273	0.00765296	0.325943	160428	0.0628173	ALDH1L2	12	105019784	105084577	q23.3
9677	-0.365058	0.136943	-0.633462	-0.0966537	0.00768152	0.200881	9677	0.0629079	PPIP5K1	15	43533462	43590253	q15.3
57139	-0.28523	0.106995	-0.494936	-0.0755241	0.00767982	0.934271	57139	0.0629079	RGL3	19	11384341	11419342	p13.2
54819	0.296086	0.111072	0.0783888	0.513783	0.00768256	0.70817	54819	0.0629079	ZCCHC10	5	132996985	133026604	q31.1
9129	0.294886	0.110608	0.0780983	0.511674	0.00767495	0.594113	9129	0.0629079	PRPF3	1	150321476	150353195	q21.2
9631	0.282793	0.106104	0.0748325	0.490753	0.00769339	0.506765	9631	0.0629586	NUP155	5	37288137	37371181	p13.2
8672	0.278929	0.104673	0.073773	0.484085	0.0077044	0.403846	8672	0.0630107	EIF4G3	1	20806292	21176888	p36.12
116447	0.26997	0.101343	0.0713412	0.468599	0.00772359	0.458119	116447	0.0631295	TOP1MT	8	143304384	143359979	q24.3
5634	-0.275119	0.103291	-0.477566	-0.0726719	0.00773263	0.34414	5634	0.0631653	PRPS2	X	12791355	12824222	p22.2
2626	-0.356966	0.134059	-0.619716	-0.0942154	0.00775036	0.333447	2626	0.0632721	GATA4	8	11676959	11760002	p23.1
9777	0.236423	0.0888125	0.0623532	0.410492	0.00776686	0.400686	9777	0.0633445	TM9SF4	20	32109506	32167258	q11.21
55281	-0.385163	0.144692	-0.668754	-0.101573	0.00776873	0.106268	55281	0.0633445	TMEM140	7	135148072	135166215	q33
221400	-0.250456	0.0940941	-0.434877	-0.0660352	0.00777324	0.405367	221400	0.0633445	TDRD6	6	46687875	46704319	p12.3
6854	-0.282512	0.106174	-0.49061	-0.074414	0.00779484	0.771484	6854	0.0634823	SYN2	3	12004402	12191400	p25.2
5048	0.325827	0.122466	0.0857974	0.565856	0.00780147	0.866927	5048	0.0634982	PAFAH1B1	17	2593210	2685615	p13.3
9732	0.275851	0.103694	0.0726146	0.479087	0.00780845	0.799202	9732	0.0635168	DOCK4	7	111726110	112206411	q31.1
55283	-0.266515	0.100218	-0.462939	-0.0700922	0.00782885	0.900948	55283	0.0636446	MCOLN3	1	85018082	85048499	p22.3
79843	0.272857	0.102612	0.0717402	0.473974	0.00783495	0.672873	79843	0.063656	FAM124B	2	224378698	224402085	q36.2
4267	-0.260525	0.0980502	-0.4527	-0.0683501	0.00788262	0.379566	4267	0.0637797	CD99	X	2691179	2741309	p22.33
2308	-0.269363	0.101366	-0.468037	-0.0706882	0.00787651	0.837796	2308	0.0637797	FOXO1	13	40469953	40666597	q14.11
9700	0.250343	0.0941778	0.0657575	0.434928	0.00785612	0.690404	9700	0.0637797	ESPL1	12	53268299	53293643	q13.13
25974	-0.282733	0.106381	-0.491236	-0.0742307	0.0078665	0.927449	25974	0.0637797	MMACHC	1	45500053	45513382	p34.1
51081	0.364959	0.137356	0.0957468	0.634171	0.0078831	0.285206	51081	0.0637797	MRPS7	17	75261674	75266373	q25.1
55612	-0.317047	0.119291	-0.550854	-0.0832409	0.00786618	0.633327	55612	0.0637797	FERMT1	20	6074845	6123544	p12.3
54934	0.320887	0.120763	0.0841964	0.557578	0.00788	0.953811	54934	0.0637797	KANSL2	12	48653401	48682238	q13.11
6431	0.28646	0.107825	0.0751275	0.497792	0.00789048	0.799669	6431	0.0638014	SRSF6	20	43457928	43464247	q13.11
83874	0.250768	0.0944046	0.0657388	0.435798	0.00789996	0.678966	83874	0.0638114	TBC1D10A	22	30291990	30327046	q12.2
79188	-0.383569	0.144434	-0.666656	-0.100483	0.00791525	0.177314	79188	0.0638114	TMEM43	3	14124940	14143679	p25.1
25861	-0.260919	0.0982479	-0.453481	-0.0683562	0.00791401	0.426942	25861	0.0638114	WHRN	9	114402080	114505450	q32
57189	-0.25116	0.0945554	-0.436485	-0.065835	0.00790213	0.384876	57189	0.0638114	KIAA1147	7	141656728	141702153	q34
619208	-0.379615	0.142943	-0.659777	-0.0994523	0.00791408	0.191144	619208	0.0638114	FAM229B	6	112087599	112102790	q21
64065	-0.261888	0.0986304	-0.4552	-0.0685757	0.00792512	0.546373	64065	0.063853	PERP	6	138088505	138107511	q23.3
25939	0.2537	0.0955698	0.066387	0.441014	0.00794007	0.500169	25939	0.0639355	SAMHD1	20	36890229	36951843	q11.23
32	0.262636	0.0989924	0.0686145	0.456658	0.00797579	0.80782	32	0.064185	ACACB	12	109116595	109268226	q24.11
3664	-0.478771	0.180521	-0.832585	-0.124957	0.00799763	0.158999	3664	0.0642749	IRF6	1	209785623	209806175	q32.2
5091	-0.27574	0.103966	-0.479509	-0.07197	0.0079967	0.485271	5091	0.0642749	PC	11	66848233	66958376	q13.2
586	0.302679	0.114131	0.0789854	0.526373	0.00800118	0.26539	586	0.0642749	BCAT1	12	24810022	24949459	p12.1
8473	0.288317	0.108746	0.0751779	0.501455	0.00801876	0.735619	8473	0.064378	OGT	X	71533083	71575897	q13.1
114885	-0.262329	0.0989575	-0.456282	-0.0683761	0.00802709	0.382794	114885	0.0644067	OSBPL11	3	125528858	125595090	q21.2
10370	-0.313228	0.118274	-0.545041	-0.0814146	0.00808933	0.990062	10370	0.0648677	CITED2	6	139371807	139374620	q24.1
114792	-0.289195	0.109229	-0.50328	-0.0751114	0.00810613	0.582184	114792	0.0649464	KLHL32	6	96924620	97140754	q16.1
84649	0.340553	0.128631	0.0884399	0.592666	0.00810872	0.223581	84649	0.0649464	DGAT2	11	75759512	75801535	q13.5
55337	0.254942	0.0963125	0.0661734	0.443711	0.00812012	0.890914	55337	0.064961	C19orf66	19	10086122	10093252	p13.2
79974	-0.410444	0.155052	-0.71434	-0.106547	0.00811774	0.206457	79974	0.064961	CPED1	7	120988677	121297444	q31.31
6599	-0.252872	0.0955528	-0.440152	-0.0655922	0.00813503	0.492181	6599	0.0650419	SMARCC1	3	47585272	47782106	p21.31
2852	0.263106	0.0994389	0.0682096	0.458003	0.00814719	0.86894	2852	0.0651007	GPER1	7	1082208	1093815	p22.3
55165	0.262324	0.0991615	0.0679707	0.456677	0.00815898	0.702802	55165	0.0651565	CEP55	10	93496632	93529092	q23.33
3775	0.376854	0.142511	0.0975374	0.656171	0.00818398	0.113215	3775	0.0652816	KCNK1	1	233614004	233672512	q42.2
79730	-0.298711	0.112961	-0.520111	-0.0773115	0.00818427	0.317771	79730	0.0652816	NSUN7	4	40749897	40809985	p14
5782	0.273111	0.103294	0.070658	0.475565	0.00819306	0.880714	5782	0.0653065	PTPN12	7	77537275	77640071	q11.23
56848	0.240733	0.0910543	0.0622702	0.419196	0.00819703	0.626387	56848	0.0653065	SPHK2	19	48619291	48630717	q13.33
79986	-0.281496	0.106504	-0.490241	-0.0727512	0.0082164	0.975286	79986	0.0654224	ZNF702P	19	52968251	53037898	q13.41
6625	0.253558	0.0959937	0.0654134	0.441702	0.00825646	0.709378	6625	0.0655873	SNRNP70	19	49085419	49108605	q13.33
4957	0.263253	0.0996614	0.0679203	0.458586	0.0082546	0.528522	4957	0.0655873	ODF2	9	128455186	128501292	q34.11
6926	0.289491	0.109583	0.0747134	0.504269	0.00824756	0.293584	6926	0.0655873	TBX3	12	114670254	114684164	q24.21
92106	-0.259649	0.0982863	-0.452287	-0.0670117	0.00824752	0.457707	92106	0.0655873	OXNAD1	3	16265160	16350299	p25.1
285267	-0.29611	0.112119	-0.51586	-0.0763597	0.00826565	0.716748	285267	0.0656219	ZNF619	3	40477113	40490236	p22.1
55906	-0.329238	0.124723	-0.57369	-0.0847858	0.00829652	0.950045	55906	0.0658284	ZC4H2	X	64915802	65034713	q11.2
9170	-0.299019	0.113291	-0.521065	-0.076972	0.00830575	0.330075	9170	0.0658631	LPAR2	19	19623668	19628930	p13.11
7852	0.288051	0.109169	0.0740841	0.502019	0.00832534	0.245675	7852	0.0659799	CXCR4	2	136114349	136118165	q22.1
10491	-0.264144	0.100142	-0.46042	-0.0678692	0.00834725	0.503739	10491	0.0660377	CRTAP	3	33113979	33147773	p22.3
84073	-0.31589	0.119756	-0.550608	-0.0811717	0.00834529	0.666082	84073	0.0660377	MYCBPAP	17	50508384	50531501	q21.33
4361	0.27718	0.105075	0.0712366	0.483123	0.00834152	0.691603	4361	0.0660377	MRE11	11	94415578	94493908	q21
9873	0.289748	0.10993	0.0742888	0.505207	0.00839525	0.709998	9873	0.0663159	FCHSD2	11	72836745	73142261	q13.4
51512	0.239151	0.090724	0.0613354	0.416967	0.00838824	0.33714	51512	0.0663159	GTSE1	22	46296741	46330810	q13.31
1573	-0.301458	0.114385	-0.525647	-0.077268	0.00840197	0.88575	1573	0.0663159	CYP2J2	1	59893308	59926790	p32.1
56134	-0.286246	0.108609	-0.499115	-0.0733773	0.00839945	0.406915	56134	0.0663159	PCDHAC2	5	140966235	141012344	q31.3
5184	-0.283247	0.107495	-0.493934	-0.0725594	0.00841464	0.3725	5184	0.0663658	PEPD	19	33386950	33521794	q13.11
8859	-0.277985	0.105504	-0.48477	-0.0712007	0.00841808	0.651557	8859	0.0663658	STK19	6	31971091	31982821	p21.33
2134	-0.315403	0.119766	-0.550141	-0.0806653	0.00845133	0.339158	2134	0.0665506	EXTL1	1	26019884	26036464	p36.11
2563	0.259379	0.0984882	0.0663457	0.452412	0.00844837	0.372617	2563	0.0665506	GABRD	1	2019324	2030751	p36.33
149986	-0.307177	0.116755	-0.536013	-0.078341	0.00851468	0.30887	149986	0.0669781	LSM14B	20	62122461	62135378	q13.33
57595	0.267762	0.101788	0.0682606	0.467263	0.00852397	0.309086	57595	0.0669781	PDZD4	X	153802166	153830565	q28
84657	-0.291505	0.110816	-0.508701	-0.0743088	0.00852538	0.799468	84657	0.0669781	LINC00852	3	10284419	10285746	p25.3
55356	-0.258387	0.0982228	-0.4509	-0.0658739	0.00852288	0.617054	55356	0.0669781	SLC22A15	1	115976498	116070054	p13.1
27165	-0.302712	0.115126	-0.528355	-0.0770693	0.00855359	0.708674	27165	0.0671608	GLS2	12	56470944	56488414	q13.3
8291	0.365632	0.139092	0.0930153	0.638248	0.00857134	0.115027	8291	0.0672612	DYSF	2	71453722	71686768	p13.2
30011	0.263362	0.100196	0.0669815	0.459743	0.00857705	0.612515	30011	0.0672671	SH3KBP1	X	19533975	19887601	p22.12
3131	-0.317736	0.12095	-0.554792	-0.0806787	0.00861392	0.56143	3131	0.0674782	HLF	17	55265012	55325065	q22
79573	0.303899	0.115681	0.0771689	0.530629	0.00861286	0.773662	79573	0.0674782	TTC13	1	230906243	230978875	q42.2
10215	0.230265	0.0876766	0.0584221	0.402108	0.00863187	0.962467	10215	0.0675408	OLIG2	21	33025845	33029196	q22.11
84317	-0.349819	0.133191	-0.610869	-0.0887691	0.00862825	0.175732	84317	0.0675408	CCDC115	2	130338241	130342349	q21.1
9411	0.245433	0.0934636	0.0622475	0.428618	0.00864021	0.864756	9411	0.067567	ARHGAP29	1	94148988	94275068	p22.1
10473	-0.259273	0.0987949	-0.452908	-0.0656386	0.00868128	0.443521	10473	0.0678491	HMGN4	6	26538405	26546254	p22.2
137970	0.335733	0.127971	0.0849134	0.586552	0.00870321	0.227059	137970	0.0679813	UNC5D	8	35235457	35796550	p12
54432	-0.276702	0.105484	-0.483447	-0.0699571	0.00871173	0.354601	54432	0.0680086	YIPF1	1	53851719	53889834	p32.3
51450	0.238451	0.0909142	0.0602622	0.41664	0.00872076	0.428804	51450	0.06804	PRRX2	9	129665641	129722674	q34.11
2110	0.275495	0.105115	0.0694741	0.481516	0.00876977	0.929705	2110	0.068383	ETFDH	4	158672125	158709623	q32.1
9887	0.262594	0.100203	0.0661992	0.458989	0.00877717	0.402027	9887	0.0684014	SMG7	1	183472216	183598246	q25.3
1312	0.253664	0.0968112	0.0639174	0.44341	0.00878806	0.604639	1312	0.0684469	COMT	22	19941607	19969975	q11.21
50484	0.262801	0.100331	0.0661561	0.459446	0.00880993	0.560683	50484	0.0685779	RRM2B	8	102204502	102239118	q22.3
10188	-0.288936	0.110327	-0.505172	-0.0726993	0.00882111	0.806043	10188	0.0686245	TNK2	3	195863364	195911945	q29
3654	0.310213	0.118477	0.0780014	0.542424	0.00883616	0.250964	3654	0.0686245	IRAK1	X	154010500	154019989	q28
51669	-0.279339	0.106672	-0.488411	-0.0702662	0.00882708	0.76342	51669	0.0686245	SARAF	8	30063012	30083208	p12
10253	-0.231759	0.0885087	-0.405233	-0.0582854	0.00883197	0.292909	10253	0.0686245	SPRY2	13	80335976	80340951	q31.1
55466	0.280539	0.107153	0.0705244	0.490555	0.00884125	0.532497	55466	0.0686247	DNAJA4	15	78264086	78282196	q25.1
23446	-0.274894	0.105058	-0.480804	-0.0689838	0.00888133	0.299488	23446	0.0688964	SLC44A1	9	105244622	105439171	q31.1
10478	0.26666	0.101928	0.066884	0.466436	0.00889275	0.89641	10478	0.0689352	SLC25A17	22	40769630	40819399	q13.2
152641	-0.3145	0.120221	-0.550129	-0.0788702	0.00889651	0.940935	152641	0.0689352	WWC2-AS2	4	183097017	183099199	q35.1
545	-0.233147	0.0891338	-0.407847	-0.0584483	0.00890447	0.341123	545	0.0689576	ATR	3	142449235	142578826	q23
6251	-0.253762	0.0970285	-0.443934	-0.0635897	0.00891398	0.905162	6251	0.0689903	RSU1	10	16590611	16817528	p13
27257	-0.279031	0.106698	-0.488154	-0.0699067	0.00891888	0.472597	27257	0.0689903	LSM1	8	38163321	38176730	p11.23
64359	0.265152	0.101404	0.0664036	0.463901	0.00892789	0.668882	64359	0.0690206	NXN	17	799313	979770	p13.3
57720	0.261833	0.100189	0.0654652	0.458201	0.0089652	0.536956	57720	0.0692696	GPR107	9	130053426	130140169	q34.11
8884	0.302527	0.115843	0.0754799	0.529575	0.00901363	0.233567	8884	0.0696041	SLC5A6	2	27199587	27212958	p23.3
9284	0.27354	0.104769	0.068196	0.478884	0.00903098	0.916082	9284	0.0696984	NPIPA1	16	14922802	14952060	p13.11
23157	0.260777	0.0999186	0.0649404	0.456614	0.00905697	0.666166	23157	0.0698592	2006-09-01	X	119615724	119693370	q24
282969	-0.276091	0.105795	-0.483445	-0.0687356	0.00906302	0.886439	282969	0.0698661	FUOM	10	133355154	133358035	q26.3
143	0.298928	0.114623	0.0742702	0.523585	0.00910958	0.993572	143	0.0701851	PARP4	13	24420926	24512810	q12.12
84818	-0.296635	0.113764	-0.519608	-0.073663	0.00912132	0.6479	84818	0.0702084	IL17RC	3	9917074	9933630	p25.3
130733	0.297325	0.114031	0.073829	0.520822	0.00912295	0.220872	130733	0.0702084	TMEM178A	2	39664982	39717963	p22.1
80162	0.309975	0.118928	0.0768805	0.543069	0.00914968	0.21096	80162	0.0703742	PGGHG	11	289135	296107	p15.5
6674	0.239043	0.0917263	0.0592629	0.418823	0.00915936	0.502805	6674	0.0704087	SPAG1	8	100157906	100259278	q22.2
348793	-0.27783	0.10662	-0.4868	-0.0688592	0.00916591	0.876872	348793	0.0704191	WDR53	3	196554177	196568674	q29
7884	0.267505	0.102672	0.0662717	0.468738	0.00917577	0.862967	7884	0.0704549	SLBP	4	1692800	1712555	p16.3
90293	-0.275158	0.105645	-0.482219	-0.0680964	0.00919981	0.818284	90293	0.0705996	KLHL13	X	117897813	118117340	q24
26020	-0.265446	0.101939	-0.465244	-0.0656487	0.00921533	0.535097	26020	0.0706787	LRP10	14	22871613	22881580	q11.2
163115	-0.342148	0.131427	-0.599741	-0.0845547	0.00923255	0.214545	163115	0.0707521	ZNF781	19	37667751	37692322	q13.12
6787	-0.2316	0.0889668	-0.405972	-0.0572282	0.00923534	0.495258	6787	0.0707521	NEK4	3	52708449	52770949	p21.1
29958	-0.283257	0.108829	-0.496557	-0.0699567	0.00924713	0.800393	29958	0.0708024	DMGDH	5	78997606	79236038	q14.1
10811	-0.249036	0.0956995	-0.436604	-0.0614686	0.00926082	0.917165	10811	0.0708672	NOXA1	9	137423350	137434406	q34.3
54502	-0.274691	0.105581	-0.481626	-0.0677548	0.00927644	0.403073	54502	0.0709467	RBM47	4	40423267	40630875	p14
8872	0.288321	0.110868	0.0710246	0.505618	0.00930638	0.341184	8872	0.0711356	CDC123	10	12195965	12250589	p14
7494	0.257401	0.0990951	0.0631778	0.451624	0.00939022	0.464764	7494	0.071736	XBP1	22	28794555	28800597	q12.1
148418	-0.367256	0.141402	-0.644399	-0.0901136	0.00939731	0.252447	148418	0.0717498	SAMD13	1	84298366	84389957	p31.1
65061	-0.349692	0.134679	-0.613657	-0.0857265	0.00941814	0.240894	65061	0.0717536	CDK15	2	201790461	201895550	q33.1
9108	-0.288179	0.110971	-0.505678	-0.0706804	0.00940712	0.481095	9108	0.0717536	MTMR7	8	17298030	17413528	p22
2661	0.225267	0.0867593	0.055222	0.395312	0.00941899	0.914827	2661	0.0717536	GDF9	5	132861181	132866884	q31.1
339327	0.243187	0.0936568	0.0596234	0.426751	0.00941569	0.859962	339327	0.0717536	ZNF546	19	39984134	40021041	q13.2
6632	0.281591	0.108489	0.0689566	0.494225	0.0094433	0.770533	6632	0.0718581	SNRPD1	18	21612267	21633524	q11.2
55808	-0.32756	0.126196	-0.574901	-0.0802194	0.00944164	0.400009	55808	0.0718581	ST6GALNAC1	17	76624761	76643838	q25.1
55841	0.265345	0.102247	0.0649458	0.465745	0.0094549	0.673918	55841	0.0719061	WWC3	X	10015562	10144478	p22.2
11180	-0.252651	0.097389	-0.44353	-0.0617721	0.00947988	0.561425	11180	0.0720556	WDR6	3	49007062	49015953	p21.31
114783	-0.324377	0.125061	-0.569492	-0.0792611	0.00949375	0.67077	114783	0.0721206	LMTK3	19	48485271	48513189	q13.33
23214	0.253544	0.0977676	0.0619235	0.445165	0.0095049	0.859294	23214	0.0721649	XPO6	16	28097979	28211920	p12.1
50808	-0.237029	0.0914142	-0.416198	-0.0578609	0.00951658	0.286525	50808	0.0722131	AK3	9	4709559	4742043	p24.1
2938	-0.275289	0.106242	-0.483519	-0.0670584	0.00956559	0.597008	2938	0.0725444	GSTA1	6	52791664	52803910	p12.2
79640	0.294288	0.113606	0.0716234	0.516952	0.00958599	0.364485	79640	0.0726585	C22orf46	22	41688939	41698136	q13.2
8241	0.239929	0.092711	0.0582186	0.421639	0.00965568	0.894631	8241	0.0731458	RBM10	X	47144869	47186813	p11.3
6448	0.243343	0.0940533	0.0590015	0.427684	0.00967358	0.482577	6448	0.0732405	SGSH	17	80206716	80220923	q25.3
4343	0.24955	0.0964601	0.0604917	0.438608	0.00967932	0.897898	4343	0.0732431	MOV10	1	112673141	112700746	p13.2
54974	-0.261102	0.100981	-0.459022	-0.0631823	0.00971962	0.786818	54974	0.0734661	THG1L	5	157731197	157741448	q33.3
91544	-0.289706	0.112039	-0.509299	-0.0701126	0.00971678	0.715423	91544	0.0734661	UBXN11	1	26281328	26318363	p36.11
63926	-0.406858	0.157405	-0.715365	-0.09835	0.00974394	0.166448	63926	0.0736088	ANKEF1	20	9986126	10058303	p12.2
28514	0.227686	0.0881483	0.0549189	0.400454	0.00979476	0.894674	28514	0.0739515	DLL1	6	170282206	170306565	q27
28960	0.260362	0.100856	0.0626871	0.458037	0.00983686	0.616675	28960	0.0741576	DCPS	11	126303752	126345749	q24.2
143503	0.380287	0.147315	0.091555	0.669019	0.00983846	0.116182	143503	0.0741576	OR51E1	11	4643420	4655488	p15.4
389677	0.282535	0.109445	0.0680266	0.497043	0.00983652	0.65834	389677	0.0741576	RBM12B	8	93729356	93741017	q22.1
10634	0.234301	0.0907891	0.0563577	0.412244	0.00985953	0.649316	10634	0.0742751	GAS2L1	22	29306582	29312785	q12.2
8087	-0.246188	0.0954123	-0.433193	-0.0591832	0.00987282	0.874532	8087	0.0743339	FXR1	3	180868141	180982753	q26.33
1272	-0.30714	0.119193	-0.540754	-0.0735256	0.00997123	0.926677	1272	0.0750333	CNTN1	12	40692442	41072418	q12
129642	0.392626	0.152402	0.0939227	0.691329	0.009988	0.134943	129642	0.0750617	MBOAT2	2	8852690	9003813	p25.1
387893	0.284368	0.110374	0.0680398	0.500696	0.0099831	0.648187	387893	0.0750617	KMT5A	12	123383773	123409358	q24.31
57463	-0.256814	0.0996901	-0.452203	-0.0614246	0.00999162	0.742221	57463	0.0750617	AMIGO1	1	109504175	109509738	p13.3
3625	0.230952	0.0896887	0.0551654	0.406739	0.0100228	0.505016	3625	0.0752544	INHBB	2	120346143	120351808	q14.2
3383	0.256633	0.0996741	0.0612752	0.451991	0.0100321	0.76031	3383	0.0752827	ICAM1	19	10270835	10286615	p13.2
29093	0.267089	0.103776	0.0636914	0.470486	0.0100617	0.736762	29093	0.0754625	MRPL22	5	154941070	154969411	q33.2
285	0.237419	0.0922579	0.0565972	0.418241	0.0100696	0.670515	285	0.0754799	ANGPT2	8	6499651	6563409	p23.1
1981	-0.242974	0.0944443	-0.428081	-0.0578665	0.0100918	0.780507	1981	0.0756045	EIF4G1	3	184314495	184335358	q27.1
9580	0.238611	0.092863	0.0566025	0.420619	0.0101848	0.53521	9580	0.0762582	SOX13	1	204073115	204127743	q32.1
51805	-0.272403	0.106022	-0.480202	-0.0646036	0.0101903	0.353378	51805	0.0762582	COQ3	6	99369400	99394204	q16.2
51647	-0.286998	0.111779	-0.50608	-0.0679148	0.0102422	0.252045	51647	0.0766043	FAM96B	16	66932055	66934423	q22.1
92170	0.279134	0.108761	0.0659661	0.492302	0.0102735	0.306079	92170	0.0767961	MTG1	10	133394094	133421307	q26.3
8851	0.267967	0.104441	0.0632658	0.472669	0.0102963	0.38712	8851	0.0769241	CDK5R1	17	32486619	32491256	q11.2
9218	0.265947	0.103682	0.0627328	0.46916	0.0103172	0.687779	9218	0.0770384	VAPA	18	9914002	9960021	p11.22
22938	0.301728	0.117643	0.0711526	0.532304	0.0103241	0.402487	22938	0.0770469	SNW1	14	77717599	77761207	q24.3
9922	-0.25964	0.101241	-0.458069	-0.0612111	0.0103303	0.294692	9922	0.0770507	IQSEC1	3	12897220	13073117	p25.2
11340	0.379971	0.148172	0.0895582	0.670383	0.0103359	0.240287	11340	0.0770507	EXOSC8	13	36998816	37009613	q13.3
22982	0.271539	0.105929	0.0639228	0.479155	0.0103648	0.983	22982	0.0772233	DIP2C	10	274190	689668	p15.3
5144	0.277699	0.10836	0.0653184	0.490081	0.0103845	0.815873	5144	0.0772853	PDE4D	5	58969038	60522120	q12.1
55081	-0.326126	0.127248	-0.575527	-0.0767245	0.0103797	0.168511	55081	0.0772853	IFT57	3	108160812	108222570	q13.13
284348	-0.311123	0.121428	-0.549118	-0.0731277	0.0104013	0.690489	284348	0.0773681	LYPD5	19	43795929	43827206	q13.31
7100	-0.25892	0.101077	-0.457027	-0.0608136	0.0104184	0.868584	7100	0.0774389	TLR5	1	223109406	223143282	q41
57604	-0.32103	0.125329	-0.56667	-0.0753893	0.0104223	0.226846	57604	0.0774389	KIAA1456	8	12945642	13031503	p22
283659	0.264323	0.103206	0.0620417	0.466604	0.010434	0.714268	283659	0.0774833	PRTG	15	55611546	55743090	q21.3
29907	-0.282976	0.110503	-0.499557	-0.0663944	0.010443	0.853851	29907	0.0775081	SNX15	11	65027408	65040572	q13.1
6169	-0.276539	0.108	-0.488215	-0.0648629	0.0104508	0.75654	6169	0.0775232	RPL38	17	74203582	74210655	q25.1
95681	-0.228625	0.0893298	-0.403709	-0.0535423	0.010487	0.842746	95681	0.0775875	CEP41	7	130393771	130442433	q32.2
51097	0.245477	0.0958907	0.0575347	0.433419	0.0104682	0.592444	51097	0.0775875	SCCPDH	1	246724047	246768137	q44
28952	0.241066	0.0941793	0.0564779	0.425654	0.0104778	0.460288	28952	0.0775875	CCDC22	X	49235467	49250526	p11.23
9612	0.33349	0.130314	0.0780786	0.588902	0.0104938	0.165227	9612	0.0775875	NCOR2	12	124324415	124567589	q24.31
8646	0.234955	0.0917915	0.0550468	0.414863	0.0104775	0.358121	8646	0.0775875	CHRD	3	184380073	184390736	q27.1
57109	-0.258852	0.101148	-0.457099	-0.0606051	0.0104933	0.575424	57109	0.0775875	REXO4	9	133406059	133418096	q34.2
56978	0.212231	0.0829677	0.0496174	0.374845	0.0105277	0.815583	56978	0.0777537	PRDM8	4	80183879	80204329	q21.21
7566	0.335556	0.131177	0.0784533	0.592659	0.0105266	0.202393	7566	0.0777537	ZNF18	17	11977439	11997510	p12
752	0.267754	0.104684	0.0625776	0.47293	0.0105354	0.634621	752	0.077768	FMNL1	17	45221444	45247320	q21.31
1	-0.267291	0.104546	-0.472198	-0.0623835	0.0105679	0.885476	1	0.0779658	A1BG	19	58345178	58353499	q13.43
57178	0.254742	0.0996511	0.0594297	0.450055	0.0105779	0.539227	57178	0.077997	ZMIZ1	10	79069035	79316528	q22.3
5217	0.260458	0.10191	0.0607171	0.460199	0.0105958	0.408409	5217	0.0780541	PFN2	3	149964904	150050788	q25.1
144110	-0.273023	0.106829	-0.482404	-0.0636427	0.0105972	0.803181	144110	0.0780541	TMEM86A	11	18693122	18704785	p15.1
8745	0.385289	0.150777	0.0897715	0.680806	0.0106079	0.151648	8745	0.0780907	ADAM23	2	206443539	206621130	q33.3
57134	0.25673	0.100483	0.0597871	0.453674	0.01062	0.822907	57134	0.078095	MAN1C1	1	25617468	25786207	p36.11
65008	0.311947	0.122093	0.072649	0.551245	0.010619	0.809076	65008	0.078095	MRPL1	4	77862520	77952790	q21.1
54888	0.292685	0.114607	0.0680605	0.51731	0.0106547	0.289708	54888	0.0783074	NSUN2	5	6599239	6633291	p15.31
2946	-0.262773	0.102906	-0.464466	-0.0610804	0.0106641	0.398558	2946	0.0783344	GSTM2	1	109668022	109709551	p13.3
59349	0.253518	0.0992931	0.0589072	0.448129	0.0106729	0.672164	59349	0.0783566	KLHL12	1	202891100	202928636	q32.1
4237	-0.257891	0.101052	-0.45595	-0.0598329	0.0107087	0.772921	4237	0.0784617	MFAP2	1	16974502	16980835	p36.13
5868	-0.24234	0.0949432	-0.428425	-0.0562546	0.0106961	0.544586	5868	0.0784617	RAB5A	3	19947079	19985175	p24.3
129303	-0.290245	0.113732	-0.513156	-0.0673345	0.0107104	0.648709	129303	0.0784617	TMEM150A	2	85598548	85603196	p11.2
282890	-0.269383	0.105549	-0.476255	-0.06251	0.0107045	0.596057	282890	0.0784617	ZNF311	6	28994785	29005316	p22.1
54795	0.282066	0.110536	0.065419	0.498714	0.0107169	0.270677	54795	0.0784674	TRPM4	19	49157741	49211836	q13.33
162963	-0.286597	0.112336	-0.506771	-0.0664226	0.0107337	0.547883	162963	0.078548	ZNF610	19	52336245	52367778	q13.41
54910	-0.335718	0.131689	-0.593824	-0.0776121	0.0107932	0.301999	54910	0.0789409	SEMA4C	2	96859716	96870757	q11.2
51545	-0.240996	0.0945557	-0.426322	-0.0556699	0.010812	0.350976	51545	0.0790356	ZNF581	19	55635459	55645622	q13.42
161582	-0.257068	0.100957	-0.45494	-0.0591959	0.0108868	0.77529	161582	0.0795391	DNAAF4	15	55410525	55508234	q21.3
256281	0.245801	0.0965773	0.0565127	0.435089	0.0109241	0.628316	256281	0.0797257	NUDT14	14	105172938	105181323	q32.33
347365	0.342225	0.134455	0.0786976	0.605752	0.0109193	0.192603	347365	0.0797257	ITIH6	X	54748899	54798240	p11.22
6240	0.277389	0.109007	0.0637386	0.491039	0.0109377	0.933193	6240	0.0797822	RRM1	11	4094707	4138876	p15.4
4125	-0.298255	0.117254	-0.528069	-0.0684405	0.0109699	0.222707	4125	0.0799739	MAN2B1	19	12646511	12666742	p13.13
145748	-0.262868	0.10339	-0.465509	-0.0602259	0.0110071	0.956713	145748	0.0802022	LYSMD4	15	99715697	99733561	q26.3
51596	-0.258818	0.101857	-0.458454	-0.0591821	0.0110537	0.33712	51596	0.0804988	CUTA	6	33416442	33418317	p21.32
158	0.248392	0.0977814	0.0567439	0.44004	0.0110764	0.619439	158	0.0806208	ADSL	22	40346500	40390463	q13.1
23428	0.271523	0.106907	0.0619884	0.481058	0.0110917	0.901144	23428	0.0806885	SLC7A8	14	23125295	23183674	q11.2
23219	0.267667	0.105456	0.0609778	0.474357	0.0111426	0.870522	23219	0.0808063	FBXO28	1	224114087	224162047	q42.11
7343	0.254818	0.100426	0.0579867	0.451649	0.0111688	0.532327	7343	0.0808063	UBTF	17	44205033	44221626	q21.31
7264	0.354722	0.139806	0.0807076	0.628736	0.0111728	0.132522	7264	0.0808063	TSTA3	8	143612618	143618048	q24.3
7016	-0.259466	0.102255	-0.459881	-0.0590507	0.0111663	0.317745	7016	0.0808063	TESK1	9	35605305	35610041	p13.3
9136	-0.264713	0.104325	-0.469186	-0.0602397	0.0111683	0.389899	9136	0.0808063	RRP9	3	51933430	51941941	p21.2
6257	-0.306828	0.12091	-0.543807	-0.069848	0.01116	0.352858	6257	0.0808063	RXRB	6	33193588	33200688	p21.32
23041	0.260585	0.10269	0.0593169	0.461853	0.0111617	0.467794	23041	0.0808063	MON2	12	62466817	62600479	q14.1
27315	0.241136	0.0950093	0.0549212	0.427351	0.011148	0.397608	27315	0.0808063	PGAP2	11	3797724	3826371	p15.4
55907	0.281648	0.110978	0.0641357	0.49916	0.0111527	0.621014	55907	0.0808063	CMAS	12	22046174	22065674	p12.1
55696	0.243774	0.0960616	0.0554971	0.432052	0.0111587	0.886723	55696	0.0808063	RBM22	5	150690794	150701107	q33.1
163183	-0.285745	0.112621	-0.506479	-0.065012	0.0111734	0.835728	163183	0.0808063	SYNE4	19	36003307	36008793	q13.12
90203	0.234839	0.0925711	0.0534031	0.416275	0.0111854	0.315226	90203	0.08085	SNX21	20	45833810	45843275	q13.12
283212	-0.276779	0.109113	-0.490636	-0.0629224	0.0111923	0.887769	283212	0.0808562	KLHL35	11	75422394	75430629	q13.4
9469	0.255277	0.100655	0.0579973	0.452558	0.0112075	0.363694	9469	0.0809229	CHST3	10	71964365	72013564	q22.1
130540	0.258631	0.101988	0.0587376	0.458523	0.0112162	0.574272	130540	0.0809429	ALS2CR12	2	201288271	201357398	q33.1
25837	0.231427	0.0912792	0.0525226	0.410331	0.0112328	0.336503	25837	0.0810199	RAB26	16	2140803	2154165	p13.3
23054	0.255306	0.100717	0.0579043	0.452707	0.0112484	0.348981	23054	0.0810458	NCOA6	20	34689097	34825649	q11.22
116985	0.229032	0.0903491	0.0519514	0.406114	0.0112456	0.818198	116985	0.0810458	ARAP1	11	72685069	72793599	q13.4
79022	-0.254046	0.100297	-0.450624	-0.0574681	0.0113109	0.999526	79022	0.0814095	TMEM106C	12	47963569	47968878	q13.11
80115	0.44588	0.176022	0.100884	0.790876	0.0113059	0.0999474	80115	0.0814095	BAIAP2L2	22	38084889	38110670	q13.1
83886	-0.370337	0.146259	-0.656999	-0.0836758	0.011339	0.173571	83886	0.0815689	PRSS27	16	2712418	2720551	p13.3
7431	-0.245144	0.096827	-0.434921	-0.0553663	0.0113488	0.506625	7431	0.0815959	VIM	10	17228259	17237593	p13
1326	0.249133	0.0984115	0.0562495	0.442016	0.0113564	0.447327	1326	0.0816069	MAP3K8	10	30433937	30461833	p11.23
22928	0.295712	0.116856	0.0666781	0.524747	0.011388	0.270008	22928	0.0817474	SEPHS2	16	30443631	30446181	p11.2
60686	-0.285481	0.112809	-0.506582	-0.064379	0.011385	0.282195	60686	0.0817474	C14orf93	14	22985908	23010166	q11.2
26577	-0.272722	0.107825	-0.484055	-0.061388	0.0114293	0.571422	26577	0.0820004	PCOLCE2	3	142815922	142889203	q23
80174	0.25066	0.0991533	0.0563231	0.444997	0.0114713	0.329885	80174	0.0822585	DBF4B	17	44708608	44752264	q21.31
8543	-0.266592	0.105476	-0.473321	-0.0598622	0.0114876	0.957235	8543	0.0823316	LMO4	1	87328468	87348923	p22.3
9683	-0.252568	0.0999933	-0.448551	-0.0565845	0.011542	0.705603	9683	0.0826778	N4BP1	16	48538726	48620148	q12.1
4927	0.294063	0.116435	0.0658545	0.522272	0.0115516	0.932108	4927	0.0827034	NUP88	17	5360963	5420160	p13.2
343990	-0.247507	0.0980384	-0.439658	-0.0553549	0.0115834	0.830044	343990	0.0828869	KIAA1211L	2	98793846	98936259	q11.2
55240	0.243703	0.0965403	0.0544873	0.432918	0.0115908	0.496409	55240	0.0828899	STEAP3	2	119223831	119265652	q14.2
11130	0.244296	0.0967815	0.0546081	0.433985	0.011596	0.732169	11130	0.0828899	ZWINT	10	56357228	56361275	q21.1
80003	-0.270934	0.107366	-0.481367	-0.0605012	0.0116203	0.836288	80003	0.0829323	PCNX2	1	232983435	233295713	q42.2
767	0.266169	0.105471	0.0594503	0.472888	0.011615	0.261531	767	0.0829323	CA8	8	60187347	60281412	q12.1
4430	0.282255	0.11185	0.0630327	0.501478	0.011619	0.737103	4430	0.0829323	MYO1B	2	191245185	191425389	q32.3
51733	-0.294694	0.116816	-0.52365	-0.0657382	0.0116453	0.383536	51733	0.0830672	UPB1	22	24494107	24528390	q11.23
113451	-0.271047	0.107488	-0.48172	-0.0603742	0.0116807	0.990233	113451	0.0832318	AZIN2	1	33081104	33120530	p35.1
27086	-0.233904	0.0927519	-0.415694	-0.0521131	0.011675	0.465541	27086	0.0832318	FOXP1	3	70954693	71583989	p13
55753	-0.255282	0.10125	-0.453729	-0.0568347	0.0116924	0.410291	55753	0.0832718	OGDHL	10	49734643	49762379	q11.23
8607	-0.252878	0.100314	-0.44949	-0.0562648	0.0117072	0.990815	8607	0.0833334	RUVBL1	3	128064778	128153914	q21.3
55644	0.282855	0.112257	0.0628359	0.502873	0.0117449	0.496002	55644	0.0835578	OSGEP	14	20446411	20455105	q11.2
9177	-0.409903	0.162695	-0.728779	-0.091028	0.0117533	0.174271	9177	0.0835734	HTR3B	11	113904677	113946565	q23.2
29997	-0.255907	0.101599	-0.455037	-0.0567767	0.0117757	0.990732	29997	0.0836887	NOP53	19	47745522	47757058	q13.33
51285	0.200689	0.0797332	0.0444151	0.356964	0.0118355	0.580496	51285	0.0840548	RASL12	15	65053337	65076690	q22.31
55331	-0.223908	0.088962	-0.39827	-0.0495453	0.0118396	0.445239	55331	0.0840548	ACER3	11	76860867	77026797	q13.5
55080	0.342756	0.136194	0.0758198	0.609692	0.0118471	0.150011	55080	0.084064	TAPBPL	12	6451690	6466517	p13.31
202374	0.276801	0.110009	0.0611872	0.492416	0.011864	0.38078	202374	0.0840961	STK32A	5	147234963	147387852	q32
26499	0.279228	0.110968	0.0617354	0.49672	0.0118594	0.620394	26499	0.0840961	PLEK2	14	67386983	67412200	q24.1
11325	0.28413	0.112931	0.0627902	0.50547	0.0118705	0.629093	11325	0.0840981	DDX42	17	63773603	63819317	q23.3
5223	0.252745	0.100507	0.055756	0.449734	0.0119129	0.529378	5223	0.0842665	PGAM1	10	97426160	97433441	q24.1
7597	0.309685	0.123148	0.0683184	0.551052	0.0119124	0.22711	7597	0.0842665	ZBTB25	14	64449106	64505213	q23.3
79666	0.25482	0.101319	0.0562371	0.453402	0.0119029	0.780231	79666	0.0842665	PLEKHF2	8	95133804	95156684	q22.1
3213	0.218082	0.0867396	0.048075	0.388088	0.01193	0.339649	3213	0.0843432	HOXB3	17	48548870	48604912	q21.32
126549	-0.330104	0.131308	-0.587463	-0.0727443	0.0119384	0.304644	126549	0.0843588	ANKLE1	19	17281645	17287646	p13.11
5734	0.255972	0.101832	0.0563856	0.455559	0.011948	0.882125	5734	0.0843825	PTGER4	5	40679498	40693735	p13.1
7045	0.238104	0.0947477	0.0524022	0.423806	0.0119698	0.39311	7045	0.0844924	TGFBI	5	136028895	136063818	q31.1
84942	0.275305	0.109565	0.0605619	0.490049	0.0119807	0.676423	84942	0.0845257	WDR73	15	84639281	84654343	q25.2
84316	0.243986	0.0971387	0.0535981	0.434375	0.012014	0.489512	84316	0.0847165	NAA38	17	7856685	7885238	p13.1
10452	0.24132	0.0960883	0.0529902	0.42965	0.012024	0.8898	10452	0.0847433	TOMM40	19	44890569	44903689	q13.32
4047	-0.274767	0.109443	-0.489272	-0.0602624	0.0120529	0.65411	4047	0.0849028	LSS	21	46188141	46228824	q22.3
147741	-0.261412	0.104153	-0.465548	-0.0572759	0.012077	0.908396	147741	0.0849714	ZNF560	19	9466507	9498607	p13.2
64598	-0.274334	0.109307	-0.488571	-0.060096	0.0120815	0.887263	64598	0.0849714	MOSPD3	7	100612102	100615384	q22.1
84343	-0.24075	0.0959228	-0.428755	-0.052745	0.0120788	0.392236	84343	0.0849714	HPS3	3	149129584	149173732	q24
3141	0.253458	0.101019	0.0554648	0.451451	0.0121067	0.355524	3141	0.0850166	HLCS	21	36750888	36990236	q22.13
7468	0.24454	0.0974549	0.0535324	0.435549	0.0120981	0.963297	7468	0.0850166	NSD2	4	1871424	1982207	p16.3
56850	0.251555	0.100255	0.055059	0.44805	0.0121021	0.948427	56850	0.0850166	GRIPAP1	X	48973720	49002264	p11.23
1291	0.225969	0.090072	0.0494313	0.402507	0.0121155	0.930672	1291	0.0850343	COL6A1	21	45981737	46005050	q22.3
6223	-0.238209	0.0949605	-0.424328	-0.0520897	0.0121243	0.860325	6223	0.0850523	RPS19	19	41859918	41872926	q13.2
9314	0.233167	0.092994	0.0509022	0.415432	0.0121645	0.251851	9314	0.0852901	KLF4	9	107484852	107490482	q31.2
9945	-0.320257	0.127794	-0.57073	-0.0697846	0.0122094	0.190857	9945	0.0855606	GFPT2	5	180300690	180353387	q35.3
51522	-0.232904	0.0929816	-0.415145	-0.0506637	0.0122506	0.545665	51522	0.0858048	TMEM14C	6	10722915	10731129	p24.2
403	-0.264998	0.105811	-0.472384	-0.0576117	0.0122645	0.683381	403	0.0858135	ARL3	10	102673731	102714407	q24.32
51530	0.251715	0.100507	0.0547248	0.448706	0.0122642	0.630318	51530	0.0858135	ZC3HC1	7	130018286	130051451	q32.2
6389	0.309661	0.123671	0.0672699	0.552052	0.0122831	0.204812	6389	0.0858778	SDHA	5	218241	256700	p15.33
220001	0.235675	0.0941266	0.0511905	0.42016	0.0122864	0.660322	220001	0.0858778	VWCE	11	61258286	61295424	q12.2
219287	-0.495978	0.198192	-0.884426	-0.10753	0.0123313	0.0688779	219287	0.0860514	AMER2	13	25161684	25172288	q12.13
9270	0.269596	0.107721	0.0584666	0.480725	0.0123242	0.71396	9270	0.0860514	ITGB1BP1	2	9403475	9423547	p25.1
4839	0.319291	0.127593	0.069214	0.569369	0.0123346	0.240241	4839	0.0860514	NOP2	12	6556863	6568691	p13.31
51602	0.278861	0.111439	0.0604448	0.497277	0.0123366	0.902157	51602	0.0860514	NOP58	2	202265716	202303666	q33.1
340061	0.326074	0.130319	0.0706538	0.581494	0.012345	0.27301	340061	0.086066	TMEM173	5	139475534	139482935	q31.2
10531	0.255206	0.102019	0.0552518	0.455161	0.0123653	0.866236	10531	0.086163	PITRM1	10	3137728	3172841	p15.2
283726	-0.349802	0.139864	-0.623931	-0.0756735	0.0123838	0.261116	283726	0.0862481	SAXO2	15	82262810	82284930	q25.2
23387	0.34017	0.136045	0.0735277	0.606813	0.0124042	0.234774	23387	0.0863012	SIK3	11	116843402	117098437	q23.3
10669	0.228905	0.0915449	0.0494806	0.40833	0.0124028	0.368532	10669	0.0863012	CGREF1	2	27098889	27119115	p23.3
23367	0.285338	0.114134	0.0616395	0.509036	0.0124184	0.320665	23367	0.0863556	LARP1	5	154712902	154817607	q33.2
51735	0.275702	0.110295	0.0595281	0.491875	0.0124305	0.622597	51735	0.0863952	RAPGEF6	5	131423921	131635236	q31.1
9735	0.245655	0.0982855	0.053019	0.438291	0.0124403	0.879986	9735	0.0864191	KNTC1	12	122527246	122626396	q24.31
10577	-0.235103	0.0940976	-0.41953	-0.0506745	0.0124722	0.659951	10577	0.0865964	NPC2	14	74476192	74494177	q24.3
11186	-0.504679	0.202052	-0.900692	-0.108665	0.0124977	0.0587181	11186	0.086729	RASSF1	3	50329782	50340980	p21.31
79656	-0.272591	0.109165	-0.48655	-0.0586319	0.0125228	0.835243	79656	0.0867457	BEND5	1	48727523	48776969	p33
7159	0.246561	0.0987344	0.0530449	0.440077	0.0125174	0.754789	7159	0.0867457	TP53BP2	1	223779899	223845972	q41
3212	0.226167	0.0905765	0.0486408	0.403694	0.0125257	0.341082	3212	0.0867457	HOXB2	17	48540894	48544989	q21.32
221504	-0.263083	0.105342	-0.46955	-0.0566164	0.0125102	0.475499	221504	0.0867457	ZBTB9	6	33453970	33457548	p21.32
1846	-0.230115	0.0922498	-0.410921	-0.0493087	0.0126143	0.574832	1846	0.087315	DUSP4	8	29333064	29350668	p12
56897	-0.25968	0.104145	-0.463801	-0.05556	0.0126508	0.619153	56897	0.0875229	WRNIP1	6	2765414	2786952	p25.2
6747	-0.234435	0.0940489	-0.418768	-0.0501026	0.0126778	0.374734	6747	0.0876483	SSR3	3	156540140	156555184	q25.31
80023	0.231679	0.0929473	0.0495053	0.413852	0.0126819	0.998854	80023	0.0876483	NRSN2	20	346782	359660	p13
204	-0.234081	0.0939797	-0.418278	-0.049884	0.012747	0.802512	204	0.0879791	AK2	1	33007940	33080996	p35.1
55754	-0.227362	0.0912819	-0.406272	-0.0484532	0.0127466	0.754895	55754	0.0879791	TMEM30A	6	75252924	75284968	q14.1
23551	0.258847	0.103925	0.0551568	0.462536	0.0127492	0.359194	23551	0.0879791	RASD2	22	35540868	35554001	q12.3
526	-0.282842	0.113596	-0.505487	-0.0601971	0.0127785	0.255936	526	0.088002	ATP6V1B2	8	20197367	20226819	p21.3
1948	0.23322	0.0936595	0.0496512	0.41679	0.0127711	0.572545	1948	0.088002	EFNB2	13	106489731	106535114	q33.3
241	-0.329879	0.132485	-0.589544	-0.0702133	0.0127766	0.822205	241	0.088002	ALOX5AP	13	30713478	30764426	q12.3
23028	-0.270731	0.108712	-0.483803	-0.0576587	0.012762	0.808648	23028	0.088002	KDM1A	1	23019448	23083689	p36.12
11018	0.283316	0.113821	0.0602303	0.506402	0.0128056	0.237901	11018	0.0881444	TMED1	19	10832438	10836318	p13.2
5869	-0.24619	0.0989303	-0.44009	-0.0522899	0.0128277	0.295265	5869	0.0881939	RAB5B	12	55973913	55996683	q13.2
23592	0.282752	0.113625	0.0600504	0.505454	0.0128298	0.672201	23592	0.0881939	LEMD3	12	65169571	65248327	q14.3
64221	-0.379996	0.152726	-0.679333	-0.0806591	0.012843	0.14554	64221	0.0881939	ROBO3	11	124865386	124881470	q24.2
196527	0.371008	0.149139	0.0787012	0.663315	0.0128584	0.152765	196527	0.0881939	ANO6	12	45215987	45440404	q12
55824	0.25807	0.103716	0.0547902	0.46135	0.0128379	0.915288	55824	0.0881939	PAG1	8	80967810	81112068	q21.13
340277	-0.257251	0.103402	-0.459915	-0.0545869	0.0128509	0.96981	340277	0.0881939	FAM221A	7	23680130	23703249	p15.3
3234	0.220072	0.0884637	0.0466868	0.393458	0.0128567	0.454213	3234	0.0881939	HOXD8	2	176129694	176132695	q31.1
201798	-0.270615	0.108807	-0.483873	-0.0573561	0.012879	0.685171	201798	0.0882905	TIGD4	4	152769354	152779764	q31.3
9130	0.248296	0.0998978	0.0525001	0.444092	0.0129369	0.592759	9130	0.0885373	FAM50A	X	154444126	154450654	q28
2257	0.259077	0.104247	0.0547563	0.463399	0.0129473	0.31066	2257	0.0885373	FGF12	3	192139395	192767764	q29
51021	0.248762	0.100082	0.0526048	0.44492	0.0129341	0.748243	51021	0.0885373	MRPS16	10	73248843	73252693	q22.2
80279	0.256187	0.103085	0.0541446	0.458229	0.0129476	0.86901	80279	0.0885373	CDK5RAP3	17	47967810	47981774	q21.32
51762	-0.216553	0.087124	-0.387313	-0.0457935	0.0129342	0.695131	51762	0.0885373	RAB8B	15	63189469	63267782	q22.2
715	0.228666	0.0920912	0.0481703	0.409161	0.0130268	0.490239	715	0.0890339	C1R	12	7080209	7092607	p13.31
10384	0.241576	0.0973298	0.0508132	0.432339	0.0130634	0.802794	10384	0.0891941	BTN3A3	6	26440472	26453415	p22.2
57491	0.237529	0.0956977	0.0499645	0.425093	0.0130621	0.462944	57491	0.0891941	AHRR	5	304176	438291	p15.33
5585	0.259844	0.104701	0.0546328	0.465054	0.0130735	0.38963	5585	0.0892184	PKN1	19	14433053	14471867	p13.12
79191	-0.236435	0.0953264	-0.423271	-0.0495987	0.0131284	0.952783	79191	0.0895478	IRX3	16	54283304	54286763	q12.2
6665	-0.26337	0.106203	-0.471523	-0.0552166	0.0131426	0.643079	6665	0.0895996	SOX15	17	7588178	7590170	p13.1
2717	0.244688	0.0986838	0.0512711	0.438105	0.0131562	0.350693	2717	0.0896158	GLA	X	101397803	101407925	q22.1
220002	-0.267091	0.107722	-0.478222	-0.0559608	0.0131582	0.73183	220002	0.0896158	CYB561A3	11	61348745	61362299	q12.2
976	0.276686	0.111602	0.0579508	0.495422	0.0131667	0.284939	976	0.0896289	ADGRE5	19	14380501	14408725	p13.12
55959	0.304969	0.123024	0.0638469	0.546092	0.0131772	0.185581	55959	0.0896555	SULF2	20	47656348	47786616	q13.12
84296	-0.308755	0.124567	-0.552903	-0.0646078	0.0131891	0.905324	84296	0.0896911	GINS4	8	41529206	41545046	p11.21
5372	-0.284529	0.114812	-0.509557	-0.0595004	0.0132045	0.20132	5372	0.0897511	PMM1	22	41576894	41589890	q13.2
7082	-0.230278	0.0929437	-0.412444	-0.0481118	0.0132266	0.549275	7082	0.0897661	TJP1	15	29699367	29968865	q13.1
79980	0.387245	0.156282	0.0809384	0.693553	0.0132172	0.134061	79980	0.0897661	DSN1	20	36751791	36773818	q11.23
91107	0.272656	0.110043	0.0569756	0.488336	0.0132224	0.249188	91107	0.0897661	TRIM47	17	75874161	75878575	q25.1
[truncated: 11,562 more rows]
