# Supplementary material for: Prospective validation in epithelial tumors of a gene expression predictor of liver metastasis derived from uveal melanoma
Source: Sci Rep. 2019 Nov 20;9:17178. doi: 10.1038/s41598-019-52841-y (PMC6868129; doi:10.1038/s41598-019-52841-y)
Supplement: Supplementary file 3 — Supplementary Table 2 [file 41598_2019_52841_MOESM3_ESM.xlsx]

## Sheet: metadf
Full results of a meta-analysis of bivariable survival models ordered by increasing FDR against chromosome 3 status (loss/no loss) and the expression of each individual gene. Meta-analysis estimate of the log-hazard (column B), with standard error (column C), 95% confidence interval (D-E), p-value (F), Q-test p-value for heterogeneity (G), Entrez gene identifier (H), p-value adjusted for false di…
	estimate	se	ci.lb	ci.ub	p.value	het.pval	entrezgene	p.adj	gene	chr	start	end	band
56704	0.693672	0.128053	0.442693	0.944651	6.05813e-08	0.394884	56704	0.000443707	JPH1	8	74234700	74321328	q21.11
11156	0.75635	0.139981	0.481994	1.03071	6.54435e-08	0.277174	11156	0.000443707	PTP4A3	8	141391993	141432454	q24.3
3398	-0.582433	0.117106	-0.811957	-0.352909	6.57395e-07	0.639219	3398	0.00222857	ID2	2	8678845	8684453	p25.1
10940	0.521603	0.103747	0.318262	0.724944	4.96585e-07	0.600741	10940	0.00222857	POP1	8	98117297	98159834	q22.2
260293	0.48095	0.099717	0.285508	0.676391	1.41311e-06	0.588723	260293	0.00383235	CYP4X1	1	47023568	47050751	p33
3249	0.501448	0.109494	0.286843	0.716053	4.65703e-06	0.469168	3249	0.00902133	HPN	19	35040506	35066571	q13.11
2534	-0.491252	0.107039	-0.701043	-0.28146	4.44345e-06	0.56011	2534	0.00902133	FYN	6	111660332	111873452	q21
23175	-0.548149	0.120637	-0.784593	-0.311706	5.52471e-06	0.673023	23175	0.00936438	LPIN1	2	11677595	11827409	p25.1
64850	0.521945	0.11651	0.29359	0.7503	7.4703e-06	0.896491	64850	0.0112553	ETNPPL	4	108742040	108763054	q25
54996	-0.454871	0.102726	-0.656211	-0.253531	9.51132e-06	0.774059	54996	0.0117249	2002-03-01	1	220748225	220784815	q41
116238	0.51619	0.116088	0.288662	0.743719	8.72644e-06	0.583059	116238	0.0117249	TLCD1	17	28724348	28727935	q11.2
8848	0.475433	0.10858	0.26262	0.688246	1.19424e-05	0.590232	8848	0.0134949	TSC22D1	13	44432143	44577147	q14.11
80124	0.52718	0.122644	0.286802	0.767559	1.71998e-05	0.288726	80124	0.0137194	VCPIP1	8	66628487	66667217	q13.1
283	-0.651223	0.150465	-0.946128	-0.356317	1.50417e-05	0.972837	283	0.0137194	ANG	14	20684177	20698971	q11.2
80223	-0.479259	0.111398	-0.697595	-0.260922	1.69104e-05	0.850278	80223	0.0137194	RAB11FIP1	8	37858618	37899467	p11.23
352909	-0.575652	0.133769	-0.837834	-0.313471	1.6824e-05	0.426816	352909	0.0137194	DNAAF3	19	55158661	55166722	q13.42
130589	-0.407157	0.0937717	-0.590946	-0.223368	1.41186e-05	0.688864	130589	0.0137194	GALM	2	38665910	38741237	p22.1
50807	0.529586	0.123968	0.286613	0.772558	1.93761e-05	0.442929	50807	0.0145967	ASAP1	8	130052104	130443660	q24.22
875	0.389519	0.091977	0.209248	0.569791	2.28587e-05	0.429898	875	0.0163139	CBS	21	43053191	43076943	q22.3
9650	0.475637	0.113474	0.253232	0.698041	2.76997e-05	0.626761	9650	0.0178861	MTFR1	8	65644734	65771261	q13.1
5241	0.45106	0.107385	0.240589	0.661532	2.66457e-05	0.740581	5241	0.0178861	PGR	11	101029624	101130524	q22.1
5591	0.477001	0.114323	0.252932	0.701071	3.0142e-05	0.997437	5591	0.0185784	PRKDC	8	47773108	47960183	q11.21
4173	0.457357	0.110668	0.240451	0.674262	3.58538e-05	0.836587	4173	0.0203398	MCM4	8	47960185	47978160	q11.21
55636	0.496854	0.120252	0.261164	0.732545	3.59996e-05	0.965868	55636	0.0203398	CHD7	8	60678778	60868028	q12.2
56260	0.475776	0.116435	0.247567	0.703985	4.38514e-05	0.780632	56260	0.023785	C8orf44	8	66667615	66685564	q13.1
994	0.543353	0.133858	0.280995	0.80571	4.92486e-05	0.674393	994	0.025685	CDC25B	20	3786772	3806121	p13
5862	0.429169	0.106756	0.219931	0.638408	5.81764e-05	0.861421	5862	0.0292175	RAB2A	8	60516857	60623627	q12.1
1917	0.524651	0.130916	0.268059	0.781242	6.13582e-05	0.259401	1917	0.0297149	EEF1A2	20	63488013	63499315	q13.33
56907	0.512271	0.128207	0.26099	0.763552	6.4515e-05	0.663398	56907	0.0301663	SPIRE1	18	12446512	12658134	p11.21
54805	0.37249	0.0936698	0.188901	0.55608	6.98987e-05	0.495679	54805	0.0306881	CNNM2	10	102918293	103090221	q24.32
10247	0.463039	0.116688	0.234335	0.691742	7.24204e-05	0.682397	10247	0.0306881	RIDA	8	98102344	98117241	q22.2
54968	0.446479	0.11251	0.225964	0.666994	7.23701e-05	0.658001	54968	0.0306881	TMEM70	8	73972437	73982783	q21.11
6917	0.429472	0.109101	0.215639	0.643305	8.26865e-05	0.536036	6917	0.0339767	TCEA1	8	53966552	54022529	q11.23
54567	0.424598	0.108213	0.212504	0.636692	8.71951e-05	0.513627	54567	0.0347755	DLL4	15	40929340	40939072	q15.1
84940	0.446749	0.114115	0.223087	0.67041	9.04443e-05	0.358063	84940	0.0347854	CORO6	17	29614756	29622907	q11.2
26579	0.416269	0.10653	0.207474	0.625064	9.32469e-05	0.623377	26579	0.0347854	MYEOV	11	69294138	69367726	q13.3
203054	0.378103	0.0968692	0.188243	0.567963	9.49159e-05	0.479221	203054	0.0347854	ADCK5	8	144373101	144393242	q24.3
90550	0.446039	0.115054	0.220537	0.671542	0.000105853	0.632911	90550	0.0377728	MCU	10	72692131	72887694	q22.1
79139	0.447528	0.116069	0.220036	0.67502	0.000115401	0.352127	79139	0.040124	DERL1	8	123013164	123042423	q24.13
8629	0.388076	0.101229	0.18967	0.586482	0.000126263	0.475654	8629	0.0426332	JRK	8	142657460	142681968	q24.3
8120	-0.422791	0.110433	-0.639235	-0.206346	0.000128934	0.558084	8120	0.0426332	AP3B2	15	82659281	82709914	q25.2
7803	-0.367911	0.0965258	-0.557098	-0.178724	0.000138108	0.907011	7803	0.0426332	PTP4A1	6	63521761	63583587	q12
5272	-0.42146	0.110587	-0.638207	-0.204714	0.000138338	0.883349	5272	0.0426332	SERPINB9	6	2887266	2903280	p25.2
7837	0.424818	0.111271	0.20673	0.642906	0.000134616	0.948474	7837	0.0426332	PXDN	2	1631887	1744852	p25.3
152015	-0.497916	0.131101	-0.75487	-0.240962	0.000145901	0.696718	152015	0.043009	ROPN1B	3	125969144	125983454	q21.2
2940	-0.456946	0.120238	-0.692608	-0.221283	0.000144502	0.47706	2940	0.043009	GSTA3	6	52896639	52909685	p12.2
26986	0.467959	0.123789	0.225336	0.710581	0.000156646	0.842353	26986	0.0451939	PABPC1	8	100685816	100722809	q22.3
92140	0.450287	0.119414	0.216241	0.684334	0.000162711	0.359372	92140	0.0459658	MTDH	8	97644179	97728770	q22.1
5747	0.419879	0.11154	0.201263	0.638494	0.000166975	0.597119	5747	0.0462078	PTK2	8	140657900	141002216	q24.3
4212	0.47715	0.127016	0.228202	0.726098	0.000172238	0.892978	4212	0.0467108	MEIS2	15	36889204	37101299	q14
4249	0.417278	0.11186	0.198037	0.63652	0.0001912	0.572252	4249	0.0498261	MGAT5	2	134119983	134454621	q21.2
51236	0.358836	0.0962982	0.170094	0.547577	0.000194315	0.766065	51236	0.0498261	HGH1	8	144137769	144140843	q24.3
85462	0.433642	0.116391	0.20552	0.661765	0.000194748	0.497555	85462	0.0498261	FHDC1	4	152936352	152979696	q31.3
27067	0.431384	0.116133	0.203767	0.659002	0.000203559	0.318852	27067	0.0498331	STAU2	8	73420369	73747708	q21.11
138151	0.439833	0.118496	0.207584	0.672081	0.000205801	0.80166	138151	0.0498331	NACC2	9	136006537	136095285	q34.3
55074	0.423655	0.113878	0.200457	0.646852	0.000199033	0.589505	55074	0.0498331	OXR1	8	106359476	106752694	q23.1
27085	0.389149	0.10546	0.18245	0.595847	0.00022425	0.932771	27085	0.0499161	MTBP	8	120445400	120542133	q24.12
7553	0.389366	0.10546	0.182669	0.596063	0.000222426	0.562171	7553	0.0499161	ZNF7	8	144827464	144847509	q24.3
10212	0.365411	0.0989782	0.171417	0.559405	0.000222644	0.415937	10212	0.0499161	DDX39A	19	14408819	14419383	p13.12
1299	0.432284	0.117422	0.202141	0.662428	0.000231911	0.367933	1299	0.0499161	COL9A3	20	62816244	62841159	q13.33
7957	-0.388993	0.105562	-0.595891	-0.182095	0.000228733	0.959511	7957	0.0499161	EPM2A	6	145501583	145736024	q24.3
8795	-0.409585	0.111046	-0.62723	-0.191939	0.00022564	0.752155	8795	0.0499161	TNFRSF10B	8	23020133	23069179	p21.3
81858	0.339963	0.0920157	0.159616	0.52031	0.000220215	0.397774	81858	0.0499161	SHARPIN	8	144098633	144108124	q24.3
6921	0.391789	0.106798	0.182469	0.60111	0.000243977	0.628542	6921	0.0516926	ELOC	8	73939169	73972287	q21.11
10446	0.372416	0.102144	0.172218	0.572614	0.00026635	0.533716	10446	0.0547229	LRRN2	1	204617170	204685733	q32.1
80210	0.458221	0.125626	0.211997	0.704444	0.000264818	0.667487	80210	0.0547229	ARMC9	2	231198546	231374837	q37.1
119587	-0.367986	0.101438	-0.566801	-0.169171	0.000285966	0.839413	119587	0.0553957	CPXM2	10	123706207	123940267	q26.13
10987	0.446372	0.122924	0.205445	0.687299	0.000282018	0.939099	10987	0.0553957	COPS5	8	67043079	67083783	q13.1
29088	0.410654	0.113097	0.188989	0.632319	0.000282324	0.387919	29088	0.0553957	MRPL15	8	54135210	54147901	q11.23
50848	-0.367967	0.101159	-0.566234	-0.1697	0.000275263	0.650326	50848	0.0553957	F11R	1	160995211	161021348	q23.3
29902	0.434443	0.120319	0.198623	0.670264	0.000305283	0.965401	29902	0.0574949	FAM216A	12	110468364	110490385	q24.11
23197	0.574888	0.159199	0.262863	0.886912	0.000304871	0.254032	23197	0.0574949	FAF2	5	176447628	176510074	q35.2
23317	0.39316	0.109153	0.179224	0.607096	0.000315874	0.945778	23317	0.0578819	DNAJC13	3	132417526	132539032	q22.1
5017	-0.381891	0.105978	-0.589604	-0.174177	0.000313979	0.796909	5017	0.0578819	OVOL1	11	65787022	65797219	q13.1
137872	0.497997	0.1387	0.22615	0.769844	0.000330089	0.244962	137872	0.05968	ADHFE1	8	66430185	66471601	q13.1
56477	-0.389355	0.109428	-0.60383	-0.174881	0.000373551	0.470459	56477	0.0657837	CCL28	5	43376645	43412391	p12
90390	0.371784	0.104468	0.16703	0.576537	0.000372524	0.524233	90390	0.0657837	MED30	8	117520713	117540262	q24.11
79094	0.455452	0.128191	0.204202	0.706701	0.000380993	0.332651	79094	0.0662341	CHAC1	15	40952962	40956519	q15.1
143458	0.463485	0.13065	0.207415	0.719555	0.00038887	0.246609	143458	0.0667478	LDLRAD3	11	35943981	36232136	p13
6653	0.332201	0.0943877	0.147205	0.517198	0.000432294	0.879072	6653	0.0689636	SORL1	11	121452203	121633693	q24.1
65055	0.420211	0.119372	0.186247	0.654175	0.000431232	0.595729	65055	0.0689636	REEP1	2	86213993	86338083	p11.2
10227	0.366008	0.103707	0.162746	0.56927	0.000416739	0.293691	10227	0.0689636	MFSD10	4	2930561	2934859	p16.3
23212	0.401601	0.11396	0.178244	0.624957	0.000424989	0.352172	23212	0.0689636	RRS1	8	66429028	66430733	q13.1
367	0.368534	0.104553	0.163614	0.573454	0.000423709	0.855355	367	0.0689636	AR	X	67544032	67730619	q12
134957	-0.327864	0.0929872	-0.510115	-0.145612	0.000422045	0.388726	134957	0.0689636	STXBP5	6	147204425	147390476	q24.3
79575	-0.501251	0.143233	-0.781981	-0.22052	0.000466035	0.568408	79575	0.0726372	ABHD8	19	17292131	17310236	p13.11
337876	0.36871	0.105307	0.162313	0.575107	0.000462994	0.968065	337876	0.0726372	CHSY3	5	129904472	130186634	q23.3
55833	0.360119	0.103102	0.158042	0.562195	0.000477932	0.344786	55833	0.0736451	UBAP2	9	33921693	34048949	p13.3
56943	0.351297	0.101157	0.153032	0.549561	0.000515096	0.659973	56943	0.0776078	ENY2	8	109334324	109345953	q23.1
84933	0.381895	0.109922	0.166452	0.597338	0.000512293	0.493292	84933	0.0776078	C8orf76	8	123219957	123241398	q24.13
6790	0.391944	0.113114	0.170245	0.613643	0.000530141	0.773538	6790	0.0781382	AURKA	20	56369389	56392337	q13.2
5468	-0.457873	0.132057	-0.7167	-0.199046	0.000525849	0.905756	5468	0.0781382	PPARG	3	12287368	12434356	p25.2
72	0.364522	0.106152	0.156469	0.572576	0.000594786	0.466168	72	0.0867236	ACTG2	2	73892314	73919865	p13.1
4145	0.318111	0.0927167	0.136389	0.499832	0.00060137	0.95982	4145	0.0867509	MATK	19	3777970	3802129	p13.3
121665	0.346971	0.101393	0.148244	0.545697	0.000621525	0.406667	121665	0.0883699	SPPL3	12	120762510	120904371	q24.31
6300	0.453069	0.132475	0.193423	0.712716	0.000626144	0.270624	6300	0.0883699	MAPK12	22	50245450	50261825	q13.33
57530	-0.516122	0.151026	-0.812128	-0.220116	0.000632144	0.794572	57530	0.0883699	CGN	1	151510510	151538692	q21.3
2907	0.354743	0.104038	0.150832	0.558655	0.000650251	0.266633	2907	0.0899263	GRINA	8	143990058	143993415	q24.3
54929	0.376612	0.110537	0.159964	0.593261	0.000656542	0.300376	54929	0.0899263	TMEM161A	19	19119169	19138513	p13.11
80150	-0.407719	0.119833	-0.642588	-0.172851	0.000667989	0.405232	80150	0.0905794	ASRGL1	11	62337448	62393412	q12.3
107	0.370188	0.109053	0.156449	0.583927	0.000687341	0.921116	107	0.0910943	ADCY1	7	45574140	45723116	p12.3
65986	0.38077	0.112234	0.160795	0.600745	0.000692228	0.303717	65986	0.0910943	ZBTB10	8	80485619	80526265	q21.13
147968	0.30504	0.0899796	0.128683	0.481397	0.000698658	0.467824	147968	0.0910943	CAPN12	19	38730187	38769904	q13.2
132204	-0.434161	0.127882	-0.684805	-0.183517	0.000686256	0.87123	132204	0.0910943	SYNPR	3	63228315	63616921	p14.2
11123	-0.361586	0.106918	-0.571142	-0.15203	0.000719888	0.85216	11123	0.0929684	RCAN3	1	24502351	24541040	p36.11
1345	0.357197	0.105707	0.150016	0.564379	0.000727147	0.33548	1345	0.0930199	COX6C	8	99873200	99894062	q22.2
7299	-0.293855	0.0872173	-0.464797	-0.122912	0.000753795	0.848755	7299	0.0955276	TYR	11	89177452	89295759	q14.3
8439	0.397767	0.118335	0.165834	0.6297	0.000775613	0.667161	8439	0.0964891	NSMAF	8	58583504	58659844	q12.1
65263	0.310426	0.0922864	0.129548	0.491304	0.000768973	0.31985	65263	0.0964891	PYCR3	8	143603913	143609773	q24.3
2318	0.350005	0.104317	0.145547	0.554464	0.000793092	0.599044	2318	0.0977666	FLNC	7	128830377	128859274	q32.1
219743	0.308027	0.0920133	0.127684	0.48837	0.000815034	0.576678	219743	0.0995664	TYSND1	10	70137981	70146676	q22.1
221458	-0.521684	0.156778	-0.828963	-0.214404	0.000876199	0.943915	221458	0.0998425	KIF6	6	39329990	39725405	p21.2
11065	0.359506	0.107988	0.147854	0.571158	0.000871161	0.834404	11065	0.0998425	UBE2C	20	45812576	45816957	q13.12
5316	0.357405	0.107235	0.147227	0.567582	0.000859454	0.88775	5316	0.0998425	PKNOX1	21	42974510	43033931	q22.3
5087	-0.351882	0.105552	-0.55876	-0.145004	0.000856882	0.84825	5087	0.0998425	PBX1	1	164555584	164899296	q23.3
57509	-0.474414	0.141878	-0.752491	-0.196338	0.000826371	0.350378	57509	0.0998425	MTUS1	8	17643795	17800917	p22
51559	0.453662	0.13577	0.187557	0.719767	0.000833579	0.8134	51559	0.0998425	NT5DC3	12	103770453	103841197	q23.3
64798	0.328317	0.0985552	0.135153	0.521482	0.000864408	0.586718	64798	0.0998425	DEPTOR	8	119873717	120050913	q24.12
84803	-0.336298	0.100727	-0.53372	-0.138876	0.000841726	0.924686	84803	0.0998425	GPAT3	4	83535914	83605875	q21.23
126731	-0.329123	0.0990658	-0.523288	-0.134957	0.000892908	0.757537	126731	0.100001	CCSAP	1	229321005	229343294	q42.13
10579	0.377932	0.11383	0.154829	0.601036	0.000899718	0.485097	10579	0.100001	TACC2	10	121989174	122254545	q26.13
25897	0.380477	0.114517	0.156028	0.604926	0.00089231	0.959664	25897	0.100001	RNF19A	8	100257060	100336218	q22.2
6873	0.396237	0.119534	0.161955	0.630519	0.000916901	0.778765	6873	0.100101	TAF2	8	119730775	119832863	q24.12
2894	0.315528	0.0952453	0.128851	0.502206	0.000923675	0.826321	2894	0.100101	GRID1	10	85599555	86366493	q23.2
29984	-0.387535	0.117095	-0.617036	-0.158034	0.000934321	0.400997	29984	0.100101	RHOD	11	67056818	67072013	q13.2
54763	-0.454418	0.137329	-0.723578	-0.185259	0.000936355	0.885019	54763	0.100101	ROPN1	3	123968521	123992178	q21.1
84074	-0.411958	0.12451	-0.655993	-0.167923	0.000937526	0.971067	84074	0.100101	QRICH2	17	76274049	76307998	q25.1
79962	-0.384175	0.116436	-0.612385	-0.155964	0.000968744	0.991854	79962	0.102626	DNAJC22	12	49346917	49357546	q13.12
5828	0.349295	0.106238	0.141074	0.557517	0.00100947	0.63497	5828	0.104492	PEX2	8	76980258	77001044	q21.13
64210	0.305254	0.0928318	0.123307	0.487201	0.00100813	0.389477	64210	0.104492	MMS19	10	97458324	97498794	q24.1
3612	0.389748	0.118429	0.157631	0.621865	0.000998397	0.61959	3612	0.104492	IMPA1	8	81657961	81686693	q21.13
2842	0.321704	0.0980635	0.129503	0.513905	0.00103598	0.467717	2842	0.106424	GPR19	12	12660891	12696207	p13.1
166785	0.400644	0.122274	0.16099	0.640297	0.00105066	0.331933	166785	0.10712	MMAA	4	145618263	145660035	q31.21
375444	0.371674	0.113818	0.148594	0.594754	0.00109273	0.571009	375444	0.110578	C5orf34	5	43486701	43515145	p12
399694	-0.414682	0.127317	-0.664218	-0.165145	0.00112563	0.909393	399694	0.113063	SHC4	15	48823735	48963444	q21.1
125058	0.33876	0.104228	0.134476	0.543044	0.00115336	0.477427	125058	0.113974	TBC1D16	17	79932343	80035848	q25.3
10420	-0.447544	0.137854	-0.717733	-0.177355	0.00116832	0.33983	10420	0.113974	TESK2	1	45343883	45491166	p34.1
84249	0.297491	0.0916317	0.117896	0.477086	0.00116794	0.936653	84249	0.113974	PSD2	5	139795821	139844466	q31.2
140735	-0.365373	0.112409	-0.585691	-0.145055	0.0011525	0.803554	140735	0.113974	DYNLL2	17	58083415	58095536	q22
79848	0.358374	0.110923	0.140968	0.575779	0.00123433	0.809846	79848	0.118646	CSPP1	8	67062426	67196263	q13.1
7013	0.415389	0.128496	0.163542	0.667236	0.00122622	0.38013	7013	0.118646	TERF1	8	73008864	73048122	q21.11
221468	-0.366218	0.113417	-0.588511	-0.143924	0.00124246	0.732996	221468	0.118646	TMEM217	6	37212180	37258155	p21.2
2131	0.354654	0.110314	0.138443	0.570865	0.00130462	0.259852	2131	0.122004	EXT1	8	117794490	118111853	q24.11
3732	-0.448968	0.13956	-0.722501	-0.175435	0.0012953	0.760149	3732	0.122004	CD82	11	44564427	44620363	p11.2
161753	0.319962	0.0995002	0.124945	0.514978	0.00130131	0.851623	161753	0.122004	ODF3L1	15	75723977	75727688	q24.2
54108	0.553608	0.17245	0.215612	0.891603	0.00132617	0.0834516	54108	0.12317	CHRAC1	8	140511298	140517137	q24.3
150696	-0.38418	0.120023	-0.61942	-0.148939	0.00137008	0.951935	150696	0.126383	PROM2	2	95274453	95291308	q11.1
91768	0.40334	0.126348	0.155704	0.650977	0.00141141	0.863538	91768	0.129162	CABLES1	18	23134564	23260467	q11.2
23255	0.342323	0.107288	0.132043	0.552603	0.00141926	0.502298	23255	0.129162	MTCL1	18	8705661	8832778	p11.22
55504	0.3415	0.107237	0.131319	0.551681	0.00144992	0.738222	55504	0.131072	TNFRSF19	13	23570370	23676104	q12.12
79624	-0.28688	0.0902919	-0.463849	-0.109911	0.00148677	0.220701	79624	0.133514	ARMT1	6	151452258	151470101	q25.1
23471	0.35409	0.111762	0.135041	0.573139	0.00153353	0.58563	23471	0.135913	TRAM1	8	70573442	70608387	q13.3
90990	0.282588	0.0891788	0.107801	0.457375	0.00153079	0.511134	90990	0.135913	KIFC2	8	144466043	144474202	q24.3
84141	-0.321463	0.10154	-0.520478	-0.122448	0.00154617	0.564663	84141	0.136144	EVA1A	2	75469302	75569722	p12
90933	0.291121	0.0920311	0.110743	0.471499	0.00155997	0.342889	90933	0.136472	TRIM41	5	181222499	181235809	q35.3
6713	0.303568	0.0963352	0.114754	0.492381	0.00162622	0.561398	6713	0.139567	SQLE	8	124998497	125022283	q24.13
23710	-0.372552	0.118167	-0.604155	-0.140948	0.00161739	0.648938	23710	0.139567	GABARAPL1	12	10212458	10223130	p13.2
55321	0.294859	0.0935349	0.111534	0.478184	0.00161934	0.429074	55321	0.139567	TMEM74B	20	1180561	1185415	p13
256714	0.348591	0.110877	0.131277	0.565905	0.00166682	0.870753	256714	0.142151	MAP7D2	X	20006713	20116917	p22.12
57446	0.302081	0.0963271	0.113283	0.490879	0.00171274	0.827413	57446	0.145155	NDRG3	20	36651766	36746078	q11.23
4137	0.322734	0.103229	0.120409	0.525059	0.0017697	0.956602	4137	0.14905	MAPT	17	45894382	46028334	q21.31
11099	-0.329207	0.105622	-0.536221	-0.122192	0.00182796	0.6919	11099	0.14932	PTPN21	14	88465778	88554733	q31.3
9315	0.297795	0.0953526	0.110908	0.484683	0.00178959	0.758017	9315	0.14932	NREP	5	111662621	111997464	q22.1
8504	-0.313249	0.100333	-0.509899	-0.116599	0.00179581	0.949577	8504	0.14932	PEX3	6	143450807	143490010	q24.2
9465	-0.280599	0.0899434	-0.456885	-0.104313	0.00181017	0.3463	9465	0.14932	AKAP7	6	131135666	131283535	q23.2
79792	0.310458	0.0995524	0.115339	0.505577	0.00181752	0.370592	79792	0.14932	GSDMD	8	143553207	143563062	q24.3
1666	0.372912	0.119794	0.13812	0.607703	0.00185233	0.692871	1666	0.150405	DECR1	8	90001405	90052092	q21.3
51606	0.344181	0.110743	0.127128	0.561234	0.00188413	0.363117	51606	0.152076	ATP6V1H	8	53715557	53843558	q11.23
10257	0.372571	0.11997	0.137435	0.607707	0.00189928	0.691565	10257	0.152392	ABCC4	13	95019829	95301446	q32.1
9401	0.344931	0.111391	0.126608	0.563254	0.00195771	0.224273	9401	0.156156	RECQL4	8	144511288	144517845	q24.3
27235	0.333189	0.107893	0.121723	0.544656	0.0020141	0.841969	27235	0.159714	COQ2	4	83261536	83284914	q21.23
116447	0.341726	0.111035	0.124101	0.55935	0.0020865	0.300147	116447	0.1642	TOP1MT	8	143304384	143359979	q24.3
8694	0.362094	0.117699	0.131408	0.59278	0.00209488	0.228855	8694	0.1642	DGAT1	8	144314584	144326910	q24.3
10220	0.383332	0.125	0.138337	0.628327	0.00216462	0.557472	10220	0.168691	GDF11	12	55743280	55757278	q13.2
1537	0.42992	0.140423	0.154696	0.705143	0.00220149	0.167283	1537	0.170094	CYC1	8	144095027	144097525	q24.3
7976	-0.327391	0.106964	-0.537036	-0.117746	0.00220772	0.872005	7976	0.170094	FZD3	8	28494205	28574268	p21.1
54532	-0.317299	0.103769	-0.520684	-0.113915	0.00223018	0.488654	54532	0.170854	USP53	4	119212587	119295517	q26
4055	0.34696	0.113779	0.123956	0.569963	0.00229292	0.609432	4055	0.172059	LTBR	12	6375045	6391571	p13.31
862	0.304585	0.0999473	0.108692	0.500478	0.00230784	0.379158	862	0.172059	RUNX1T1	8	91954967	92103286	q21.3
8603	0.293402	0.0962899	0.104677	0.482126	0.00231088	0.845306	8603	0.172059	FAM193A	4	2536631	2732565	p16.3
4281	-0.34142	0.112102	-0.561136	-0.121704	0.00232203	0.499552	4281	0.172059	MID1	X	10445310	10833654	p22.2
50626	0.339054	0.111159	0.121187	0.556922	0.00228705	0.213472	50626	0.172059	CYHR1	8	144449582	144465677	q24.3
79192	0.299642	0.0982996	0.106979	0.492306	0.00230173	0.524571	79192	0.172059	IRX1	5	3596054	3601403	p15.33
23085	0.323787	0.106751	0.114558	0.533016	0.00242058	0.836517	23085	0.172534	ERC1	12	990509	1495933	p13.33
11060	-0.325185	0.107366	-0.535619	-0.114751	0.00245569	0.983741	11060	0.172534	WWP2	16	69762306	69941741	q22.1
6542	-0.326634	0.107565	-0.537457	-0.115811	0.00239238	0.667673	6542	0.172534	SLC7A2	8	17497088	17570573	p22
1284	0.351441	0.115974	0.124137	0.578746	0.00244268	0.301632	1284	0.172534	COL4A2	13	110305812	110513027	q34
93664	-0.323923	0.106463	-0.532586	-0.115259	0.00234559	0.401585	93664	0.172534	CADPS2	7	122318425	122886759	q31.32
80778	0.29706	0.0980214	0.104942	0.489179	0.00244095	0.405636	80778	0.172534	ZNF34	8	144773114	144787345	q24.3
81034	0.326163	0.107354	0.115752	0.536574	0.00238009	0.762974	81034	0.172534	SLC25A32	8	103398635	103415189	q22.3
57576	0.31828	0.105041	0.112403	0.524156	0.00244511	0.670561	57576	0.172534	KIF17	1	20664014	20718017	p36.12
135114	-0.298167	0.0981945	-0.490625	-0.105709	0.00239348	0.438572	135114	0.172534	HINT3	6	125956781	125980244	q22.32
57507	-0.316893	0.104611	-0.521928	-0.111858	0.00245173	0.45801	57507	0.172534	ZNF608	5	124636913	124748807	q23.2
563	-0.360547	0.119148	-0.594072	-0.127022	0.00247773	0.535044	563	0.172706	AZGP1	7	99966720	99976157	q22.1
54977	-0.445448	0.147239	-0.734032	-0.156864	0.0024836	0.337024	54977	0.172706	SLC25A38	3	39383348	39397351	p22.1
400451	0.354117	0.117223	0.124363	0.583871	0.00252046	0.264581	400451	0.174375	FAM174B	15	92617443	92809884	q26.1
11240	-0.311712	0.10356	-0.514686	-0.108738	0.00261276	0.320798	11240	0.179085	PADI2	1	17066761	17119435	p36.13
399726	0.338706	0.112538	0.118136	0.559276	0.00261496	0.557471	399726	0.179085	CASC10	10	21492658	21497262	p12.31
8786	0.28757	0.0958285	0.0997501	0.475391	0.00269194	0.522629	8786	0.179851	RGS11	16	268301	275980	p13.3
9831	0.31811	0.105834	0.110679	0.525541	0.00264934	0.724394	9831	0.179851	ZNF623	8	143636013	143656418	q24.3
1397	0.255087	0.0849698	0.0885496	0.421625	0.00268129	0.676391	1397	0.179851	CRIP2	14	105472962	105480170	q32.33
54928	0.312047	0.103857	0.108491	0.515603	0.00265949	0.526754	54928	0.179851	IMPAD1	8	56957933	56993844	q12.1
55656	0.381894	0.127263	0.132464	0.631325	0.00269246	0.839438	55656	0.179851	INTS8	8	94813311	94881746	q22.1
80221	-0.386912	0.129034	-0.639814	-0.134011	0.00271283	0.948049	80221	0.180323	ACSF2	17	50426158	50474845	q21.33
3646	0.326185	0.109216	0.112126	0.540244	0.00282092	0.813646	3646	0.186594	EIF3E	8	108201216	108435333	q23.1
81610	0.327578	0.109872	0.112233	0.542922	0.00286882	0.696406	81610	0.188841	FAM83D	20	38926312	38953106	q11.23
23593	-0.310175	0.104203	-0.514408	-0.105941	0.00291416	0.783514	23593	0.189981	HEBP2	6	138403531	138422197	q24.1
89796	0.29525	0.0991862	0.100849	0.489652	0.00291343	0.428987	89796	0.189981	NAV1	1	201622885	201826969	q32.1
55754	-0.276849	0.0931769	-0.459472	-0.0942254	0.00296622	0.831292	55754	0.19245	TMEM30A	6	75252924	75284968	q14.1
57194	0.316252	0.106676	0.10717	0.525334	0.00303084	0.67741	57194	0.195706	ATP10A	15	25677273	25865172	q12
9200	0.325758	0.110039	0.110086	0.54143	0.00307251	0.908499	9200	0.196021	HACD1	10	17589032	17617377	p12.33
83988	0.317641	0.107313	0.107311	0.527971	0.00307694	0.672104	83988	0.196021	NCALD	8	101686543	102124907	q22.3
54209	-0.402492	0.13599	-0.669027	-0.135958	0.00307909	0.554158	54209	0.196021	TREM2	6	41158506	41163186	p21.1
157680	0.352315	0.119305	0.118481	0.586148	0.00314645	0.641089	157680	0.198595	VPS13B	8	99013266	99877580	q22.2
55127	0.345367	0.116969	0.116112	0.574622	0.00315069	0.497895	55127	0.198595	HEATR1	1	236549005	236604504	q43
25960	0.271842	0.0921063	0.0913166	0.452366	0.00316346	0.72633	25960	0.198595	ADGRA2	8	37784191	37844896	p11.23
56603	0.317989	0.107812	0.106681	0.529297	0.00318313	0.875676	56603	0.198909	CYP26B1	2	72129238	72148038	p13.2
3628	-0.294247	0.0998107	-0.489872	-0.0986212	0.00319789	0.854082	3628	0.198915	INPP1	2	190343470	190371665	q32.2
10460	0.299924	0.102013	0.0999821	0.499866	0.00328155	0.527677	10460	0.203186	TACC3	4	1721490	1745176	p16.3
23536	-0.276859	0.0943977	-0.461875	-0.091843	0.0033581	0.872158	23536	0.206981	ADAT1	16	75596981	75623300	q23.1
25959	-0.290825	0.0995816	-0.486001	-0.0956483	0.00349508	0.989145	25959	0.208085	KANK2	19	11164267	11197791	p13.2
55308	-0.301707	0.103168	-0.503913	-0.0995015	0.00345093	0.402003	55308	0.208085	DDX19A	16	70346829	70373383	q22.1
5217	0.337572	0.115656	0.110891	0.564253	0.00351418	0.590142	5217	0.208085	PFN2	3	149964904	150050788	q25.1
5939	-0.3196	0.109166	-0.533561	-0.105638	0.00341539	0.386467	5939	0.208085	RBMS2	12	56521929	56596196	q13.3
2859	-0.313667	0.107515	-0.524392	-0.102941	0.00352946	0.532784	2859	0.208085	GPR35	2	240605431	240631259	q37.3
26233	0.272571	0.093071	0.0901555	0.454987	0.0034045	0.550281	26233	0.208085	FBXL6	8	144355431	144359376	q24.3
51001	0.353626	0.121181	0.116117	0.591136	0.00352086	0.916822	51001	0.208085	MTERF3	8	96239398	96261610	q22.1
23414	0.273409	0.0936458	0.0898668	0.456951	0.0035047	0.78623	23414	0.208085	ZFPM2	8	104590733	105804532	q22.3
3770	-0.351862	0.120604	-0.588241	-0.115483	0.00352845	0.675942	3770	0.208085	KCNJ14	19	48455509	48466980	q13.33
55437	0.368812	0.126392	0.121088	0.616535	0.00352278	0.991226	55437	0.208085	STRADB	2	201387858	201480846	q33.1
29108	-0.314468	0.108018	-0.52618	-0.102756	0.00359994	0.980773	29108	0.211321	PYCARD	16	31201485	31203450	p11.2
4133	0.278198	0.0959246	0.0901888	0.466206	0.00372961	0.892837	4133	0.217989	MAP2	2	209424058	209734118	q34
4013	-0.379796	0.131229	-0.637	-0.122591	0.00380199	0.361913	4013	0.220559	VWA5A	11	124115362	124147721	q24.2
2618	0.323041	0.111632	0.104246	0.541836	0.00380611	0.787397	2618	0.220559	GART	21	33503931	33543491	q22.11
79776	0.272545	0.0944475	0.0874314	0.457659	0.00390571	0.917405	79776	0.225368	ZFHX4	8	76681219	76867285	q21.13
29880	0.335878	0.116501	0.10754	0.564215	0.00393852	0.812383	29880	0.226083	ALG5	13	36949775	37000261	q13.3
55274	-0.284673	0.0987759	-0.47827	-0.0910761	0.00395144	0.429806	55274	0.226083	PHF10	6	169703905	169725566	q27
7534	0.368246	0.127852	0.11766	0.618831	0.00397367	0.26531	7534	0.226399	YWHAZ	8	100916525	100953388	q22.3
3092	0.315366	0.109778	0.100204	0.530527	0.00406912	0.531125	3092	0.227327	HIP1	7	75533300	75738962	q11.23
9687	0.325984	0.113591	0.103349	0.548618	0.0041073	0.996246	9687	0.227327	GREB1	2	11482341	11642788	p25.1
2523	-0.341924	0.119116	-0.575387	-0.108462	0.00409797	0.872484	2523	0.227327	FUT1	19	48748011	48755390	q13.33
55071	0.283934	0.0987224	0.0904419	0.477427	0.00402639	0.869892	55071	0.227327	C9orf40	9	74946581	74952886	q21.13
79177	0.268258	0.0933965	0.0852039	0.451311	0.00407566	0.692223	79177	0.227327	ZNF576	19	43596392	43601157	q13.31
27132	0.31464	0.109412	0.100198	0.529083	0.0040307	0.312902	27132	0.227327	CPNE7	16	89575768	89597246	q24.3
55356	-0.285449	0.099304	-0.480081	-0.0908169	0.0040467	0.501087	55356	0.227327	SLC22A15	1	115976498	116070054	p13.1
2786	0.263826	0.0919795	0.0835497	0.444103	0.00412664	0.604791	2786	0.227468	GNG4	1	235547687	235650754	q42.3
163702	-0.334623	0.117184	-0.564299	-0.104946	0.00429647	0.672153	163702	0.22771	IFNLR1	1	24154157	24187959	p36.11
152877	0.292932	0.102674	0.0916951	0.494168	0.00433035	0.641568	152877	0.22771	FAM53A	4	1617915	1684302	p16.3
389432	-0.289492	0.101648	-0.488719	-0.0902655	0.00439971	0.79466	389432	0.22771	SAMD5	6	147508927	147737547	q24.3
3915	0.338856	0.11897	0.10568	0.572032	0.00439595	0.941015	3915	0.22771	LAMC1	1	183023460	183145592	q25.3
8733	0.390254	0.136182	0.123342	0.657165	0.00416114	0.171336	8733	0.22771	GPAA1	8	144082590	144086216	q24.3
10565	0.319166	0.11155	0.100533	0.5378	0.0042204	0.731672	10565	0.22771	ARFGEF1	8	67173511	67343677	q13.2
5480	0.298531	0.10437	0.0939688	0.503093	0.00423234	0.731806	5480	0.22771	PPIC	5	123023250	123036741	q23.2
1271	0.277687	0.0974689	0.0866511	0.468722	0.00438601	0.896549	1271	0.22771	CNTFR	9	34551432	34590140	p13.3
5139	-0.293787	0.102663	-0.495002	-0.0925722	0.00421405	0.41952	5139	0.22771	PDE3A	12	20369245	20684381	p12.2
5027	0.311992	0.109292	0.097784	0.526199	0.00430814	0.940034	5027	0.22771	P2RX7	12	121132819	121188032	q24.31
9644	0.32966	0.115637	0.103015	0.556304	0.00436082	0.849612	9644	0.22771	SH3PXD2A	10	103594027	103855543	q24.33
3516	0.332017	0.116511	0.103659	0.560374	0.00437663	0.798556	3516	0.22771	RBPJ	4	26163455	26435131	p15.2
55156	0.322557	0.112894	0.101289	0.543825	0.00427438	0.926662	55156	0.22771	ARMC1	8	65602456	65634217	q13.1
134145	0.340014	0.119245	0.106298	0.573729	0.00435277	0.568962	134145	0.22771	FAM173B	5	10226330	10249897	p15.2
84959	-0.305401	0.106685	-0.514501	-0.096302	0.0042013	0.596044	84959	0.22771	UBASH3B	11	122655675	122814473	q24.1
65266	-0.350849	0.123016	-0.591956	-0.109742	0.00434371	0.934302	65266	0.22771	WNK4	17	42780678	42796936	q21.2
157506	0.277478	0.097797	0.0857997	0.469157	0.00454985	0.767289	157506	0.228464	RDH10	8	73294612	73325281	q21.11
374378	0.464747	0.163773	0.143758	0.785736	0.0045432	0.113741	374378	0.228464	GALNT18	11	11270876	11622005	p15.4
84696	-0.374606	0.132326	-0.63396	-0.115252	0.00464115	0.713446	84696	0.228464	ABHD1	2	27123789	27130812	p23.3
9897	0.364345	0.128328	0.112826	0.615864	0.00452329	0.279649	9897	0.228464	WASHC5	8	125024260	125091840	q24.13
4067	0.293577	0.103732	0.0902661	0.496887	0.00465259	0.594714	4067	0.228464	LYN	8	55879813	56014168	q12.1
7022	0.362211	0.12756	0.112199	0.612224	0.00451784	0.50096	7022	0.228464	TFAP2C	20	56629302	56639283	q13.31
51366	0.35708	0.126214	0.109705	0.604455	0.00466699	0.662591	51366	0.228464	UBR5	8	102253012	102412841	q22.3
1282	0.384899	0.135498	0.119327	0.650471	0.00450268	0.202682	1282	0.228464	COL4A1	13	110148963	110307149	q34
23259	-0.291571	0.102751	-0.49296	-0.090182	0.00454491	0.549208	23259	0.228464	DDHD2	8	38225218	38275558	p11.23
28998	0.305909	0.10808	0.0940759	0.517742	0.00464909	0.429834	28998	0.228464	MRPL13	8	120380761	120445402	q24.12
29028	0.316928	0.111842	0.097722	0.536133	0.004601	0.601209	29028	0.228464	ATAD2	8	123319850	123416350	q24.13
79843	0.278235	0.0978009	0.0865485	0.469921	0.0044424	0.968436	79843	0.228464	FAM124B	2	224378698	224402085	q36.2
83539	0.286719	0.101085	0.0885973	0.484841	0.00456207	0.240851	83539	0.228464	CHST9	18	26906481	27185317	q11.2
84894	0.310038	0.109317	0.0957817	0.524295	0.0045661	0.33851	84894	0.228464	LINGO1	15	77613027	77820900	q24.3
148979	-0.344311	0.121674	-0.582788	-0.105835	0.00465793	0.244934	148979	0.228464	GLIS1	1	53506237	53738106	p32.3
2697	0.340489	0.120631	0.104058	0.576921	0.00476392	0.26185	2697	0.23154	GJA1	6	121435692	121449727	q22.31
51582	0.313592	0.111101	0.0958371	0.531347	0.00476399	0.937062	51582	0.23154	AZIN1	8	102826357	102893864	q22.3
55346	-0.277074	0.0982953	-0.469729	-0.0844184	0.00482053	0.448222	55346	0.233452	TCP11L1	11	33039417	33105943	p13
9308	-0.340771	0.121538	-0.57898	-0.102562	0.00504989	0.948296	9308	0.238493	CD83	6	14117256	14136918	p23
41	0.253021	0.0902032	0.0762256	0.429816	0.00503154	0.967271	41	0.238493	ASIC1	12	50057548	50083611	q13.12
1004	0.268579	0.0957958	0.0808226	0.456335	0.0050526	0.42793	1004	0.238493	CDH6	5	31193750	31329146	p13.3
443	-0.284316	0.10125	-0.482762	-0.0858702	0.00498398	0.709389	443	0.238493	ASPA	17	3472374	3503419	p13.2
23371	0.270099	0.0963657	0.0812252	0.458972	0.00506534	0.805983	23371	0.238493	TNS2	12	53046969	53064372	q13.13
23601	-0.312585	0.111447	-0.531017	-0.0941529	0.00503499	0.928565	23601	0.238493	CLEC5A	7	141927357	141947007	q34
23539	0.27022	0.0961411	0.0817868	0.458653	0.00494401	0.697561	23539	0.238493	SLC16A8	22	38078134	38084093	q13.1
84417	0.300125	0.106832	0.090737	0.509513	0.00496489	0.553192	84417	0.238493	C2orf40	2	106063246	106078159	q12.2
3978	0.304737	0.108872	0.0913517	0.518123	0.00512553	0.364643	3978	0.239476	LIG1	19	48115445	48170603	q13.33
2983	0.286823	0.102475	0.0859752	0.48767	0.00512691	0.566091	2983	0.239476	GUCY1B3	4	155758992	155807591	q32.1
157	0.27681	0.098925	0.0829202	0.470699	0.0051392	0.484417	157	0.239476	GRK3	22	25564849	25729294	q12.1
79786	-0.27922	0.0998751	-0.474972	-0.0834686	0.00517884	0.64454	79786	0.240006	KLHL36	16	84648525	84667686	q24.1
339366	-0.387797	0.138734	-0.659711	-0.115883	0.00518597	0.596899	339366	0.240006	ADAMTSL5	19	1505018	1513604	p13.3
55328	-0.287271	0.102892	-0.488935	-0.0856077	0.00523862	0.755827	55328	0.241618	RNLS	10	88273864	88584530	q23.31
1052	0.256489	0.0920785	0.0760186	0.43696	0.00534372	0.912759	1052	0.2448	CEBPD	8	47736909	47739086	q11.21
5587	0.33448	0.120064	0.0991598	0.569801	0.00533862	0.828068	5587	0.2448	PRKD1	14	29576479	30191898	q12
9828	-0.310812	0.111629	-0.5296	-0.0920231	0.00536383	0.889861	9828	0.244894	ARHGEF17	11	73308289	73369091	q13.4
9677	-0.301653	0.108384	-0.514082	-0.0892251	0.00538261	0.607084	9677	0.244927	PPIP5K1	15	43533462	43590253	q15.3
2305	0.285987	0.102831	0.0844418	0.487533	0.00541695	0.724665	2305	0.245665	FOXM1	12	2857681	2877155	p13.33
79145	0.315152	0.113489	0.0927165	0.537587	0.00548757	0.298958	79145	0.248038	CHCHD7	8	56211686	56218798	q12.1
6156	0.307107	0.110683	0.0901733	0.524041	0.00552586	0.477134	6156	0.248115	RPL30	8	98024851	98046469	q22.2
51571	0.462646	0.166695	0.135929	0.789364	0.0055134	0.136772	51571	0.248115	FAM49B	8	129839593	130017129	q24.21
10395	-0.305262	0.110068	-0.520991	-0.089533	0.00554739	0.414564	10395	0.24826	DLC1	8	13083361	13604610	p22
1499	-0.328392	0.118619	-0.560881	-0.0959038	0.00563203	0.483038	1499	0.250395	CTNNB1	3	41194837	41260096	p22.1
54957	-0.31163	0.112556	-0.532236	-0.0910239	0.00562869	0.750697	54957	0.250395	TXNL4B	16	72044289	72094431	q22.2
26027	-0.295442	0.107026	-0.505209	-0.0856761	0.00577159	0.926843	26027	0.254082	ACOT11	1	54542257	54639192	p32.3
84466	-0.479895	0.17436	-0.821634	-0.138156	0.00591743	0.320101	84466	0.254082	MEGF10	5	127290831	127465737	q23.2
6634	0.291958	0.106006	0.0841911	0.499726	0.00588399	0.917462	6634	0.254082	SNRPD3	22	24555503	24609980	q11.23
6484	0.304808	0.110738	0.0877666	0.52185	0.00591372	0.513073	6484	0.254082	ST3GAL4	11	126355640	126440344	q24.2
7984	-0.298929	0.108618	-0.511816	-0.0860423	0.00592108	0.705429	7984	0.254082	ARHGEF5	7	144355288	144380632	q35
2887	0.305548	0.110714	0.0885524	0.522543	0.00578376	0.341586	2887	0.254082	GRB10	7	50590063	50793462	p12.1
6383	0.263695	0.0956557	0.0762138	0.451177	0.00583851	0.674232	6383	0.254082	SDC2	8	96493351	96611780	q22.1
9905	0.303882	0.11036	0.0875797	0.520184	0.00589539	0.600094	9905	0.254082	SGSM2	17	2337498	2381058	p13.3
79644	0.279466	0.101401	0.0807245	0.478208	0.00585028	0.759085	79644	0.254082	SRD5A3	4	55346109	55373096	q12
286077	0.393623	0.142821	0.113698	0.673548	0.00585041	0.154531	286077	0.254082	FAM83H	8	143723933	143733801	q24.3
170384	0.311237	0.11271	0.0903293	0.532145	0.00575552	0.486065	170384	0.254082	FUT11	10	73772291	73780251	q22.2
158	0.287441	0.104608	0.0824139	0.492468	0.00599962	0.418171	158	0.25664	ADSL	22	40346500	40390463	q13.1
57198	0.343182	0.124964	0.0982568	0.588108	0.00602821	0.362803	57198	0.257052	ATP8B2	1	154325553	154351307	q21.3
2053	-0.315295	0.114945	-0.540582	-0.0900071	0.00608787	0.556167	2053	0.258782	EPHX2	8	27490779	27545564	p21.2
2558	0.250277	0.0913594	0.0712159	0.429338	0.00615368	0.800436	2558	0.260762	GABRA5	15	26866363	26949207	q12
1687	-0.305279	0.111652	-0.524113	-0.0864438	0.00625346	0.256453	1687	0.262159	DFNA5	7	24698353	24758113	p15.3
55786	-0.354313	0.129531	-0.608189	-0.100438	0.00623118	0.791263	55786	0.262159	ZNF415	19	53107879	53133077	q13.42
2444	-0.284657	0.104071	-0.488633	-0.0806803	0.00623418	0.460056	2444	0.262159	FRK	6	115931149	116060758	q22.1
56985	-0.30955	0.113237	-0.531491	-0.0876084	0.00626397	0.863752	56985	0.262159	ADPRM	17	10697594	10711233	p13.1
28957	0.449099	0.164403	0.126874	0.771324	0.00630109	0.108828	28957	0.262901	MRPS28	8	79918717	80030289	q21.13
51491	0.287782	0.105547	0.0809136	0.49465	0.00639949	0.418711	51491	0.264564	NOP16	5	176383938	176388975	q35.2
26040	0.277955	0.101874	0.0782865	0.477624	0.00636366	0.521059	26040	0.264564	SETBP1	18	44680173	45068510	q12.3
79887	-0.274607	0.100695	-0.471965	-0.0772497	0.00638875	0.33046	79887	0.264564	PLBD1	12	14503661	14568349	p13.1
54677	-0.265041	0.0973087	-0.455763	-0.0743195	0.00645523	0.333284	54677	0.264935	CROT	7	87345681	87399795	q21.12
4093	0.239485	0.0879011	0.0672024	0.411768	0.00644015	0.304826	4093	0.264935	SMAD9	13	36844831	36920765	q13.3
4983	-0.281764	0.103471	-0.484563	-0.0789636	0.00646706	0.946949	4983	0.264935	OPHN1	X	68042344	68433913	q12
54623	0.258326	0.0949082	0.0723096	0.444343	0.00649169	0.50923	54623	0.265142	PAF1	19	39385852	39391195	q13.2
9270	0.303684	0.111739	0.0846805	0.522688	0.00657157	0.896903	9270	0.266798	ITGB1BP1	2	9403475	9423547	p25.1
56964	-0.355898	0.130923	-0.612503	-0.099293	0.00656043	0.583561	56964	0.266798	WDR93	15	89690797	89743638	q26.1
8988	0.274114	0.100945	0.076266	0.471963	0.0066179	0.423294	8988	0.267877	HSPB3	5	54455601	54456384	q11.2
6482	0.412869	0.152111	0.114738	0.711001	0.00664215	0.172793	6482	0.268058	ST3GAL1	8	133454848	133571940	q24.22
84976	-0.273861	0.100945	-0.47171	-0.0760125	0.00666828	0.601336	84976	0.268314	DISP1	1	222872271	223005995	q41
54894	-0.311335	0.114808	-0.536355	-0.0863147	0.00669231	0.780587	54894	0.268484	RNF43	17	58352500	58417595	q22
5144	0.27096	0.100405	0.0741698	0.46775	0.0069617	0.812676	5144	0.272241	PDE4D	5	58969038	60522120	q12.1
6597	0.269583	0.0997824	0.0740133	0.465153	0.00689836	0.629069	6597	0.272241	SMARCA4	19	10961001	11065395	p13.2
83874	0.26217	0.0971564	0.0717475	0.452593	0.00696656	0.81301	83874	0.272241	TBC1D10A	22	30291990	30327046	q12.2
710	-0.282706	0.104684	-0.487882	-0.0775296	0.00692204	0.514107	710	0.272241	SERPING1	11	57597387	57614853	q12.1
3714	0.298118	0.11037	0.0817961	0.51444	0.00691169	0.832175	3714	0.272241	JAG2	14	105140981	105168824	q32.33
375057	0.514423	0.190638	0.14078	0.888066	0.00696664	0.0661906	375057	0.272241	STUM	1	226548800	226609214	q42.12
51497	0.271081	0.100456	0.0741902	0.467971	0.00696534	0.997391	51497	0.272241	NELFCD	20	58981208	58995133	q13.32
285148	0.292716	0.108219	0.0806101	0.504822	0.00683368	0.714937	285148	0.272241	IAH1	2	9473658	9496543	p25.1
414919	0.390361	0.144468	0.107208	0.673514	0.0068913	0.103995	414919	0.272241	C8orf82	8	144525733	144529132	q24.3
8605	0.272666	0.101195	0.0743282	0.471004	0.00705007	0.715835	8605	0.274121	PLA2G4C	19	48047843	48110817	q13.33
91319	0.253121	0.0939495	0.0689838	0.437259	0.00705517	0.99773	91319	0.274121	DERL3	22	23834503	23839128	q11.23
64800	-0.310872	0.11565	-0.537541	-0.0842026	0.00718713	0.420487	64800	0.275537	EFCAB6	22	43528744	43812337	q13.31
3425	0.271615	0.100977	0.0737051	0.469526	0.00714761	0.589329	3425	0.275537	IDUA	4	986997	1004506	p16.3
3595	-0.316594	0.117791	-0.547459	-0.0857281	0.00719323	0.481724	3595	0.275537	IL12RB2	1	67307364	67396900	p31.3
5178	-0.296667	0.110321	-0.512892	-0.0804413	0.00716407	0.426575	5178	0.275537	PEG3	19	56810083	56840728	q13.43
83461	0.284339	0.105728	0.0771146	0.491563	0.00715959	0.75363	83461	0.275537	CDCA3	12	6844793	6852066	p13.31
6926	0.270882	0.100853	0.0732143	0.468551	0.00723314	0.603903	6926	0.276286	TBX3	12	114670254	114684164	q24.21
1874	-0.30316	0.113192	-0.525012	-0.0813079	0.00740005	0.980759	1874	0.281867	E2F4	16	67192169	67198918	q22.1
8819	0.308493	0.115224	0.0826588	0.534327	0.00742091	0.570606	8819	0.28187	SAP30	4	173369969	173377532	q34.1
8458	-0.445857	0.166826	-0.772831	-0.118883	0.00752701	0.088455	8458	0.284533	TTF2	1	117060303	117107453	p13.1
1164	0.325207	0.121737	0.086606	0.563807	0.00755397	0.537549	1164	0.284533	CKS2	9	89311198	89316703	q22.2
64284	-0.262196	0.0981393	-0.454546	-0.0698468	0.00754737	0.828828	64284	0.284533	RAB17	2	237574322	237601614	q37.3
7056	-0.27376	0.102566	-0.474786	-0.0727345	0.00760523	0.433661	7056	0.28567	THBD	20	23045633	23049741	p11.21
7058	0.254585	0.0955079	0.0673925	0.441777	0.00768542	0.401697	7058	0.287885	THBS2	6	169215780	169254044	q27
1428	0.269782	0.101261	0.0713148	0.468249	0.0077164	0.664262	1428	0.288249	CRYM	16	21238874	21303083	p12.2
8655	0.302957	0.113841	0.0798319	0.526082	0.00778581	0.399421	8655	0.290043	DYNLL1	12	120469850	120498493	q24.31
8506	0.263143	0.0989403	0.0692239	0.457063	0.00782295	0.614878	8506	0.290628	CNTNAP1	17	42682613	42699814	q21.2
55284	0.289308	0.108959	0.0757536	0.502863	0.00792579	0.448755	55284	0.290733	UBE2W	8	73780097	73878910	q21.11
6129	0.316672	0.119241	0.0829646	0.550379	0.00791349	0.455124	6129	0.290733	RPL7	8	73290267	73295789	q21.11
10221	0.342608	0.129246	0.0892911	0.595926	0.00802952	0.200445	10221	0.290733	TRIB1	8	125430321	125438405	q24.13
1432	0.271247	0.102312	0.0707195	0.471775	0.00802115	0.854731	1432	0.290733	MAPK14	6	36027677	36111236	p21.31
9133	0.284288	0.107115	0.0743467	0.494229	0.00795324	0.639818	9133	0.290733	CCNB2	15	59105078	59125045	q22.2
10434	0.284923	0.107304	0.0746101	0.495235	0.00792432	0.787824	10434	0.290733	LYPLA1	8	54046367	54102017	q11.23
9124	0.284276	0.107181	0.0742047	0.494348	0.00799474	0.433766	9124	0.290733	PDLIM1	10	95237572	95291024	q23.33
23705	0.268729	0.1012	0.0703812	0.467077	0.0079207	0.5963	23705	0.290733	CADM1	11	115169218	115504957	q23.3
53346	-0.300342	0.113221	-0.522252	-0.0784329	0.00798497	0.528848	53346	0.290733	TM6SF1	15	83107407	83144854	q25.2
221895	-0.277067	0.104539	-0.48196	-0.072175	0.00804019	0.497782	221895	0.290733	JAZF1	7	27830573	28180743	p15.1
339344	0.25514	0.0964058	0.0661881	0.444092	0.00813245	0.87966	339344	0.293287	MYPOP	19	45890020	45902604	q13.32
66035	-0.302852	0.11454	-0.527347	-0.0783568	0.00819178	0.577812	66035	0.294416	SLC2A11	22	23856703	23886309	q11.23
1017	-0.274481	0.103835	-0.477994	-0.0709674	0.00820717	0.809885	1017	0.294416	CDK2	12	55966769	55972784	q13.2
114294	-0.24483	0.0930985	-0.4273	-0.0623602	0.00854365	0.584113	114294	0.294521	LACTB	15	63121800	63142061	q22.2
6877	0.34953	0.132435	0.0899625	0.609097	0.00830871	0.733552	6877	0.294521	TAF5	10	103367967	103389065	q24.33
81502	0.263173	0.100168	0.0668471	0.4595	0.00860624	0.428442	81502	0.294521	HM13	20	31514428	31577923	q11.21
619279	0.303346	0.115498	0.0769749	0.529718	0.00862868	0.327242	619279	0.294521	ZNF704	8	80628451	80874781	q21.13
6150	0.26436	0.100106	0.0681554	0.460565	0.00827118	0.405528	6150	0.294521	MRPL23	11	1947278	1984522	p15.5
154043	-0.27187	0.103009	-0.473765	-0.069976	0.00830818	0.510581	154043	0.294521	CNKSR3	6	154387504	154510659	q25.2
3983	-0.286492	0.108832	-0.499799	-0.0731849	0.00847788	0.647916	3983	0.294521	ABLIM1	10	114431113	114685003	q25.3
10058	0.267425	0.101551	0.0683882	0.466462	0.00845348	0.493708	10058	0.294521	ABCB6	2	219209768	219218990	q35
23532	0.294048	0.111486	0.075539	0.512556	0.00835127	0.319176	23532	0.294521	PRAME	22	22547701	22559361	q11.22
11066	0.282126	0.106778	0.0728444	0.491407	0.00823771	0.831756	11066	0.294521	SNRNP35	12	123457641	123473154	q24.31
575	0.245966	0.0932235	0.0632514	0.428681	0.00832844	0.60087	575	0.294521	ADGRB1	8	142449430	142545009	q24.3
5033	0.479068	0.182133	0.122095	0.836041	0.00853029	0.106349	5033	0.294521	P4HA1	10	73007217	73096974	q22.1
4248	0.273154	0.104016	0.0692871	0.477021	0.00863729	0.312143	4248	0.294521	MGAT3	22	39457344	39492194	q13.1
81552	0.267698	0.101985	0.0678114	0.467585	0.00866794	0.65304	81552	0.294521	VOPP1	7	55436056	55572988	p11.2
23144	0.265443	0.101189	0.0671167	0.46377	0.00870964	0.224608	23144	0.294521	ZC3H3	8	143437655	143541453	q24.3
374977	-0.340775	0.129664	-0.594911	-0.0866386	0.00858523	0.68166	374977	0.294521	MROH7	1	54641754	54710266	p32.3
51110	0.296662	0.112652	0.0758682	0.517457	0.00845255	0.704137	51110	0.294521	LACTB2	8	70635318	70669174	q13.3
79815	0.286454	0.109162	0.072501	0.500408	0.00868721	0.449554	79815	0.294521	NIPAL2	8	98189833	98294393	q22.2
54549	0.268886	0.102046	0.0688793	0.468892	0.00841503	0.755512	54549	0.294521	SDK2	17	73334384	73644089	q25.1
80704	-0.337423	0.128386	-0.589055	-0.0857925	0.00858368	0.805602	80704	0.294521	SLC19A3	2	227685210	227718012	q36.3
170463	0.241207	0.0917642	0.0613525	0.421062	0.00857492	0.764472	170463	0.294521	SSBP4	19	18418864	18434562	p13.11
374887	-0.368079	0.139672	-0.641831	-0.0943265	0.00840614	0.45023	374887	0.294521	YJEFN3	19	19528861	19537581	p13.11
137835	-0.32869	0.125291	-0.574256	-0.0831239	0.00870546	0.950267	137835	0.294521	TMEM71	8	132685007	132760712	q24.22
387893	0.275266	0.105019	0.0694327	0.481099	0.00876441	0.414597	387893	0.295635	KMT5A	12	123383773	123409358	q24.31
4354	-0.252062	0.096233	-0.440675	-0.0634485	0.00881141	0.662157	4354	0.296483	MPP1	X	154778684	154821007	q28
528	0.315722	0.12061	0.0793314	0.552114	0.00885205	0.911783	528	0.296539	ATP6V1C1	8	103021063	103073051	q22.3
8608	-0.259897	0.0993228	-0.454566	-0.065228	0.00887866	0.566663	8608	0.296539	RDH16	12	56951431	56959374	q13.3
93100	0.28098	0.107379	0.070522	0.491439	0.0088778	0.235617	93100	0.296539	NAPRT	8	143574785	143578649	q24.3
163590	0.28788	0.110055	0.0721764	0.503584	0.00890226	0.507855	163590	0.296596	TOR1AIP2	1	179839967	179877803	q25.2
2296	0.26142	0.100035	0.0653542	0.457486	0.00896791	0.44357	2296	0.298051	FOXC1	6	1609972	1613897	p25.3
10161	-0.345334	0.13246	-0.60495	-0.0857178	0.0091316	0.198627	10161	0.300545	LPAR6	13	48389567	48444704	q14.2
9683	-0.255914	0.0981345	-0.448254	-0.063574	0.0091129	0.919494	9683	0.300545	N4BP1	16	48538726	48620148	q12.1
7381	0.29188	0.111902	0.0725551	0.511204	0.00909819	0.836732	7381	0.300545	UQCRB	8	96225920	96235634	q22.1
9509	0.270164	0.103591	0.0671291	0.4732	0.00910777	0.286429	9509	0.300545	ADAMTS2	5	179110851	179345430	q35.3
79582	-0.302164	0.116001	-0.529522	-0.0748059	0.00919181	0.952504	79582	0.301065	SPAG16	2	213284379	214410501	q34
8895	0.303588	0.116538	0.0751772	0.531998	0.00918606	0.530087	8895	0.301065	CPNE3	8	86514427	86561498	q21.3
65267	-0.275835	0.10608	-0.483749	-0.0679216	0.00931562	0.727518	65267	0.302925	WNK3	X	54192823	54358642	p11.22
7514	0.290845	0.111833	0.0716564	0.510034	0.00930318	0.727658	7514	0.302925	XPO1	2	61477849	61538626	p15
55270	0.273384	0.105072	0.0674463	0.479322	0.00927176	0.75543	55270	0.302925	NUDT15	13	48037567	48047222	q14.2
285315	-0.298554	0.114882	-0.523719	-0.0733886	0.00935559	0.915893	285315	0.303497	C3orf33	3	155762617	155806351	q25.31
114780	-0.289494	0.111585	-0.508196	-0.0707919	0.009476	0.38417	114780	0.30586	PKD1L2	16	81100875	81220370	q23.2
3298	-0.258837	0.0997364	-0.454317	-0.0633573	0.00945329	0.534897	3298	0.30586	HSF2	6	122399546	122433119	q22.31
94081	0.283155	0.109172	0.0691817	0.497128	0.0094961	0.384387	94081	0.30586	SFXN1	5	175477062	175529742	q35.2
5042	0.294759	0.113718	0.0718764	0.517643	0.00954135	0.774928	5042	0.306589	PABPC3	13	25095868	25099254	q12.13
1366	-0.314232	0.121336	-0.552047	-0.0764178	0.0096041	0.622452	1366	0.307876	CLDN7	17	7259903	7263983	p13.1
619208	-0.361032	0.139497	-0.634442	-0.0876231	0.00965072	0.235919	619208	0.308641	FAM229B	6	112087599	112102790	q21
79650	-0.260128	0.100547	-0.457197	-0.0630596	0.00967792	0.783053	79650	0.308783	USB1	16	57999546	58021618	q21
6711	0.309401	0.120135	0.0739407	0.544862	0.0100112	0.749714	6711	0.317919	SPTBN1	2	54456285	54671445	p16.2
9684	0.262513	0.101921	0.0627514	0.462275	0.0100052	0.217198	9684	0.317919	LRRC14	8	144517992	144525178	q24.3
7169	0.257555	0.10008	0.0614011	0.453709	0.0100681	0.338345	7169	0.31898	TPM2	9	35681992	35691020	p13.3
441478	0.26819	0.104281	0.0638036	0.472576	0.0101169	0.670513	441478	0.319777	NRARP	9	137300482	137302251	q34.3
55529	0.301043	0.117186	0.0713638	0.530723	0.0102009	0.340977	55529	0.321683	TMEM55A	8	90993796	91041064	q21.3
64799	-0.273782	0.106612	-0.482737	-0.0648261	0.0102281	0.978996	64799	0.321793	IQCH	15	67254800	67502260	q23
51523	0.287122	0.112045	0.0675191	0.506726	0.01039	0.812549	51523	0.32613	CXXC5	5	139647299	139683882	q31.2
8828	-0.236606	0.0924247	-0.417755	-0.0554567	0.0104677	0.832185	8828	0.326344	NRP2	2	205681990	205798133	q33.3
5885	0.294021	0.114828	0.0689623	0.519079	0.0104511	0.607321	5885	0.326344	RAD21	8	116845935	116874866	q24.11
84617	0.275954	0.107797	0.0646757	0.487233	0.010469	0.408791	84617	0.326344	TUBB6	18	12307669	12344320	p11.21
6386	0.30365	0.118757	0.0708898	0.53641	0.0105612	0.636731	6386	0.32771	SDCBP	8	58552924	58582860	q12.1
9612	0.247398	0.0967357	0.0577997	0.436997	0.0105438	0.561734	9612	0.32771	NCOR2	12	124324415	124567589	q24.31
2161	0.252703	0.0988692	0.0589231	0.446483	0.0105903	0.80163	2161	0.327865	F12	5	177402140	177409576	q35.3
2213	-0.278356	0.109066	-0.492121	-0.0645906	0.0107051	0.623336	2213	0.330664	FCGR2B	1	161663147	161678654	q23.3
5654	0.391961	0.153929	0.0902646	0.693657	0.0108851	0.180285	5654	0.331689	HTRA1	10	122461525	122514908	q26.13
9753	-0.26212	0.10292	-0.463839	-0.0604003	0.0108706	0.952819	9753	0.331689	ZSCAN12	6	28378955	28399734	p22.1
26278	0.301628	0.118432	0.0695056	0.53375	0.0108701	0.87132	26278	0.331689	SACS	13	23328826	23411513	q12.12
55281	-0.304106	0.119354	-0.538037	-0.0701759	0.0108365	0.263476	55281	0.331689	TMEM140	7	135148072	135166215	q33
8437	-0.319708	0.125421	-0.565528	-0.0738879	0.0108006	0.65818	8437	0.331689	RASAL1	12	113098819	113136239	q24.13
126820	-0.296848	0.116444	-0.525074	-0.0686211	0.0107949	0.402997	126820	0.331689	WDR63	1	84999147	85133138	p22.3
4221	0.261425	0.102776	0.0599882	0.462862	0.0109703	0.348955	4221	0.33279	MEN1	11	64803510	64811294	q13.1
27244	-0.335196	0.131748	-0.593417	-0.0769745	0.0109522	0.198209	27244	0.33279	SESN1	6	108986437	109094819	q21
9128	0.268594	0.105799	0.0612313	0.475957	0.0111261	0.649596	9128	0.33344	PRPF4	9	113275343	113292905	q32
10098	0.408851	0.160883	0.093527	0.724175	0.0110441	0.106728	10098	0.33344	TSPAN5	4	98470367	98658629	q23
27315	0.256532	0.101015	0.0585465	0.454518	0.0110996	0.560367	27315	0.33344	PGAP2	11	3797724	3826371	p15.4
10112	0.440643	0.1735	0.100588	0.780698	0.0110941	0.0941727	10112	0.33344	KIF20A	5	138178719	138187715	q31.2
79623	0.262664	0.103332	0.060138	0.46519	0.0110234	0.580571	79623	0.33344	GALNT14	2	30910467	31155202	p23.1
126969	-0.261513	0.103027	-0.463443	-0.0595842	0.0111392	0.663665	126969	0.33344	SLC44A3	1	94820342	94895246	p21.3
56999	0.345784	0.136475	0.0782966	0.61327	0.0112875	0.199861	56999	0.337047	ADAMTS9	3	64515654	64688000	p14.1
10677	-0.258389	0.10201	-0.458325	-0.058454	0.0113095	0.882537	10677	0.337047	AVIL	12	57797376	57818704	q14.1
29095	0.276867	0.109353	0.0625392	0.491195	0.0113457	0.490044	29095	0.337386	ORMDL2	12	55817919	55821879	q13.2
28960	0.26376	0.104215	0.0595027	0.468017	0.0113762	0.396807	28960	0.337552	DCPS	11	126303752	126345749	q24.2
5799	-0.317857	0.125763	-0.564347	-0.0713665	0.0114899	0.557414	5799	0.339776	PTPRN2	7	157539056	158587788	q36.3
2563	0.262035	0.103719	0.0587498	0.465321	0.0115239	0.419806	2563	0.339776	GABRD	1	2019324	2030751	p36.33
25788	0.237434	0.0939838	0.0532287	0.421638	0.0115263	0.707744	25788	0.339776	FSBP	8	94372170	94407667	q22.1
51256	0.242817	0.0962936	0.0540853	0.431549	0.0116811	0.707388	51256	0.342848	TBC1D7	6	13266542	13328583	p24.1
115294	0.266039	0.105477	0.059309	0.472769	0.0116604	0.558048	115294	0.342848	PCMTD1	8	51817575	51899186	q11.23
1033	0.255134	0.101268	0.0566529	0.453615	0.0117555	0.7635	1033	0.344127	CDKN3	14	54396849	54420218	q22.2
6788	0.28189	0.111948	0.0624761	0.501304	0.0118008	0.571663	6788	0.344127	STK3	8	98401403	98942827	q22.2
26517	0.271913	0.107978	0.0602799	0.483546	0.0117948	0.355323	26517	0.344127	TIMM13	19	2425624	2427894	p13.3
85444	0.29903	0.118795	0.0661968	0.531864	0.0118291	0.225433	85444	0.344213	LRRCC1	8	85107147	85146076	q21.2
3675	-0.262941	0.104631	-0.468014	-0.0578678	0.0119699	0.971472	3675	0.345345	ITGA3	17	50055968	50090481	q21.33
6505	0.311063	0.12371	0.0685962	0.553529	0.0119216	0.213905	6505	0.345345	SLC1A1	9	4490444	4587469	p24.2
80764	0.228041	0.0907174	0.0502385	0.405844	0.0119453	0.50993	80764	0.345345	THAP7	22	20999104	21002196	q11.21
57484	0.255671	0.101685	0.0563723	0.454969	0.0119253	0.52805	57484	0.345345	RNF150	4	140859807	141212877	q31.21
11128	0.246331	0.098108	0.0540425	0.438619	0.0120454	0.849	11128	0.346573	POLR3A	10	77969251	78029545	q22.3
27198	-0.260273	0.103683	-0.463488	-0.0570583	0.0120636	0.807475	27198	0.346573	HCAR1	12	122726076	122730843	q24.31
166647	0.267258	0.106827	0.0578815	0.476635	0.0123567	0.90577	166647	0.349806	ADGRA3	4	22345071	22516054	p15.2
8082	-0.261853	0.104616	-0.466897	-0.05681	0.0123146	0.841278	8082	0.349806	SSPN	12	26121991	26299290	p12.1
2065	-0.273195	0.109098	-0.487024	-0.0593673	0.0122753	0.349259	2065	0.349806	ERBB3	12	56079857	56103505	q13.2
351	0.342456	0.136804	0.0743256	0.610586	0.0123053	0.335582	351	0.349806	APP	21	25880550	26171128	q21.3
9134	0.273677	0.109239	0.0595718	0.487782	0.0122348	0.520782	9134	0.349806	CCNE2	8	94879770	94896678	q22.1
10650	0.263944	0.105456	0.0572535	0.470635	0.0123189	0.594368	10650	0.349806	PRELID3A	18	12407896	12432238	p11.21
2847	0.231757	0.0926227	0.0502196	0.413294	0.0123438	0.61316	2847	0.349806	MCHR1	22	40678750	40682814	q13.2
81796	0.253487	0.10143	0.0546868	0.452286	0.0124502	0.417242	81796	0.351719	SLCO5A1	8	69667047	69835064	q13.3
6464	0.301259	0.120686	0.0647178	0.5378	0.0125528	0.313407	6464	0.353144	SHC1	1	154962298	154974395	q21.3
51233	-0.278617	0.111596	-0.49734	-0.0598934	0.0125367	0.710396	51233	0.353144	DRICH1	22	23608452	23632321	q11.23
23221	-0.290798	0.116653	-0.519434	-0.0621624	0.0126724	0.523477	23221	0.354456	RHOBTB2	8	22987417	23020199	p21.3
6432	0.253065	0.101511	0.0541063	0.452023	0.0126679	0.372616	6432	0.354456	SRSF7	2	38743599	38751494	p22.1
6304	-0.404451	0.16231	-0.722572	-0.0863302	0.012708	0.195695	6304	0.354456	SATB1	3	18345387	18445588	p24.3
9397	-0.269794	0.108307	-0.482071	-0.0575163	0.0127379	0.881439	9397	0.354456	NMT2	10	15102584	15168693	p13
26499	0.270222	0.108426	0.057711	0.482732	0.0126945	0.629838	26499	0.354456	PLEK2	14	67386983	67412200	q24.1
202500	-0.298215	0.119741	-0.532903	-0.0635272	0.0127562	0.609367	202500	0.354456	TCTE1	6	44278743	44297688	p21.1
6519	-0.341325	0.137107	-0.610049	-0.0726012	0.0127927	0.565472	6519	0.354743	SLC3A1	2	44275458	44321494	p21
8646	0.246775	0.0991945	0.052357	0.441192	0.0128541	0.726052	8646	0.355513	CHRD	3	184380073	184390736	q27.1
80823	-0.250023	0.100521	-0.44704	-0.053005	0.0128729	0.89696	80823	0.355513	BHLHB9	X	102720688	102753540	q22.1
4854	0.346323	0.139383	0.073137	0.61951	0.0129667	0.186892	4854	0.357375	NOTCH3	19	15159038	15200981	p13.12
5396	0.215128	0.086684	0.0452309	0.385026	0.0130737	0.605916	5396	0.359593	PRRX1	1	170662728	170739419	q24.2
10052	0.380037	0.153246	0.0796791	0.680394	0.0131417	0.12134	10052	0.359799	GJC1	17	44798448	44830816	q21.31
51762	-0.231076	0.0931988	-0.413742	-0.0484097	0.0131608	0.36883	51762	0.359799	RAB8B	15	63189469	63267782	q22.2
84553	-0.449064	0.181109	-0.804031	-0.0940976	0.0131556	0.146773	84553	0.359799	FAXC	6	99271169	99350062	q16.2
79443	-0.270136	0.109033	-0.483837	-0.0564351	0.0132284	0.715938	79443	0.359846	FYCO1	3	45917899	45995824	p21.31
5214	0.338965	0.136887	0.0706714	0.607259	0.0132775	0.213513	5214	0.359846	PFKP	10	3066333	3137712	p15.2
54898	0.258495	0.104371	0.0539312	0.463058	0.0132607	0.68158	54898	0.359846	ELOVL2	6	10980759	11044314	p24.2
55696	0.253559	0.102446	0.0527686	0.45435	0.0133217	0.539435	55696	0.359846	RBM22	5	150690794	150701107	q33.1
257218	-0.229711	0.0927775	-0.411552	-0.0478705	0.0132888	0.760598	257218	0.359846	SHPRH	6	145864245	145964423	q24.3
83886	-0.320166	0.129355	-0.573698	-0.0666345	0.0133202	0.27756	83886	0.359846	PRSS27	16	2712418	2720551	p13.3
9766	-0.253118	0.102385	-0.453789	-0.0524484	0.0134272	0.598733	9766	0.361283	SUSD6	14	69611596	69715142	q24.1
11015	0.330943	0.133866	0.0685716	0.593315	0.0134282	0.214823	11015	0.361283	KDELR3	22	38468062	38483447	q13.1
81855	0.247831	0.100335	0.0511785	0.444484	0.0135098	0.536119	81855	0.361326	SFXN3	10	101031234	101041244	q24.31
5167	-0.263588	0.106708	-0.472733	-0.0544442	0.0135045	0.468233	5167	0.361326	ENPP1	6	131808016	131895155	q23.2
818	-0.280929	0.113672	-0.503723	-0.0581348	0.013459	0.300915	818	0.361326	CAMK2G	10	73812501	73874591	q22.2
633	0.25705	0.104174	0.0528735	0.461226	0.0136054	0.435068	633	0.36234	BGN	X	153494939	153509554	q28
9885	-0.273536	0.110831	-0.490762	-0.0563108	0.0135855	0.862685	9885	0.36234	OSBPL2	20	62231922	62296213	q13.33
388335	-0.28115	0.113968	-0.504523	-0.0577774	0.0136278	0.251585	388335	0.36234	TMEM220	17	10699015	10730316	p13.1
79784	-0.253693	0.102996	-0.455562	-0.0518249	0.0137727	0.721957	79784	0.365476	MYH14	19	50188186	50310545	q13.33
5423	-0.239766	0.0974475	-0.43076	-0.0487728	0.0138756	0.79724	5423	0.366052	POLB	8	42338454	42371808	p11.21
25901	-0.273044	0.110945	-0.490492	-0.0555972	0.0138516	0.318107	25901	0.366052	CCDC28A	6	138773509	138793319	q24.1
9108	-0.298225	0.121241	-0.535853	-0.0605976	0.0139024	0.482674	9108	0.366052	MTMR7	8	17298030	17413528	p22
27094	0.287658	0.116862	0.0586126	0.516703	0.013835	0.319633	27094	0.366052	KCNMB3	3	179236691	179267002	q26.32
94274	0.238886	0.0971775	0.0484216	0.429351	0.0139618	0.604144	94274	0.366904	PPP1R14A	19	38251237	38256591	q13.2
6768	-0.27767	0.113202	-0.499542	-0.0557983	0.014172	0.709902	6768	0.371707	ST14	11	130159562	130210376	q24.3
4861	0.254698	0.1039	0.0510581	0.458338	0.0142309	0.33592	4861	0.372532	NPAS1	19	47019820	47045775	q13.32
2736	0.237931	0.0971405	0.0475386	0.428322	0.0143117	0.739237	2736	0.372561	GLI2	2	120735623	120992653	q14.2
10184	0.286377	0.116914	0.0572291	0.515525	0.014307	0.949762	10184	0.372561	LHFPL2	5	78485215	78770021	q14.1
84294	0.280927	0.114698	0.0561228	0.50573	0.0143145	0.478492	84294	0.372561	UTP23	8	116766503	116849463	q24.11
8501	0.225634	0.0921911	0.0449431	0.406325	0.0143866	0.81414	8501	0.372918	SLC43A1	11	57484534	57515786	q12.1
25778	0.279559	0.114208	0.055715	0.503403	0.0143731	0.989796	25778	0.372918	DSTYK	1	205142505	205211566	q32.1
54855	0.22091	0.0902829	0.0439584	0.397861	0.0144107	0.919282	54855	0.372918	FAM46C	1	117605934	117628372	p12
79660	-0.264664	0.108201	-0.476735	-0.0525937	0.0144436	0.490411	79660	0.373059	PPP1R3B	8	9136255	9151574	p23.1
2100	-0.283767	0.116563	-0.512225	-0.0553082	0.0149141	0.811495	2100	0.373653	ESR2	14	64084232	64338112	q23.3
678	0.245703	0.100848	0.0480449	0.44336	0.0148353	0.856485	678	0.373653	ZFP36L2	2	43222402	43226609	p21
27338	0.28451	0.11684	0.055508	0.513512	0.0148901	0.29057	27338	0.373653	UBE2S	19	55399745	55407777	q13.42
9846	0.264769	0.108624	0.0518705	0.477668	0.0147897	0.434035	9846	0.373653	GAB2	11	78215297	78418348	q14.1
2309	-0.242975	0.0997768	-0.438534	-0.0474161	0.0148841	0.702988	2309	0.373653	FOXO3	6	108559835	108684774	q21
8460	0.246691	0.101403	0.0479446	0.445438	0.0149836	0.487947	8460	0.373653	TPST1	7	66205199	66420543	q11.21
5569	0.231379	0.0951152	0.0449564	0.417801	0.0149902	0.651669	5569	0.373653	PKIA	8	78516139	78605267	q21.13
8534	0.236322	0.0967504	0.0466948	0.425949	0.0145821	0.50611	8534	0.373653	CHST1	11	45648877	45665622	p11.2
6531	0.253459	0.103753	0.0501066	0.456811	0.0145696	0.254479	6531	0.373653	SLC6A3	5	1392790	1445430	p15.33
53335	-0.335333	0.13719	-0.60422	-0.0664461	0.0145133	0.94603	53335	0.373653	BCL11A	2	60451167	60553567	p16.1
85453	0.298998	0.122657	0.0585941	0.539402	0.0147823	0.850392	85453	0.373653	TSPYL5	8	97273474	97277964	q22.1
11155	0.46742	0.191469	0.0921481	0.842693	0.0146372	0.0578874	11155	0.373653	LDB3	10	86668449	86736068	q23.2
79075	0.258077	0.106064	0.0501963	0.465958	0.0149648	0.931677	79075	0.373653	DSCC1	8	119833976	119856010	q24.12
5950	-0.294861	0.121087	-0.532186	-0.0575352	0.0148868	0.902017	5950	0.373653	RBP4	10	93591687	93601744	q23.33
55331	-0.26522	0.10861	-0.478091	-0.0523492	0.0146078	0.329469	55331	0.373653	ACER3	11	76860867	77026797	q13.5
286053	0.315498	0.129619	0.0614496	0.569546	0.0149312	0.28806	286053	0.373653	NSMCE2	8	125091679	125367120	q24.13
340277	-0.249656	0.102315	-0.450188	-0.0491228	0.014684	0.821019	340277	0.373653	FAM221A	7	23680130	23703249	p15.3
126669	-0.332339	0.13656	-0.599992	-0.0646861	0.0149476	0.278418	126669	0.373653	SHE	1	154469772	154502113	q21.3
57604	-0.263869	0.108384	-0.476298	-0.051439	0.0149098	0.456328	57604	0.373653	KIAA1456	8	12945642	13031503	p22
8853	0.301628	0.124114	0.058369	0.544886	0.0150884	0.488391	8853	0.375411	ASAP2	2	9206765	9405683	p25.1
57692	-0.246059	0.101403	-0.444806	-0.0473121	0.0152437	0.531153	57692	0.375992	MAGEE1	X	76427724	76431353	q13.3
55283	-0.264205	0.108968	-0.47778	-0.0506311	0.0153251	0.916322	55283	0.375992	MCOLN3	1	85018082	85048499	p22.3
10131	0.305155	0.125811	0.0585698	0.55174	0.0152872	0.28867	10131	0.375992	TRAP1	16	3651639	3717597	p13.3
8038	0.25694	0.105853	0.0494722	0.464409	0.0152104	0.741374	8038	0.375992	ADAM12	10	126012381	126388455	q26.2
8544	0.274371	0.113061	0.0527758	0.495966	0.0152345	0.411918	8544	0.375992	PIR	X	15384799	15493564	p22.2
23632	0.268701	0.110821	0.0514952	0.485906	0.0153239	0.774071	23632	0.375992	CA14	1	150257159	150265078	q21.2
91947	-0.230776	0.0950891	-0.417147	-0.0444044	0.0152267	0.328612	91947	0.375992	ARRDC4	15	97960698	97973838	q26.2
4731	0.239312	0.0987095	0.0458445	0.432779	0.0153336	0.629858	4731	0.375992	NDUFV3	21	42879644	42913304	q22.3
8667	0.295488	0.121969	0.0564332	0.534542	0.0154078	0.324144	8667	0.377129	EIF3H	8	116642130	116766925	q24.11
22880	0.300136	0.124043	0.0570163	0.543257	0.015537	0.422977	22880	0.379033	MORC2	22	30925130	30968298	q12.2
55002	-0.251218	0.10383	-0.454721	-0.0477146	0.0155415	0.803322	55002	0.379033	TMCO3	13	113490995	113554590	q34
25879	0.255665	0.105795	0.0483109	0.46302	0.0156658	0.493879	25879	0.380048	DCAF13	8	103414714	103443453	q22.3
1196	0.237736	0.0984693	0.0447402	0.430733	0.0157646	0.518195	1196	0.380048	CLK2	1	155262868	155278491	q22
4923	-0.299619	0.124044	-0.542741	-0.0564975	0.0157168	0.517978	4923	0.380048	NTSR1	20	62708837	62762771	q13.33
65982	-0.249052	0.103171	-0.451263	-0.0468412	0.0157793	0.422824	65982	0.380048	ZSCAN18	19	58083838	58118427	q13.43
50808	-0.241526	0.100041	-0.437603	-0.0454486	0.0157671	0.442657	50808	0.380048	AK3	9	4709559	4742043	p24.1
84918	-0.26412	0.109354	-0.47845	-0.0497897	0.0157235	0.306931	84918	0.380048	LRP11	6	149818798	149864026	q25.1
349136	-0.304322	0.126041	-0.551357	-0.057286	0.0157582	0.658134	349136	0.380048	WDR86	7	151375909	151410727	q36.1
51081	0.254777	0.105575	0.0478537	0.4617	0.0158117	0.521299	51081	0.380155	MRPS7	17	75261674	75266373	q25.1
285313	-0.262841	0.10896	-0.476399	-0.0492833	0.0158536	0.520413	285313	0.380486	IGSF10	3	151425384	151458709	q25.1
5465	0.298282	0.12385	0.0555405	0.541024	0.016022	0.332638	5465	0.382839	PPARA	22	46150521	46243756	q13.31
10873	-0.31787	0.131984	-0.576554	-0.0591856	0.0160229	0.987647	10873	0.382839	ME3	11	86441108	86672636	q14.2
128853	-0.288088	0.119634	-0.522566	-0.0536107	0.0160363	0.648495	128853	0.382839	DUSP15	20	31847637	31870747	q11.21
10656	0.277327	0.115242	0.0514565	0.503198	0.0161075	0.310603	10656	0.383189	KHDRBS3	8	135457457	135656722	q24.23
57232	-0.31547	0.131076	-0.572375	-0.0585652	0.0160945	0.199747	57232	0.383189	ZNF630	X	47983356	48071658	p11.23
2273	0.290429	0.120827	0.0536124	0.527245	0.0162311	0.34249	2273	0.38544	FHL1	X	136146702	136211359	q26.3
3416	0.297804	0.123928	0.0549106	0.540698	0.016259	0.666852	3416	0.38544	IDE	10	92451684	92574076	q23.33
1962	-0.28771	0.119846	-0.522603	-0.0528166	0.0163651	0.484297	1962	0.38728	EHHADH	3	185190624	185281990	q27.2
286133	-0.281636	0.117609	-0.512147	-0.0511258	0.0166352	0.901234	286133	0.388099	SCARA5	8	27869882	27992727	p21.1
84268	-0.230378	0.0961791	-0.418886	-0.0418708	0.0166065	0.655534	84268	0.388099	RPAIN	17	5419641	5432876	p13.2
7343	0.249873	0.104382	0.0452884	0.454457	0.0166731	0.847383	7343	0.388099	UBTF	17	44205033	44221626	q21.31
9688	-0.223799	0.0933197	-0.406702	-0.0408957	0.0164761	0.820252	9688	0.388099	NUP93	16	56730105	56850286	q13
4982	0.295313	0.123253	0.0537413	0.536885	0.0165757	0.17272	4982	0.388099	TNFRSF11B	8	118923557	118952200	q24.12
90993	0.227758	0.0951078	0.0413497	0.414165	0.0166326	0.875045	90993	0.388099	CREB3L1	11	46277661	46321422	p11.2
115201	-0.210976	0.0880869	-0.383623	-0.0383287	0.0166164	0.283914	115201	0.388099	ATG4A	X	108091668	108154671	q22.3
91442	0.225963	0.0941925	0.0413488	0.410576	0.0164424	0.696523	91442	0.388099	FAAP24	19	32972209	32978222	q13.11
6676	0.243431	0.101703	0.0440975	0.442765	0.016686	0.550138	6676	0.388099	SPAG4	20	35615892	35621049	q11.22
51361	-0.283307	0.11823	-0.515033	-0.0515807	0.0165643	0.539141	51361	0.388099	HOOK1	1	59814786	59876378	p32.1
142	0.256011	0.107057	0.0461824	0.46584	0.0167868	0.706503	142	0.388446	PARP1	1	226360691	226408079	q42.12
94	0.227581	0.0951683	0.0410541	0.414107	0.0167866	0.942335	94	0.388446	ACVRL1	12	51906908	51923361	q13.13
51696	-0.240586	0.100602	-0.437761	-0.0434102	0.0167811	0.555415	51696	0.388446	HECA	6	139135112	139180802	q24.1
11040	0.208708	0.0873492	0.0375068	0.379909	0.0168781	0.469199	11040	0.38923	PIM2	X	48913182	48919024	p11.23
83959	0.219065	0.0916652	0.0394044	0.398725	0.0168558	0.846026	83959	0.38923	SLC4A11	20	3227417	3239190	p13
9231	0.279986	0.117268	0.0501444	0.509827	0.0169602	0.279439	9231	0.389798	DLG5	10	77790791	77926526	q22.3
5592	0.228149	0.0955358	0.0409022	0.415396	0.0169358	0.346021	5592	0.389798	PRKG1	10	50991358	52298350	q11.23
5717	0.299747	0.125714	0.0533518	0.546143	0.0171092	0.509688	5717	0.392556	PSMD11	17	32444261	32483318	q11.2
83891	0.261059	0.109534	0.0463762	0.475741	0.0171554	0.737005	83891	0.392952	SNX25	4	185204237	185370185	q35.1
2027	0.23733	0.0996428	0.0420339	0.432627	0.0172278	0.489306	2027	0.393944	ENO3	17	4948092	4957131	p13.2
64067	-0.252114	0.105939	-0.45975	-0.0444775	0.0173218	0.947929	64067	0.394762	NPAS3	14	32934933	33804176	q13.1
51136	-0.233042	0.0979169	-0.424955	-0.0411283	0.0173128	0.718349	51136	0.394762	RNFT1	17	59952240	59964761	q23.1
23127	0.266717	0.11212	0.0469647	0.486469	0.0173672	0.225761	23127	0.395132	COLGALT2	1	183929854	184037729	q25.3
23513	0.27233	0.114513	0.0478883	0.496771	0.0173995	0.202734	23513	0.395206	SCRIB	8	143790920	143815379	q24.3
9945	-0.271074	0.114158	-0.49482	-0.0473286	0.0175703	0.269728	9945	0.396427	GFPT2	5	180300690	180353387	q35.3
2137	-0.282122	0.118755	-0.514878	-0.0493666	0.0175174	0.339537	2137	0.396427	EXTL3	8	28600469	28755599	p21.1
4692	-0.220111	0.0926725	-0.401745	-0.0384759	0.0175421	0.772551	4692	0.396427	NDN	15	23685400	23687330	q11.2
23167	0.268934	0.113223	0.0470216	0.490846	0.0175363	0.914642	23167	0.396427	EFR3A	8	131904088	132013642	q24.22
133308	0.26351	0.111114	0.0457304	0.481289	0.0177147	0.509331	133308	0.398568	SLC9B2	4	103019868	103085829	q24
9177	-0.274201	0.115632	-0.500835	-0.0475675	0.0177239	0.348722	9177	0.398568	HTR3B	11	113904677	113946565	q23.2
83861	-0.227977	0.0962434	-0.41661	-0.0393431	0.0178482	0.596938	83861	0.400699	RSPH3	6	158972871	159000187	q25.3
347735	-0.257578	0.108815	-0.47085	-0.044305	0.0179269	0.996271	347735	0.400856	SERINC2	1	31409565	31434680	p35.2
57153	0.239435	0.101131	0.0412214	0.437648	0.0179054	0.729078	57153	0.400856	SLC44A2	19	10602457	10644559	p13.2
129607	0.229913	0.0971422	0.0395183	0.420309	0.0179439	0.745386	129607	0.400856	CMPK2	2	6840570	6866635	p25.2
123207	-0.234852	0.0993305	-0.429537	-0.0401681	0.0180616	0.398838	123207	0.401283	C15orf40	15	82988441	83011641	q25.2
254394	-0.240235	0.101625	-0.439416	-0.0410547	0.0180814	0.861035	254394	0.401283	MCM9	6	118813442	118935162	q22.31
253943	0.276017	0.116709	0.0472707	0.504763	0.0180304	0.908752	253943	0.401283	YTHDF3	8	63168553	63212786	q12.3
8767	0.261371	0.110542	0.0447135	0.478029	0.0180564	0.697467	8767	0.401283	RIPK2	8	89757747	89791063	q21.3
6415	0.241294	0.102164	0.0410563	0.441531	0.0181849	0.837261	6415	0.401608	SELENOW	19	47778572	47784686	q13.33
2824	0.280315	0.118628	0.0478088	0.512821	0.0181286	0.857251	2824	0.401608	GPM6B	X	13771031	13938638	p22.2
56052	0.221094	0.0936001	0.0376416	0.404547	0.0181709	0.522273	56052	0.401608	ALG1	16	5033960	5087379	p13.3
255928	-0.242412	0.102865	-0.444023	-0.0408001	0.018443	0.6963	255928	0.402895	SYT14	1	209938251	210161042	q32.2
5527	0.250166	0.106161	0.0420942	0.458238	0.0184493	0.663829	5527	0.402895	PPP2R5C	14	101761798	101927989	q32.31
57107	-0.240188	0.101861	-0.439832	-0.0405441	0.0183738	0.542057	57107	0.402895	PDSS2	6	107152557	107459564	q21
79591	0.238059	0.101025	0.0400536	0.436063	0.0184512	0.383862	79591	0.402895	C10orf76	10	101845599	102056193	q24.32
637	-0.238639	0.101237	-0.43706	-0.0402179	0.0184119	0.74909	637	0.402895	BID	22	17734138	17774770	q11.21
4776	0.218753	0.0928107	0.0368472	0.400659	0.0184243	0.76505	4776	0.402895	NFATC4	14	24365673	24379604	q12
11000	0.20827	0.0882527	0.0352976	0.381242	0.0182787	0.343939	11000	0.402895	SLC27A3	1	153774354	153780157	q21.3
55027	-0.236503	0.100449	-0.43338	-0.0396264	0.0185498	0.616071	55027	0.403102	HEATR3	16	50065941	50106387	q12.1
23033	-0.234117	0.0994225	-0.428982	-0.0392528	0.0185341	0.53057	23033	0.403102	DOPEY1	6	83067666	83171350	q14.1
4625	-0.351686	0.149355	-0.644416	-0.0589559	0.0185376	0.277833	4625	0.403102	MYH7	14	23412738	23435718	q11.2
286148	0.254093	0.108077	0.0422662	0.465921	0.0187211	0.904946	286148	0.404958	DPY19L4	8	94719703	94793836	q22.1
5066	0.287617	0.12234	0.0478351	0.5274	0.0187248	0.377877	5066	0.404958	PAM	5	102753981	103031105	q21.1
79901	-0.251673	0.107022	-0.461432	-0.0419141	0.0186926	0.975734	79901	0.404958	CYBRD1	2	171522247	171558133	q31.1
8027	0.259348	0.110384	0.0429995	0.475696	0.0187982	0.878438	8027	0.405897	STAM	10	17644125	17715914	p12.33
84296	-0.282559	0.120421	-0.51858	-0.0465384	0.0189543	0.997075	84296	0.407162	GINS4	8	41529206	41545046	p11.21
5563	0.256093	0.109113	0.0422348	0.469951	0.0189233	0.666959	5563	0.407162	PRKAA2	1	56645322	56715335	p32.2
25999	0.245674	0.104721	0.0404246	0.450924	0.0189769	0.722284	25999	0.407162	CLIP3	19	36014660	36033343	q13.12
130576	0.308125	0.131266	0.0508475	0.565402	0.0189087	0.241591	130576	0.407162	LYPD6B	2	149038107	149215262	q23.2
84232	0.291042	0.124112	0.047786	0.534297	0.0190278	0.174313	84232	0.407609	MAF1	8	144104499	144107611	q24.3
4779	-0.294961	0.125829	-0.541582	-0.0483402	0.0190711	0.433037	4779	0.407894	NFE2L1	17	48048329	48061487	q21.32
57719	-0.331724	0.141695	-0.609441	-0.0540058	0.0192268	0.90286	57719	0.408078	ANO8	19	17323223	17334829	p13.11
9232	0.266545	0.113851	0.0434004	0.489689	0.0192236	0.65779	9232	0.408078	PTTG1	5	160421822	160428744	q33.3
1464	0.258531	0.110434	0.0420836	0.474978	0.0192302	0.7263	1464	0.408078	CSPG4	15	75674322	75712848	q24.2
56895	0.241876	0.103293	0.039426	0.444326	0.0191984	0.950094	56895	0.408078	AGPAT4	6	161129979	161274061	q26
541468	-0.257774	0.110043	-0.473455	-0.0420927	0.0191564	0.832426	541468	0.408078	LURAP1	1	46203334	46221261	p34.1
5585	0.230007	0.0983203	0.0373027	0.422711	0.0193166	0.632351	5585	0.408214	PKN1	19	14433053	14471867	p13.12
8991	0.23369	0.0998849	0.0379196	0.429461	0.0193046	0.894123	8991	0.408214	SELENBP1	1	151364302	151372733	q21.3
11031	0.278696	0.119144	0.0451792	0.512213	0.019327	0.816633	11031	0.408214	RAB31	18	9708165	9862551	p11.22
11236	0.285018	0.121901	0.0460974	0.523939	0.0193811	0.295174	11236	0.408526	RNF139	8	124474738	124487914	q24.13
57125	0.27037	0.115656	0.0436892	0.497051	0.019402	0.306376	57125	0.408526	PLXDC1	17	39063303	39154394	q12
352954	-0.255974	0.109626	-0.470837	-0.0411102	0.0195451	0.79827	352954	0.410799	GATS	7	100200653	100272218	q22.1
9341	-0.241054	0.103463	-0.443838	-0.038271	0.0198133	0.849934	9341	0.410799	VAMP3	1	7771269	7781432	p36.23
6632	0.249758	0.107225	0.0396019	0.459915	0.0198432	0.94999	6632	0.410799	SNRPD1	18	21612267	21633524	q11.2
4534	-0.227993	0.0977748	-0.419628	-0.0363581	0.0197102	0.293476	4534	0.410799	MTM1	X	150568619	150673322	q28
1741	-0.237273	0.101824	-0.436844	-0.0377022	0.0197938	0.910968	1741	0.410799	DLG3	X	70444861	70505490	q13.1
2353	0.222527	0.0954369	0.0354745	0.40958	0.019718	0.962614	2353	0.410799	FOS	14	75278774	75282230	q24.3
146691	-0.27454	0.117781	-0.505388	-0.0436929	0.0197571	0.615398	146691	0.410799	TOM1L2	17	17843511	17972422	p11.2
79668	0.269427	0.115542	0.0429693	0.495885	0.0197082	0.355716	79668	0.410799	PARP8	5	50665899	50846522	q11.1
79172	0.22408	0.0960989	0.0357293	0.41243	0.0197133	0.560036	79172	0.410799	CENPO	2	24793136	24822376	p23.3
57817	-0.25962	0.111259	-0.477683	-0.0415572	0.0196228	0.565708	57817	0.410799	HAMP	19	35280716	35285143	q13.12
10350	-0.251072	0.107706	-0.462171	-0.039973	0.0197483	0.371805	10350	0.410799	ABCA9	17	68974488	69061064	q24.2
7565	0.271736	0.116758	0.0428955	0.500577	0.0199465	0.365482	7565	0.410866	ZNF17	19	57411163	57421939	q13.43
6302	0.244433	0.105044	0.0385503	0.450315	0.0199676	0.874758	6302	0.410866	TSPAN31	12	57738013	57750211	q14.1
22850	0.247756	0.106438	0.0391419	0.45637	0.0199276	0.580362	22850	0.410866	ADNP2	18	80109031	80147523	q23
11076	0.255746	0.109829	0.0404852	0.471006	0.0198811	0.794869	11076	0.410866	TPPP	5	659862	693395	p15.33
6692	-0.282318	0.121415	-0.520287	-0.0443483	0.0200599	0.662701	6692	0.411723	SPINT1	15	40844018	40858207	q15.1
54941	0.247655	0.106529	0.0388622	0.456448	0.0200843	0.584303	54941	0.411723	RNF125	18	32018372	32073213	q12.1
6534	-0.254678	0.109564	-0.46942	-0.0399367	0.0201003	0.908817	6534	0.411723	SLC6A7	5	150189957	150222788	q32
26121	0.224542	0.0967737	0.0348688	0.414215	0.0203259	0.777326	26121	0.415716	PRPF31	19	54115410	54131719	q13.42
10146	0.25585	0.110489	0.0392963	0.472404	0.0205789	0.775614	10146	0.416829	G3BP1	5	151771045	151812785	q33.1
4783	0.246903	0.106665	0.0378439	0.455962	0.0206263	0.953086	4783	0.416829	NFIL3	9	91409045	91423862	q22.31
11004	0.259139	0.111851	0.0399161	0.478363	0.0205128	0.279115	11004	0.416829	KIF2C	1	44739818	44767767	p34.1
157567	0.234031	0.101081	0.035915	0.432146	0.020598	0.949271	157567	0.416829	ANKRD46	8	100509752	100559784	q22.3
23382	-0.33911	0.146362	-0.625974	-0.0522453	0.0205079	0.21599	23382	0.416829	AHCYL2	7	129225023	129430211	q32.1
65983	-0.248994	0.107541	-0.45977	-0.0382186	0.0205937	0.380282	65983	0.416829	GRAMD2B	5	126360132	126496494	q23.2
2826	0.235208	0.101457	0.036355	0.434061	0.0204335	0.389603	2826	0.416829	CCR10	17	42678889	42683917	q21.2
84167	0.233852	0.100986	0.0359232	0.431781	0.0205753	0.939649	84167	0.416829	C19orf44	19	16496311	16521352	p13.11
374618	-0.263787	0.11403	-0.487282	-0.0402922	0.0207055	0.979681	374618	0.417187	TEX9	15	56244009	56445997	q21.3
10840	-0.268925	0.116231	-0.496733	-0.0411172	0.0206831	0.560469	10840	0.417187	ALDH1L1	3	126103562	126197994	q21.3
80781	0.263514	0.113947	0.0401812	0.486846	0.020745	0.307581	80781	0.417362	COL18A1	21	45405137	45513720	q22.3
114757	0.234973	0.101646	0.0357503	0.434195	0.0207954	0.964997	114757	0.417757	CYGB	17	76527356	76551175	q25.1
10447	-0.208904	0.0905048	-0.38629	-0.0315181	0.0209874	0.409006	10447	0.420696	FAM3C	7	121348851	121396364	q31.31
5188	0.226808	0.0982762	0.0341899	0.419425	0.0210069	0.94116	5188	0.420696	GATB	4	151670504	151761023	q31.3
2661	0.201669	0.0874025	0.0303632	0.372975	0.0210348	0.918245	2661	0.420696	GDF9	5	132861181	132866884	q31.1
157769	0.260371	0.112876	0.0391389	0.481604	0.0210712	0.695615	157769	0.420803	FAM91A1	8	123768456	123815452	q24.13
11140	0.23711	0.102868	0.0354926	0.438727	0.0211668	0.778407	11140	0.422043	CDC37	19	10391134	10420121	p13.2
130872	0.259579	0.112666	0.0387572	0.480401	0.0212247	0.768447	130872	0.422043	AHSA2	2	61177418	61191203	p15
50485	0.233872	0.10151	0.0349159	0.432829	0.0212267	0.42158	50485	0.422043	SMARCAL1	2	216412414	216483053	q35
51512	0.228034	0.0990008	0.0339962	0.422072	0.0212588	0.388086	51512	0.422063	GTSE1	22	46296741	46330810	q13.31
6678	0.246666	0.107116	0.0367217	0.45661	0.0212909	0.402055	6678	0.422084	SPARC	5	151661096	151687165	q33.1
80315	0.271821	0.118083	0.0403829	0.503258	0.0213378	0.573944	80315	0.422395	CPEB4	5	173888280	173961976	q35.2
4257	0.257867	0.112158	0.0380414	0.477692	0.0214969	0.28917	4257	0.424925	MGST1	12	16347142	16609259	p12.3
57559	-0.2116	0.0921311	-0.392174	-0.0310266	0.0216342	0.67321	57559	0.427016	STAMBPL1	10	88879734	88975153	q23.31
8851	0.241353	0.105128	0.0353051	0.447401	0.0216878	0.523452	8851	0.42745	CDK5R1	17	32486619	32491256	q11.2
60495	-0.30493	0.132857	-0.565325	-0.0445361	0.0217226	0.397457	60495	0.427516	HPSE2	10	98457077	99235862	q24.2
140680	-0.326367	0.142325	-0.605318	-0.0474157	0.0218413	0.225609	140680	0.42923	C20orf96	20	270863	290778	p13
6399	-0.229964	0.10035	-0.426646	-0.0332827	0.0219269	0.29446	6399	0.430288	TRAPPC2	X	13712244	13734635	p22.2
55633	-0.273572	0.119444	-0.507678	-0.0394661	0.0219993	0.662463	55633	0.431085	TBC1D22B	6	37257772	37332970	p21.2
64344	0.214176	0.0935867	0.0307492	0.397602	0.0221068	0.327656	64344	0.431321	HIF3A	19	46297046	46343433	q13.32
3485	0.300954	0.131456	0.043305	0.558603	0.0220567	0.168945	3485	0.431321	IGFBP2	2	216632828	216664436	q35
1875	0.330899	0.144566	0.0475556	0.614243	0.0220841	0.15588	1875	0.431321	E2F5	8	85177225	85217158	q21.2
10391	0.223291	0.0976764	0.0318491	0.414733	0.0222524	0.499827	10391	0.433538	CORO2B	15	68578969	68727806	q23
1382	0.259788	0.113795	0.036753	0.482823	0.022434	0.270505	1382	0.435201	CRABP2	1	156699606	156705816	q23.1
123	-0.247297	0.10828	-0.459523	-0.0350713	0.0223799	0.952612	123	0.435201	PLIN2	9	19108375	19149290	p22.1
5603	-0.462926	0.202774	-0.860355	-0.0654973	0.0224321	0.167146	5603	0.435201	MAPK13	6	36127809	36144524	p21.31
79837	-0.306586	0.134355	-0.569917	-0.0432555	0.0224944	0.200471	79837	0.43575	PIP4K2C	12	57591174	57603418	q13.3
891	0.243697	0.106831	0.0343111	0.453082	0.0225405	0.769058	891	0.436018	CCNB1	5	69167010	69178245	q13.2
23239	0.248726	0.109088	0.0349179	0.462535	0.0226045	0.798068	23239	0.436634	PHLPP1	18	62715450	62980433	q21.33
5909	0.260255	0.114235	0.0363583	0.484151	0.0227122	0.32053	5909	0.436831	RAP1GAP	1	21596215	21669363	p36.12
6271	0.37861	0.166172	0.0529197	0.704301	0.0227011	0.212799	6271	0.436831	S100A1	1	153627926	153632039	q21.3
25976	-0.306191	0.134364	-0.569539	-0.0428419	0.0226782	0.361726	25976	0.436831	TIPARP	3	156673235	156706770	q25.31
64772	-0.236419	0.103796	-0.439856	-0.0329814	0.0227435	0.427808	64772	0.436831	ENGASE	17	79074939	79088599	q25.3
10655	-0.287824	0.126498	-0.535756	-0.0398931	0.0228861	0.995973	10655	0.438948	DMRT2	9	1049858	1057552	p24.3
8908	-0.280596	0.123449	-0.522552	-0.0386406	0.0230278	0.225126	8908	0.441042	GYG2	X	2828788	2882818	p22.33
55314	-0.216456	0.0952544	-0.403151	-0.029761	0.0230623	0.724212	55314	0.441078	TMEM144	4	158201604	158255411	q32.1
25962	0.341563	0.150357	0.0468689	0.636258	0.0231058	0.176075	25962	0.441287	VIRMA	8	94487693	94553529	q22.1
27161	0.421854	0.185752	0.0577867	0.785921	0.0231434	0.0657556	27161	0.441384	AGO2	8	140520156	140635619	q24.3
6664	0.213253	0.0939959	0.0290247	0.397482	0.0232835	0.947045	6664	0.442811	SOX11	2	5692667	5701385	p25.2
3357	0.304471	0.1342	0.0414444	0.567498	0.0232811	0.41813	3357	0.442811	HTR2B	2	231108230	231125118	q37.1
7266	0.265271	0.117388	0.0351961	0.495347	0.0238341	0.756907	7266	0.445167	DNAJC7	17	41976433	42021376	q21.2
9260	0.223095	0.0986185	0.0298067	0.416384	0.0236847	0.851851	9260	0.445167	PDLIM7	5	177483394	177497606	q35.3
3093	0.267142	0.118089	0.0356909	0.498593	0.023685	0.97222	3093	0.445167	UBE2K	4	39698044	39782792	p14
54838	0.233658	0.103395	0.0310077	0.436308	0.0238299	0.417125	54838	0.445167	WBP1L	10	102743970	102816267	q24.32
5224	0.221117	0.0976835	0.0296614	0.412574	0.023598	0.375771	5224	0.445167	PGAM2	7	44062727	44065587	p13
64397	0.237314	0.104822	0.0318662	0.442762	0.0235762	0.583498	64397	0.445167	ZNF106	15	42412823	42491123	q15.1
60490	0.224201	0.0990943	0.0299799	0.418422	0.0236664	0.290017	60490	0.445167	PPCDC	15	75023555	75117462	q24.2
4482	-0.2683	0.118622	-0.500795	-0.0358056	0.0237091	0.332708	4482	0.445167	MSRA	8	10054268	10428891	p23.1
54461	0.215534	0.0952643	0.0288194	0.402249	0.0236675	0.664425	54461	0.445167	FBXW5	9	136940435	136944696	q34.3
55964	0.32609	0.144216	0.0434325	0.608748	0.0237514	0.172623	55964	0.445167	2003-09-01	22	41976272	41998221	q13.2
84286	0.211497	0.0934854	0.0282691	0.394725	0.0236755	0.577813	84286	0.445167	TMEM175	4	932387	958656	p16.3
119559	0.226798	0.100362	0.0300921	0.423503	0.0238336	0.813178	119559	0.445167	SFXN4	10	119140767	119165667	q26.11
90427	0.237457	0.105011	0.0316391	0.443275	0.0237434	0.583234	90427	0.445167	BMF	15	40087890	40108892	q15.1
63926	-0.27717	0.122753	-0.517762	-0.0365776	0.0239494	0.936073	63926	0.446704	ANKEF1	20	9986126	10058303	p12.2
890	0.259072	0.114975	0.033725	0.48442	0.024241	0.302094	890	0.451365	CCNA2	4	121816444	121823933	q27
55620	-0.407378	0.180824	-0.761788	-0.0529688	0.0242659	0.105654	55620	0.451365	STAP2	19	4324043	4342786	p13.3
440021	-0.273958	0.121989	-0.513052	-0.0348634	0.0247197	0.294354	440021	0.451621	KRTAP5-2	11	1597177	1598294	p15.5
481	0.244148	0.108637	0.0312237	0.457072	0.0246159	0.361109	481	0.451621	ATP1B1	1	169105697	169132722	q24.2
1266	-0.223343	0.0995385	-0.418435	-0.0282514	0.024846	0.947115	1266	0.451621	CNN3	1	94896949	94927278	p21.3
1209	0.215952	0.0963073	0.027193	0.404711	0.0249407	0.645074	1209	0.451621	CLPTM1	19	44954585	44993341	q13.32
7867	-0.284668	0.126851	-0.533291	-0.0360457	0.0248245	0.801451	7867	0.451621	MAPKAPK3	3	50611520	50649297	p21.2
8662	0.241184	0.107239	0.0309999	0.451369	0.0245101	0.494021	8662	0.451621	EIF3B	7	2354086	2380745	p22.3
6622	-0.247353	0.110221	-0.463383	-0.0313241	0.0248223	0.872853	6622	0.451621	SNCA	4	89724099	89838315	q22.1
9221	0.246595	0.109941	0.0311156	0.462075	0.0248977	0.504886	9221	0.451621	NOLC1	10	102152176	102163871	q24.32
5593	0.236956	0.105294	0.0305836	0.443329	0.0244221	0.435778	5593	0.451621	PRKG2	4	81087370	81215117	q21.21
8763	-0.207736	0.0926677	-0.389361	-0.0261103	0.024979	0.973793	8763	0.451621	CD164	6	109366514	109382457	q21
3704	0.21796	0.0971759	0.0274983	0.408421	0.0249008	0.583431	3704	0.451621	ITPA	20	3208868	3223870	p13
79026	-0.228888	0.101886	-0.42858	-0.0291963	0.0246705	0.989581	79026	0.451621	AHNAK	11	62433542	62556235	q12.3
23231	0.239092	0.106209	0.0309252	0.447258	0.0243769	0.783663	23231	0.451621	SEL1L3	4	25747427	25863760	p15.2
1540	-0.228483	0.101804	-0.428015	-0.0289499	0.0248111	0.711563	1540	0.451621	CYLD	16	50742050	50801935	q12.1
51203	0.454556	0.202193	0.058266	0.850846	0.0245676	0.0770912	51203	0.451621	NUSAP1	15	41332694	41381050	q15.1
23462	0.236589	0.105262	0.0302787	0.442899	0.0246008	0.623847	23462	0.451621	HEY1	8	79764010	79767863	q21.13
57088	-0.432415	0.192732	-0.810162	-0.0546672	0.0248576	0.0756167	57088	0.451621	PLSCR4	3	146192339	146251179	q24
80164	-0.310838	0.138635	-0.582557	-0.0391195	0.0249523	0.403452	80164	0.451621	PRR36	19	7868719	7874379	p13.2
57406	-0.272863	0.12139	-0.510783	-0.0349428	0.0245877	0.494015	57406	0.451621	ABHD6	3	58237506	58295693	p14.3
56265	0.206973	0.0921007	0.0264593	0.387487	0.024624	0.879469	56265	0.451621	CPXM1	20	2794069	2800637	p13
147381	0.252322	0.112536	0.0317553	0.472889	0.0249522	0.260691	147381	0.451621	CBLN2	18	72536680	72638521	q22.3
8826	0.257534	0.115123	0.0318975	0.48317	0.0252839	0.929617	8826	0.452776	IQGAP1	15	90388218	90502243	q26.1
8407	0.247493	0.110596	0.030728	0.464257	0.0252339	0.305252	8407	0.452776	TAGLN2	1	159918107	159925732	q23.2
3728	-0.250628	0.112107	-0.470354	-0.0309027	0.0253768	0.897142	3728	0.452776	JUP	17	41754604	41786931	q21.2
8804	-0.20763	0.0927694	-0.389454	-0.0258051	0.0252127	0.715205	8804	0.452776	CREG1	1	167529677	167553767	q24.2
1647	-0.218429	0.0975248	-0.409574	-0.0272842	0.0251084	0.989626	1647	0.452776	GADD45A	1	67685061	67688338	p31.3
23403	0.207534	0.0928014	0.0256469	0.389422	0.0253303	0.495554	23403	0.452776	FBXO46	19	45710629	45730904	q13.32
521	0.218914	0.0979053	0.0270228	0.410804	0.0253535	0.936276	521	0.452776	ATP5I	4	672436	674338	p16.3
9609	-0.240345	0.10746	-0.450963	-0.0297276	0.0253123	0.5184	9609	0.452776	RAB36	22	23145326	23164350	q11.23
399474	0.227201	0.101596	0.0280763	0.426326	0.0253311	0.61378	399474	0.452776	TMEM200B	1	29119428	29123935	p35.3
151230	0.267714	0.119557	0.0333874	0.502042	0.0251414	0.280669	151230	0.452776	KLHL23	2	169694488	169776989	q31.1
9844	0.252355	0.113013	0.0308532	0.473857	0.025551	0.328807	9844	0.454091	ELMO1	7	36854361	37449249	p14.1
1063	0.229731	0.102866	0.0281169	0.431344	0.0255292	0.717379	1063	0.454091	CENPF	1	214603195	214664588	q41
143888	-0.214384	0.0959821	-0.402506	-0.0262628	0.0255103	0.775774	143888	0.454091	KDELC2	11	108472105	108498432	q22.3
2852	0.251248	0.112546	0.0306618	0.471833	0.0255884	0.582057	2852	0.45416	GPER1	7	1082208	1093815	p22.3
3480	0.233644	0.104827	0.0281882	0.439101	0.0258228	0.685192	3480	0.45534	IGF1R	15	98648971	98964530	q26.3
3556	-0.239814	0.107508	-0.450527	-0.0291013	0.0257042	0.995418	3556	0.45534	IL1RAP	3	190514051	190659750	q28
1058	0.220478	0.098859	0.026718	0.414238	0.0257323	0.344329	1058	0.45534	CENPA	2	26764289	26801067	p23.3
64359	0.239658	0.107483	0.0289952	0.450322	0.0257654	0.43969	64359	0.45534	NXN	17	799313	979770	p13.3
148252	0.250333	0.11231	0.0302093	0.470457	0.0258176	0.319012	148252	0.45534	DIRAS1	19	2714567	2721418	p13.3
56997	0.210872	0.0947028	0.0252575	0.396486	0.0259695	0.502171	56997	0.457334	COQ8A	1	226897536	226987545	q42.13
28991	0.226508	0.10178	0.0270225	0.425994	0.0260502	0.265943	28991	0.45816	COMMD5	8	144841042	144853736	q24.3
130355	0.238586	0.107253	0.0283735	0.448798	0.0261141	0.741088	130355	0.458688	C2orf76	2	119302225	119366828	q14.2
255082	-0.298265	0.134119	-0.561133	-0.0353972	0.026156	0.265301	255082	0.458829	CASC2	10	118046279	118210153	q26.11
5426	0.232784	0.10472	0.0275373	0.43803	0.0262208	0.339261	5426	0.459372	POLE	12	132623753	132687365	q24.33
7078	-0.272089	0.122482	-0.512149	-0.0320298	0.0263191	0.8675	7078	0.45938	TIMP3	22	32801701	32863043	q12.3
2261	0.223704	0.100703	0.026329	0.421079	0.0263229	0.785447	2261	0.45938	FGFR3	4	1793307	1808872	p16.3
7286	-0.287603	0.129415	-0.541251	-0.0339538	0.0262612	0.187374	7286	0.45938	TUFT1	1	151540305	151583583	q21.3
54881	0.247379	0.111398	0.0290428	0.465716	0.0263729	0.619583	54881	0.459662	TEX10	9	100302077	100352939	q31.1
10499	0.328996	0.148192	0.0385442	0.619447	0.0264147	0.176953	10499	0.459799	NCOA2	8	70109762	70403805	q13.3
10154	0.279516	0.126004	0.0325523	0.52648	0.0265339	0.523619	10154	0.461061	PLXNC1	12	94148723	94307675	q22
143503	0.261599	0.117944	0.0304332	0.492765	0.0265552	0.234667	143503	0.461061	OR51E1	11	4643420	4655488	p15.4
4168	-0.268375	0.121124	-0.505774	-0.030975	0.0267126	0.967805	4168	0.461142	MCF2	X	139581770	139708227	q27.1
9363	0.240116	0.108432	0.0275935	0.452638	0.0267984	0.25114	9363	0.461142	RAB33A	X	130171649	130184870	q26.1
4325	0.256121	0.115599	0.029551	0.482691	0.0267191	0.162082	4325	0.461142	MMP16	8	88032009	88328025	q21.3
10039	-0.275345	0.124368	-0.519101	-0.0315882	0.0268319	0.274119	10039	0.461142	PARP3	3	51942345	51948867	p21.2
1291	0.20227	0.0912526	0.0234186	0.381122	0.0266505	0.885534	1291	0.461142	COL6A1	21	45981737	46005050	q22.3
135138	-0.466452	0.210627	-0.879274	-0.0536307	0.0267884	0.108879	135138	0.461142	PACRG	6	162727132	163315492	q26
29127	0.233299	0.105311	0.0268923	0.439705	0.0267379	0.750538	29127	0.461142	RACGAP1	12	49976923	50033136	q13.12
114991	0.233901	0.10561	0.0269086	0.440894	0.0267769	0.599988	114991	0.461142	ZNF618	9	113876282	114056591	q32
23543	0.235887	0.106586	0.0269817	0.444793	0.0268902	0.509566	23543	0.461558	RBFOX2	22	35738736	36028425	q12.3
8601	0.272313	0.123113	0.0310158	0.513609	0.026974	0.831415	8601	0.461867	RGS20	8	53851808	53959303	q11.23
10025	0.205128	0.0927402	0.023361	0.386896	0.0269763	0.755663	10025	0.461867	MED16	19	867630	893218	p13.3
57654	0.228569	0.1034	0.0259088	0.431229	0.0270682	0.502404	57654	0.462856	UVSSA	4	1347266	1388049	p16.3
60681	0.236474	0.107146	0.0264716	0.446476	0.0273123	0.849268	60681	0.466441	FKBP10	17	41812680	41823217	q21.2
2648	0.21935	0.0994517	0.0244281	0.414272	0.0274126	0.980846	2648	0.467566	KAT2A	17	42113108	42121358	q21.2
5596	-0.356565	0.161725	-0.67354	-0.0395899	0.0274708	0.0960663	5596	0.467812	MAPK4	18	50560078	50731824	q21.1
22898	0.329815	0.149616	0.036572	0.623057	0.027496	0.157858	22898	0.467812	DENND3	8	141117278	141195808	q24.3
10549	0.253415	0.115026	0.0279675	0.478863	0.0275874	0.360598	10549	0.467888	PRDX4	X	23664262	23686399	p22.11
23303	-0.329558	0.149585	-0.622739	-0.0363769	0.0275842	0.130956	23303	0.467888	KIF13B	8	29067279	29263124	p12
7852	0.241644	0.109695	0.0266454	0.456642	0.027604	0.455138	7852	0.467888	CXCR4	2	136114349	136118165	q22.1
22821	0.224018	0.101823	0.0244494	0.423588	0.0278012	0.807403	22821	0.470111	RASA3	13	113977783	114132611	q34
25963	0.275295	0.125132	0.0300405	0.52055	0.0278045	0.879154	25963	0.470111	TMEM87A	15	42210452	42273663	q15.1
23522	0.221759	0.100898	0.0240021	0.419515	0.0279599	0.864732	23522	0.471562	KAT6B	10	74825582	75032622	q22.2
58528	-0.224777	0.102258	-0.425198	-0.024356	0.0279386	0.612286	58528	0.471562	RRAGD	6	89364636	89412270	q15
23683	-0.212547	0.0967406	-0.402155	-0.0229387	0.0280148	0.461954	23683	0.471724	PRKD3	2	37250502	37324808	p22.2
5101	0.228482	0.10406	0.0245276	0.432436	0.0281156	0.672976	5101	0.471724	PCDH9	13	66302834	67230445	q21.32
175	-0.207747	0.0946931	-0.393342	-0.0221523	0.0282425	0.82763	175	0.471724	AGA	4	177430770	177442503	q34.3
11341	0.21377	0.0974846	0.0227039	0.404836	0.0283173	0.480676	11341	0.471724	SCRG1	4	173384701	173406380	q34.1
4782	0.218967	0.0996866	0.0235853	0.414349	0.028052	0.531408	4782	0.471724	NFIC	19	3359563	3469217	p13.3
1292	0.221062	0.100787	0.0235231	0.4186	0.0282815	0.63388	1292	0.471724	COL6A2	21	46098097	46132849	q22.3
7106	0.225633	0.102883	0.0239873	0.427279	0.028299	0.467067	7106	0.471724	TSPAN4	11	842808	867116	p15.5
8707	0.224819	0.102418	0.0240833	0.425556	0.0281557	0.921868	8707	0.471724	B3GALT2	1	193179045	193186654	q31.2
55851	0.21613	0.0985394	0.0229962	0.409264	0.0282833	0.629347	55851	0.471724	PSENEN	19	35745114	35747519	q13.12
79412	-0.316221	0.144081	-0.598616	-0.0338269	0.0281823	0.41496	79412	0.471724	KREMEN2	16	2963944	2968383	p13.3
1525	-0.222088	0.101462	-0.42095	-0.0232251	0.0286065	0.717522	1525	0.471903	CXADR	21	17512382	17593579	q21.1
1277	0.222034	0.101331	0.0234289	0.420638	0.028439	0.591419	1277	0.471903	COL1A1	17	50183289	50201632	q21.33
60312	0.22881	0.104455	0.0240825	0.433538	0.0284867	0.465195	60312	0.471903	AFAP1	4	7758714	7939926	p16.1
815	0.211357	0.0964288	0.0223596	0.400354	0.028391	0.921425	815	0.471903	CAMK2A	5	150219491	150290291	q32
24148	0.209362	0.0955317	0.0221228	0.3966	0.0284127	0.429196	24148	0.471903	PRPF6	20	63981135	64033100	q13.33
2827	-0.239255	0.109302	-0.453483	-0.0250276	0.0286011	0.416858	2827	0.471903	GPR3	1	27392644	27395814	p36.11
55506	-0.266639	0.121802	-0.505366	-0.0279114	0.0285883	0.674047	55506	0.471903	H2AFY2	10	70052796	70112280	q22.1
84498	-0.21537	0.0983314	-0.408096	-0.0226439	0.0285064	0.350712	84498	0.471903	FAM120B	6	170290703	170407065	q27
5096	0.220365	0.100713	0.0229704	0.417759	0.0286666	0.413938	5096	0.47232	PCCB	3	136250306	136337896	q22.3
23170	0.199214	0.091074	0.0207125	0.377716	0.0287142	0.492894	23170	0.472529	TTLL12	22	43166622	43187133	q13.2
80896	-0.230557	0.105435	-0.437206	-0.0239075	0.0287634	0.909396	80896	0.472765	NPL	1	182789293	182830384	q25.3
25831	0.252696	0.115645	0.0260362	0.479355	0.0288813	0.605581	25831	0.474083	HECTD1	14	31100112	31207804	q12
4973	-0.249738	0.114314	-0.47379	-0.0256864	0.0289135	0.984328	4973	0.474083	OLR1	12	10158301	10172138	p13.2
29106	0.2148	0.09847	0.0218026	0.407798	0.0291555	0.38093	29106	0.477474	SCG3	15	51681353	51721031	q21.2
5142	-0.472232	0.216577	-0.896716	-0.0477485	0.0292254	0.115699	5142	0.477671	PDE4B	1	65792514	66374579	p31.3
8927	-0.24073	0.110414	-0.457137	-0.024324	0.029238	0.372544	8927	0.477671	BSN	3	49554489	49671545	p21.31
5208	-0.230203	0.105699	-0.437369	-0.0230365	0.0294128	0.577849	5208	0.477841	PFKFB2	1	207034366	207081024	q32.1
51160	0.366845	0.168353	0.0368801	0.696811	0.0293295	0.0490476	51160	0.477841	VPS28	8	144423601	144428563	q24.3
51365	-0.256636	0.117771	-0.487464	-0.0258083	0.029324	0.783911	51365	0.477841	PLA1A	3	119597842	119629811	q13.33
26502	-0.228006	0.104693	-0.4332	-0.0228113	0.0294171	0.68081	26502	0.477841	NARF	17	82458180	82490537	q25.3
56884	0.207944	0.0954854	0.0207955	0.395091	0.0294246	0.515857	56884	0.477841	FSTL5	4	161383897	162164035	q32.2
54880	0.254565	0.116927	0.0253912	0.483738	0.0294718	0.633615	54880	0.478035	BCOR	X	40049815	40177329	p11.4
10810	0.238714	0.109699	0.023708	0.45372	0.0295491	0.913419	10810	0.478716	WASF3	13	26557703	26688948	q12.13
7884	0.211137	0.0970779	0.0208682	0.401406	0.0296356	0.760318	7884	0.479545	SLBP	4	1692800	1712555	p16.3
7453	0.23793	0.109453	0.0234062	0.452454	0.0297193	0.295191	7453	0.479677	WARS	14	100333788	100376805	q32.2
35	0.204252	0.0940362	0.0199444	0.38856	0.0298514	0.458997	35	0.479677	ACADS	12	120725735	120740008	q24.31
9319	0.21599	0.0994691	0.0210342	0.410946	0.0298987	0.561915	9319	0.479677	TRIP13	5	892643	919357	p15.33
4326	0.216761	0.0998315	0.0210951	0.412427	0.0299107	0.599017	4326	0.479677	MMP17	12	131828393	131851783	q24.33
25900	0.213277	0.0982366	0.0207372	0.405818	0.0299267	0.790462	25900	0.479677	IFFO1	12	6538375	6556083	p13.31
54955	-0.217384	0.099983	-0.413347	-0.0214204	0.0296898	0.70578	54955	0.479677	C1orf109	1	37681570	37692249	p34.3
80262	-0.217421	0.100136	-0.413683	-0.021158	0.0299118	0.601456	80262	0.479677	C16orf70	16	67109958	67148539	q22.1
80727	0.225679	0.103893	0.0220531	0.429305	0.0298382	0.66432	80727	0.479677	TTYH3	7	2631951	2664802	p22.3
1459	-0.220436	0.101568	-0.419504	-0.0213668	0.0299816	0.707284	1459	0.479988	CSNK2A2	16	58157907	58197920	q21
7216	0.216807	0.0999274	0.0209527	0.412661	0.0300339	0.503945	7216	0.480258	TRO	X	54920462	54931431	p11.21
22879	-0.210009	0.0968479	-0.399827	-0.0201905	0.0301252	0.580102	22879	0.480588	MON1B	16	77190835	77202405	q23.1
57185	-0.217551	0.100326	-0.414186	-0.0209154	0.0301253	0.706911	57185	0.480588	NIPAL3	1	24415794	24472976	p36.11
7082	-0.207547	0.0957814	-0.395275	-0.0198187	0.030244	0.469877	7082	0.481914	TJP1	15	29699367	29968865	q13.1
55711	0.245495	0.11343	0.0231757	0.467814	0.0304429	0.982612	55711	0.484368	FAR2	12	29149103	29340980	p11.22
51450	0.233783	0.108059	0.0219905	0.445575	0.0305052	0.264798	51450	0.484368	PRRX2	9	129665641	129722674	q34.11
29089	0.217152	0.100368	0.0204348	0.413869	0.0304979	0.712684	29089	0.484368	UBE2T	1	202331657	202341980	q32.1
118491	-0.258175	0.119397	-0.492188	-0.024162	0.0305927	0.727081	118491	0.485189	CFAP70	10	73253759	73358859	q22.2
7673	0.240388	0.111237	0.0223676	0.458409	0.0306919	0.435	7673	0.485665	ZNF222	19	44025342	44033112	q13.31
3263	-0.243955	0.112889	-0.465214	-0.0226963	0.0306943	0.406122	3263	0.485665	HPX	11	6431049	6442617	p15.4
9823	-0.222481	0.103022	-0.424401	-0.0205615	0.0308078	0.719779	9823	0.486892	ARMCX2	X	101655281	101659891	q22.1
167681	0.217099	0.100632	0.019865	0.414334	0.030977	0.41828	167681	0.488997	PRSS35	6	83512538	83525704	q14.2
54777	-0.258654	0.120053	-0.493953	-0.0233539	0.0312015	0.491248	54777	0.489285	CFAP46	10	132808392	132942823	q26.3
7345	0.217537	0.100881	0.0198133	0.41526	0.0310551	0.449065	7345	0.489285	UCHL1	4	41256413	41268455	p13
5293	-0.234319	0.108826	-0.447614	-0.0210248	0.031306	0.928924	5293	0.489285	PIK3CD	1	9651732	9729114	p36.22
4118	-0.215329	0.100036	-0.411396	-0.0192629	0.0313561	0.768275	4118	0.489285	MAL	2	95025677	95053996	q11.1
9121	-0.211853	0.0982987	-0.404515	-0.019191	0.0311466	0.681383	9121	0.489285	SLC16A5	17	75087727	75106162	q25.1
51066	-0.297683	0.138272	-0.568691	-0.0266746	0.0313283	0.978388	51066	0.489285	SSUH2	3	8619400	8745040	p25.3
5308	0.22726	0.105502	0.0204801	0.434039	0.0312335	0.544025	5308	0.489285	PITX2	4	110617423	110642123	q25
55351	0.199676	0.092625	0.018134	0.381217	0.0311038	0.394708	55351	0.489285	STK32B	4	5051442	5500998	p16.2
1789	0.193516	0.0897953	0.0175202	0.369511	0.0311559	0.667713	1789	0.489285	DNMT3B	20	32762385	32809356	q11.21
57579	-0.266133	0.123626	-0.508436	-0.0238308	0.0313399	0.23815	57579	0.489285	FAM135A	6	70412941	70561174	q13
391059	-0.228388	0.106208	-0.436552	-0.0202247	0.0315244	0.622703	391059	0.490414	FRRS1	1	99708703	99766631	p21.2
64976	0.213389	0.0992639	0.0188355	0.407943	0.0315777	0.709438	64976	0.490414	MRPL40	22	19431902	19436075	q11.21
4832	0.21767	0.101274	0.0191766	0.416164	0.0316093	0.551537	4832	0.490414	NME3	16	1770286	1771730	p13.3
1028	0.245552	0.114178	0.0217673	0.469336	0.0315072	0.686826	1028	0.490414	CDKN1C	11	2883213	2885881	p15.4
79019	0.213554	0.0993341	0.018863	0.408246	0.0315664	0.671023	79019	0.490414	CENPM	22	41938721	41947164	q13.2
9470	0.218572	0.101743	0.0191593	0.417984	0.0316919	0.649799	9470	0.491134	EIF4E2	2	232550052	232583644	q37.1
55422	-0.201994	0.0940624	-0.386353	-0.0176346	0.0317581	0.7006	55422	0.491598	ZNF331	19	53520981	53580269	q13.42
662	0.197214	0.0918779	0.0171367	0.377291	0.0318347	0.669046	662	0.492221	BNIP1	5	173144442	173164387	q35.1
63901	-0.262898	0.122542	-0.503075	-0.0227201	0.0319232	0.237754	63901	0.493029	FAM111A	11	59142748	59155039	q12.1
79583	-0.207548	0.0968038	-0.39728	-0.0178164	0.032032	0.642009	79583	0.494146	TMEM231	16	75536744	75556286	q23.1
23428	0.233631	0.10903	0.0199363	0.447326	0.032128	0.523561	23428	0.494881	SLC7A8	14	23125295	23183674	q11.2
7186	0.201355	0.0939808	0.0171556	0.385554	0.0321526	0.583287	7186	0.494881	TRAF2	9	136881912	136926607	q34.3
23635	-0.329898	0.154066	-0.631861	-0.0279343	0.0322516	0.191316	23635	0.495279	SSBP2	5	81413021	81751797	q14.1
6793	0.214997	0.10039	0.0182352	0.411758	0.0322251	0.506373	6793	0.495279	STK10	5	172042073	172188386	q35.1
9162	0.195733	0.091492	0.0164118	0.375054	0.0324079	0.445539	9162	0.495994	DGKI	7	137381037	137847092	q33
116496	-0.214144	0.100068	-0.410274	-0.0180137	0.0323565	0.447442	116496	0.495994	FAM129A	1	184790724	184974550	q25.3
51651	0.256826	0.120024	0.0215824	0.492069	0.0323724	0.585032	51651	0.495994	PTRH2	17	59674636	59707626	q23.1
55184	-0.223655	0.104852	-0.429161	-0.0181483	0.0329207	0.765094	55184	0.49855	DZANK1	20	18383367	18467281	p11.23
79634	-0.21694	0.101617	-0.416106	-0.0177747	0.0327706	0.598131	79634	0.49855	SCRN3	2	174395730	174429575	q31.1
25820	0.247843	0.116102	0.0202875	0.475398	0.0327853	0.81853	25820	0.49855	ARIH1	15	72474326	72602985	q24.1
9053	-0.211674	0.0993936	-0.406482	-0.0168664	0.0331999	0.937439	9053	0.49855	MAP7	6	136342281	136550819	q23.3
1054	0.243604	0.114144	0.0198867	0.467322	0.0328273	0.815648	1054	0.49855	CEBPG	19	33373330	33382686	q13.11
4671	-0.202439	0.0949245	-0.388488	-0.0163903	0.032955	0.439884	4671	0.49855	NAIP	5	70968483	71025114	q13.2
1339	-0.239063	0.112125	-0.458824	-0.0193019	0.0329978	0.572562	1339	0.49855	COX6A2	16	31427731	31428428	p11.2
8909	-0.251944	0.118204	-0.483618	-0.0202689	0.033053	0.418034	8909	0.49855	ENDOU	12	47709734	47725567	q13.11
6832	0.247087	0.115764	0.0201924	0.473981	0.0328108	0.936542	6832	0.49855	SUPV3L1	10	69180232	69209099	q22.1
51520	0.261421	0.12274	0.0208547	0.501987	0.0331821	0.744239	51520	0.49855	LARS	5	146113038	146182660	q32
54840	0.234173	0.109876	0.0188198	0.449526	0.0330689	0.704376	54840	0.49855	APTX	9	32972606	33025168	p21.1
84168	0.275379	0.129209	0.0221336	0.528624	0.0330673	0.198035	84168	0.49855	ANTXR1	2	69013178	69249327	p13.3
91653	-0.278542	0.130534	-0.534384	-0.0226996	0.0328541	0.244134	91653	0.49855	BOC	3	113211003	113287459	q13.2
148418	-0.251996	0.118198	-0.48366	-0.0203321	0.0330084	0.553464	148418	0.49855	SAMD13	1	84298366	84389957	p31.1
29958	-0.222037	0.104182	-0.42623	-0.017845	0.0330684	0.502332	29958	0.49855	DMGDH	5	78997606	79236038	q14.1
84628	0.220987	0.103704	0.0177314	0.424243	0.0330937	0.653151	84628	0.49855	NTNG2	9	132161676	132244534	q34.13
84929	0.231711	0.10877	0.0185267	0.444896	0.0331474	0.275609	84929	0.49855	FIBCD1	9	130902438	130939286	q34.12
83879	0.249485	0.117178	0.0198205	0.47915	0.033245	0.519809	83879	0.498674	CDCA7	2	173354820	173368997	q31.1
91147	0.210822	0.0991681	0.0164563	0.405188	0.0335109	0.568423	91147	0.498801	TMEM67	8	93754844	93819234	q22.1
50862	-0.209125	0.0983538	-0.401895	-0.016355	0.0334824	0.859985	50862	0.498801	RNF141	11	10511678	10541230	p15.4
1281	0.259149	0.12175	0.0205236	0.497774	0.0332927	0.230463	1281	0.498801	COL3A1	2	188974320	189012746	q32.2
10038	0.248995	0.117036	0.0196079	0.478382	0.0333785	0.318142	10038	0.498801	PARP2	14	20343582	20357905	q11.2
5277	0.219233	0.103035	0.0172885	0.421178	0.0333572	0.620572	5277	0.498801	PIGA	X	15319451	15335580	p22.2
30817	-0.212931	0.100099	-0.409122	-0.0167399	0.0334037	0.879743	30817	0.498801	ADGRE2	19	14732393	14778541	p13.12
92359	-0.252346	0.118696	-0.484986	-0.0197055	0.0335049	0.323392	92359	0.498801	CRB3	19	6463777	6467221	p13.3
4839	0.227483	0.107107	0.0175571	0.437409	0.0336798	0.51322	4839	0.499669	NOP2	12	6556863	6568691	p13.31
51279	-0.209156	0.0984768	-0.402167	-0.0161453	0.0336773	0.410585	51279	0.499669	C1RL	12	7089587	7109273	p13.31
117854	0.33775	0.159003	0.026111	0.64939	0.033655	0.164127	117854	0.499669	TRIM6	11	5596109	5612958	p15.4
2977	0.206995	0.0974945	0.0159094	0.398081	0.0337416	0.868745	2977	0.500039	GUCY1A2	11	106674012	107018524	q22.3
223082	-0.214731	0.101165	-0.41301	-0.0164521	0.0337881	0.503981	223082	0.500183	ZNRF2	7	30284307	30367692	p14.3
56243	-0.253055	0.119252	-0.486784	-0.0193267	0.0338352	0.310838	56243	0.500333	KIAA1217	10	23694746	24547848	p12.2
1829	0.214867	0.10137	0.0161862	0.413549	0.0340365	0.947505	1829	0.50058	DSG2	18	31498043	31549008	q12.1
8416	-0.250954	0.118383	-0.482981	-0.0189277	0.0340187	0.924557	8416	0.50058	ANXA9	1	150982017	150995634	q21.3
55093	0.223947	0.105592	0.0169916	0.430903	0.0339317	0.315014	55093	0.50058	WDYHV1	8	123416725	123467230	q24.13
90249	0.230074	0.108526	0.0173665	0.442781	0.0340073	0.372727	90249	0.50058	UNC5A	5	176810477	176880895	q35.2
157657	0.229915	0.108382	0.0174895	0.44234	0.0338938	0.572473	157657	0.50058	C8orf37	8	95244919	95269201	q22.1
5223	0.206968	0.0976668	0.0155444	0.398391	0.0340802	0.462792	5223	0.500681	PGAM1	10	97426160	97433441	q24.1
90187	0.200001	0.0944054	0.0149703	0.385032	0.0341295	0.285549	90187	0.500862	EMILIN3	20	41359966	41366827	q12
123036	-0.209235	0.0988353	-0.402949	-0.0155216	0.0342591	0.910026	123036	0.501744	TC2N	14	91779751	91867536	q32.12
7033	-0.344743	0.162849	-0.663921	-0.0255659	0.0342636	0.133771	7033	0.501744	TFF3	21	42311667	42315651	q22.3
219844	0.226725	0.107287	0.0164464	0.437003	0.0345787	0.466676	219844	0.505811	HYLS1	11	125883614	125900648	q24.2
55353	0.334598	0.158388	0.024164	0.645033	0.0346414	0.139009	55353	0.505919	LAPTM4B	8	97775057	97853013	q22.1
79751	0.209154	0.0990173	0.0150839	0.403225	0.0346607	0.959889	79751	0.505919	SLC25A22	11	790475	798333	p15.5
65980	0.247569	0.117233	0.0177977	0.477341	0.0347054	0.596873	65980	0.506027	BRD9	5	850291	892824	p15.33
6556	-0.239098	0.113327	-0.461214	-0.0169811	0.0348751	0.812497	6556	0.506888	SLC11A1	2	218382029	218396894	q35
9416	0.220833	0.104768	0.0154915	0.426174	0.0350458	0.973556	9416	0.506888	DDX23	12	48829764	48852842	q13.12
1889	0.218687	0.103738	0.015364	0.422011	0.0350251	0.679506	1889	0.506888	ECE1	1	21217247	21345504	p36.12
8226	-0.196664	0.0932742	-0.379478	-0.01385	0.034992	0.563782	8226	0.506888	PUDP	X	7048920	7148190	p22.31
23164	-0.23333	0.110608	-0.450117	-0.0165437	0.0348984	0.667499	23164	0.506888	MPRIP	17	17042545	17217679	p11.2
55608	0.233337	0.11063	0.0165058	0.450168	0.0349306	0.426609	55608	0.506888	ANKRD10	13	110878540	110915069	q34
26521	0.221883	0.105276	0.0155452	0.428221	0.0350635	0.947321	26521	0.506888	TIMM8B	11	112084800	112086798	q23.1
51206	-0.227519	0.107814	-0.43883	-0.0162082	0.0348326	0.645507	51206	0.506888	GP6	19	55013705	55038264	q13.42
503542	0.215236	0.102161	0.0150048	0.415467	0.0351316	0.716049	503542	0.507332	SPRN	10	133420666	133424572	q26.3
3841	-0.207228	0.0983845	-0.400058	-0.0143977	0.0351778	0.347002	3841	0.507459	KPNA5	6	116681187	116741866	q22.1
4729	0.235661	0.111945	0.0162536	0.455068	0.0352776	0.944408	4729	0.508357	NDUFV2	18	9102630	9134345	p11.22
145389	0.241294	0.114683	0.0165197	0.466068	0.0353775	0.396374	145389	0.509255	SLC38A6	14	60981114	61083733	q23.1
5286	0.239734	0.11398	0.0163378	0.46313	0.0354393	0.864932	5286	0.509604	PIK3C2A	11	17077730	17207983	p15.1
9791	0.422144	0.200821	0.0285431	0.815746	0.0355448	0.0391329	9791	0.510234	PTDSS1	8	96261715	96336995	q22.1
55256	0.20616	0.0981137	0.0138602	0.398459	0.0356207	0.488052	55256	0.510234	ADI1	2	3497361	3519736	p25.3
25942	0.209972	0.0999186	0.0141352	0.405809	0.0356031	0.836434	25942	0.510234	SIN3A	15	75369379	75455842	q24.2
157378	0.220244	0.104824	0.0147927	0.425695	0.0356336	0.735205	157378	0.510234	TMEM65	8	124306189	124372692	q24.13
94097	0.198132	0.0943924	0.013126	0.383138	0.0358149	0.62072	94097	0.510816	SFXN5	2	72942036	73075619	p13.2
7004	0.214191	0.101996	0.0142823	0.414101	0.0357296	0.927209	7004	0.510816	TEAD4	12	2959330	3040673	p13.33
4329	-0.246097	0.11725	-0.475903	-0.0162913	0.0358249	0.378634	4329	0.510816	ALDH6A1	14	74056850	74084493	q24.3
81611	0.231928	0.110474	0.0154028	0.448452	0.0357826	0.796039	81611	0.510816	ANP32E	1	150218417	150236156	q21.2
55553	0.211137	0.10065	0.0138657	0.408407	0.0359294	0.493557	55553	0.511767	SOX6	11	15966449	16739591	p15.2
150290	-0.224697	0.10718	-0.434765	-0.0146291	0.0360418	0.999423	150290	0.512089	DUSP18	22	30652051	30667890	q12.2
79760	0.207714	0.0991571	0.01337	0.402059	0.0361887	0.796081	79760	0.512089	GEMIN7	19	45079195	45091524	q13.32
896	-0.23621	0.112687	-0.457072	-0.0153487	0.036067	0.564009	896	0.512089	CCND3	6	41934933	42050357	p21.1
3182	0.223207	0.10659	0.0142948	0.432119	0.0362533	0.895638	3182	0.512089	HNRNPAB	5	178204507	178211163	q35.3
5583	-0.202606	0.0967527	-0.392238	-0.0129747	0.0362541	0.389295	5583	0.512089	PRKCH	14	61187559	61550976	q23.1
1950	0.22045	0.10527	0.0141243	0.426776	0.0362479	0.871681	1950	0.512089	EGF	4	109912884	110012266	q25
9540	-0.202274	0.0965925	-0.391592	-0.0129562	0.0362514	0.453538	9540	0.512089	TP53I3	2	24077433	24085861	p23.3
54733	-0.230313	0.109897	-0.445708	-0.0149174	0.0361085	0.945117	54733	0.512089	SLC35F2	11	107790991	107928293	q22.3
285989	-0.215562	0.103039	-0.417515	-0.0136094	0.0364346	0.931169	285989	0.513218	ZNF789	7	99472841	99503650	q22.1
6656	0.315115	0.150578	0.0199864	0.610243	0.0363764	0.203008	6656	0.513218	SOX1	13	112067647	112070488	q34
56672	0.20527	0.0981262	0.0129463	0.397594	0.0364475	0.615191	56672	0.513218	AKIP1	11	8911139	8920084	p15.4
23114	0.227388	0.108817	0.0141101	0.440667	0.0366509	0.789083	23114	0.515546	NFASC	1	204828651	205022822	q32.1
783	0.208268	0.0997752	0.0127121	0.403824	0.0368546	0.807572	783	0.515955	CACNB2	10	18140677	18541869	p12.33
23216	0.240495	0.115213	0.0146828	0.466308	0.0368515	0.436903	23216	0.515955	TBC1D1	4	37891087	38139175	p14
54433	0.217557	0.104199	0.0133308	0.421784	0.0368069	0.898123	54433	0.515955	GAR1	4	109815510	109824740	q25
84552	0.237288	0.113688	0.0144649	0.460112	0.0368702	0.479421	84552	0.515955	PARD6G	18	80157232	80247546	q23
89894	0.208867	0.100063	0.0127463	0.404987	0.0368568	0.525039	89894	0.515955	TMEM116	12	111931282	112013185	q24.13
869	0.194512	0.0933277	0.0115931	0.377431	0.0371435	0.384746	869	0.519243	CBLN1	16	49277917	49281831	q12.1
90423	0.219628	0.105629	0.0125991	0.426657	0.0375952	0.804564	90423	0.519741	ATP6V1E2	2	46490750	46542557	p21
7099	-0.226219	0.108889	-0.439636	-0.0128008	0.0377534	0.623404	7099	0.519741	TLR4	9	117704332	117716871	q33.1
389170	-0.294072	0.141459	-0.571327	-0.0168174	0.0376312	0.460673	389170	0.519741	LEKR1	3	156825481	157046129	q25.31
9805	-0.260576	0.12547	-0.506494	-0.0146588	0.0378205	0.424863	9805	0.519741	SCRN1	7	29920103	29990289	p14.3
2926	0.221692	0.106464	0.0130264	0.430358	0.0373134	0.771666	2926	0.519741	GRSF1	4	70815782	70839945	q13.3
9019	0.23584	0.113617	0.0131541	0.458526	0.0379181	0.287	9019	0.519741	MPZL1	1	167721192	167791919	q24.2
6284	0.306055	0.147188	0.0175725	0.594538	0.037585	0.150966	6284	0.519741	S100A13	1	153618787	153631360	q21.3
9692	-0.226884	0.109327	-0.44116	-0.0126072	0.0379605	0.396732	9692	0.519741	KIAA0391	14	35121846	35277614	q13.2
11346	0.207579	0.100017	0.0115491	0.40361	0.0379462	0.776234	11346	0.519741	SYNPO	5	150601080	150659220	q33.1
11120	-0.209296	0.100627	-0.406522	-0.0120704	0.0375332	0.630955	11120	0.519741	BTN2A1	6	26457904	26476621	p22.2
1910	-0.206781	0.0994305	-0.401661	-0.0119005	0.0375576	0.715477	1910	0.519741	EDNRB	13	77895481	77919768	q22.3
5918	-0.288311	0.138616	-0.559993	-0.0166289	0.0375322	0.444174	5918	0.519741	RARRES1	3	158696892	158732696	q25.32
9902	0.205303	0.0986588	0.0119356	0.398671	0.0374392	0.640195	9902	0.519741	MRC2	17	62627401	62693597	q23.2
10623	0.234284	0.112806	0.0131876	0.45538	0.0378136	0.655187	10623	0.519741	POLR3C	1	145824088	145842505	q21.1
85363	-0.195242	0.0940442	-0.379566	-0.0109191	0.0378875	0.457684	85363	0.519741	TRIM5	11	5663557	5938619	p15.4
11037	0.323055	0.15566	0.0179673	0.628144	0.0379504	0.103527	11037	0.519741	STON1	2	48529383	48598513	p16.3
56271	-0.227773	0.109611	-0.442607	-0.012939	0.0377086	0.631721	56271	0.519741	BEX4	X	103215092	103217246	q22.1
147841	0.199111	0.0956846	0.0115724	0.386649	0.0374424	0.705796	147841	0.519741	SPC24	19	11131520	11155808	p13.2
25837	0.179397	0.0861567	0.0105332	0.348261	0.0373223	0.464866	25837	0.519741	RAB26	16	2140803	2154165	p13.3
91300	0.192214	0.0924726	0.0109714	0.373457	0.0376533	0.495647	91300	0.519741	R3HDM4	19	896503	913245	p13.3
84955	0.217532	0.104834	0.0120625	0.423002	0.037984	0.584093	84955	0.519741	NUDCD1	8	109240919	109334385	q23.1
81693	0.181589	0.0875382	0.010017	0.35316	0.0380428	0.738619	81693	0.52002	AMN	14	102922656	102933596	q32.32
1301	-0.232785	0.112274	-0.452838	-0.0127315	0.0381388	0.812012	1301	0.520698	COL11A1	1	102876467	103108496	p21.1
55713	-0.266586	0.128597	-0.518632	-0.0145404	0.0381692	0.228713	55713	0.520698	ZNF334	20	46499630	46513559	q13.12
121551	0.19932	0.0962621	0.0106499	0.387991	0.0383963	0.348629	121551	0.52327	BTBD11	12	107318413	107659642	q23.3
126668	-0.258158	0.124711	-0.502587	-0.0137287	0.0384478	0.529599	126668	0.523447	TDRD10	1	154502219	154548147	q21.3
23028	-0.232129	0.112171	-0.45198	-0.0122781	0.0385065	0.555626	23028	0.523719	KDM1A	1	23019448	23083689	p36.12
4978	0.22638	0.109418	0.011925	0.440835	0.0385508	0.781871	4978	0.523797	OPCML	11	132414977	133532519	q25
22858	-0.206152	0.0998493	-0.401853	-0.0104506	0.0389583	0.44346	22858	0.523886	ICK	6	53001279	53061802	p12.1
51317	0.259229	0.125795	0.0126742	0.505783	0.0393301	0.658614	51317	0.523886	PHF21A	11	45929323	46121178	p11.2
2119	0.26576	0.128721	0.0134718	0.518047	0.0389587	0.936422	2119	0.523886	ETV5	3	186046308	186110318	q27.2
10106	-0.247755	0.119969	-0.482889	-0.0126206	0.0389075	0.875904	10106	0.523886	CTDSP2	12	57819927	57846739	q14.1
5134	-0.245499	0.119118	-0.478966	-0.0120323	0.0393054	0.347777	5134	0.523886	PDCD2	6	170575295	170584692	q27
7020	-0.223618	0.108474	-0.436223	-0.0110139	0.0392555	0.751475	7020	0.523886	TFAP2A	6	10393186	10419659	p24.3
7681	0.192724	0.0933855	0.0096917	0.375756	0.0390418	0.922898	7681	0.523886	MKRN3	15	23565678	23630075	q11.2
23034	0.218654	0.106075	0.0107499	0.426557	0.0392739	0.403959	23034	0.523886	SAMD4A	14	54567097	54793315	q22.2
221443	-0.227547	0.110283	-0.443697	-0.0113956	0.0390847	0.855583	221443	0.523886	OARD1	6	41033627	41097787	p21.1
3508	-0.27006	0.130866	-0.526551	-0.0135679	0.0390517	0.786382	3508	0.523886	IGHMBP2	11	68903842	68940602	q13.3
55159	-0.194733	0.0944208	-0.379795	-0.00967203	0.0391697	0.749371	55159	0.523886	RFWD3	16	74621394	74666881	q23.1
28966	-0.189368	0.0917229	-0.369142	-0.00959486	0.0389636	0.400931	28966	0.523886	SNX24	5	122843439	123029354	q23.2
81831	0.242399	0.117322	0.0124523	0.472346	0.0388189	0.606186	81831	0.523886	NETO2	16	47077703	47143997	q12.1
51373	0.228998	0.110792	0.0118502	0.446146	0.0387414	0.672436	51373	0.523886	MRPS17	7	55951819	55956501	p11.2
80115	0.397523	0.192825	0.0195928	0.775454	0.0392484	0.105232	80115	0.523886	BAIAP2L2	22	38084889	38110670	q13.1
85019	-0.22692	0.110073	-0.442659	-0.0111807	0.0392516	0.404545	85019	0.523886	TMEM241	18	23197144	23437961	q11.2
80829	0.255306	0.123777	0.0127075	0.497906	0.039148	0.344606	80829	0.523886	ZFP91	11	58579111	58621042	q12.1
119391	-0.268917	0.130424	-0.524542	-0.0132908	0.0392202	0.760323	119391	0.523886	GSTO2	10	104268873	104304945	q25.1
55808	-0.244029	0.118147	-0.475594	-0.0124648	0.0388789	0.294586	55808	0.523886	ST6GALNAC1	17	76624761	76643838	q25.1
137970	0.253727	0.123114	0.012428	0.495025	0.0393115	0.296255	137970	0.523886	UNC5D	8	35235457	35796550	p12
22902	0.223263	0.108365	0.0108712	0.435655	0.0393714	0.679612	22902	0.523922	RUFY3	4	70704204	70807315	q13.3
10848	-0.313269	0.152275	-0.611722	-0.0148167	0.0396606	0.44177	10848	0.527253	PPP1R13L	19	45379634	45406349	q13.32
1363	0.228051	0.110897	0.0106972	0.445405	0.0397416	0.293158	1363	0.527777	CPE	4	165361194	165498320	q32.3
445	0.316389	0.153882	0.0147856	0.617992	0.0397779	0.138951	445	0.527777	ASS1	9	130444929	130501274	q34.11
2878	0.212568	0.103509	0.0096938	0.415442	0.0400129	0.427096	2878	0.529588	GPX3	5	151020438	151028993	q33.1
10531	0.195633	0.0952719	0.00890403	0.382363	0.0400316	0.686932	10531	0.529588	PITRM1	10	3137728	3172841	p15.2
9699	0.322641	0.157081	0.0147683	0.630515	0.0399775	0.045424	9699	0.529588	RIMS2	8	103500748	104256094	q22.3
1290	0.181708	0.0885128	0.00822625	0.35519	0.040082	0.991122	1290	0.529739	COL5A2	2	189031896	189179879	q32.2
51643	0.236567	0.115272	0.0106389	0.462495	0.0401445	0.876984	51643	0.530049	TMBIM4	12	66135846	66170072	q14.3
10804	-0.371886	0.181288	-0.727205	-0.0165673	0.0402328	0.124713	10804	0.530698	GJB6	13	20221971	20232395	q12.11
29941	0.171971	0.0838888	0.00755152	0.33639	0.0403662	0.775047	29941	0.531939	PKN3	9	128702523	128720918	q34.11
55203	0.201379	0.0983038	0.00870685	0.394051	0.0405076	0.808311	55203	0.533285	LGI2	4	24998847	25030879	p15.2
1785	0.197055	0.0962257	0.00845639	0.385654	0.0405752	0.534923	1785	0.533616	DNM2	19	10718079	10833488	p13.2
9016	-0.278746	0.136168	-0.54563	-0.0118616	0.0406508	0.214749	9016	0.533616	SLC25A14	X	130339888	130373361	q26.1
92745	0.28523	0.139325	0.0121577	0.558302	0.040636	0.140088	92745	0.533616	SLC38A5	X	48458537	48470256	p11.23
3985	-0.224494	0.109721	-0.439543	-0.00944598	0.0407509	0.861363	3985	0.534413	LIMK2	22	31212239	31280080	q12.2
733	0.192699	0.0942134	0.00804436	0.377354	0.0408205	0.830616	733	0.534808	C8G	9	136945246	136946974	q34.3
3695	-0.211566	0.103548	-0.414516	-0.00861607	0.0410353	0.329799	3695	0.537104	ITGB7	12	53191318	53207307	q13.13
79173	-0.238979	0.117011	-0.468316	-0.00964218	0.041115	0.753669	79173	0.537628	C19orf57	19	13882348	13906452	p13.12
51669	-0.221321	0.10849	-0.433957	-0.00868566	0.0413479	0.595168	51669	0.540152	SARAF	8	30063012	30083208	p12
90025	-0.252692	0.123898	-0.495527	-0.00985664	0.0413983	0.311694	90025	0.54029	UBE3D	6	82892398	83065841	q14.1
89765	-0.267193	0.131036	-0.524019	-0.0103674	0.0414418	0.298073	89765	0.540337	RSPH1	21	42472486	42496354	q22.3
51	-0.193616	0.0950057	-0.379824	-0.00740841	0.0415557	0.864772	51	0.540782	ACOX1	17	75941507	75979363	q25.1
81614	0.233436	0.114541	0.00894039	0.457932	0.0415481	0.912741	81614	0.540782	NIPA2	15	22838641	22868384	q11.2
83473	0.193957	0.0953981	0.00698015	0.380934	0.0420391	0.807299	83473	0.541473	KATNAL2	18	46917492	47102243	q21.1
55337	0.188409	0.092619	0.00687915	0.369939	0.0419276	0.933294	55337	0.541473	C19orf66	19	10086122	10093252	p13.2
55909	-0.220448	0.108333	-0.432777	-0.00811896	0.0418601	0.626129	55909	0.541473	BIN3	8	22620418	22669148	p21.3
5479	0.362641	0.178204	0.0133671	0.711915	0.0418535	0.0758147	5479	0.541473	PPIB	15	64155812	64163205	q22.31
7408	0.207776	0.102149	0.007569	0.407984	0.0419454	0.551842	7408	0.541473	VASP	19	45506579	45526983	q13.32
5346	-0.233111	0.114522	-0.457571	-0.00865145	0.0417998	0.517698	5346	0.541473	PLIN1	15	89664365	89679427	q26.1
7006	-0.22665	0.111526	-0.445238	-0.00806236	0.0421278	0.89083	7006	0.541473	TEC	4	48135783	48269864	p11
5153	-0.247098	0.121562	-0.485355	-0.00884074	0.0420838	0.738131	5153	0.541473	PDE1B	12	54549350	54579239	q13.2
1141	-0.325891	0.160246	-0.639968	-0.0118139	0.0419831	0.18438	1141	0.541473	CHRNB2	1	154567781	154580026	q21.3
11345	-0.21475	0.105638	-0.421798	-0.00770271	0.0420647	0.751058	11345	0.541473	GABARAPL2	16	75566351	75577881	q23.1
84287	0.197342	0.0970677	0.00709325	0.387592	0.0420486	0.385677	84287	0.541473	ZDHHC16	10	97446131	97457370	q24.1
84775	-0.217268	0.106722	-0.426439	-0.00809578	0.0417682	0.396806	84775	0.541473	ZNF607	19	37696363	37719790	q13.12
64968	0.200349	0.0985683	0.00715861	0.393539	0.042094	0.806953	64968	0.541473	MRPS6	21	34073224	34143034	q22.11
8639	0.208986	0.102873	0.00735866	0.410613	0.0422048	0.49713	8639	0.541947	AOC3	17	42851184	42858130	q21.31
135112	-0.198187	0.0976218	-0.389522	-0.00685206	0.0423409	0.659365	135112	0.542665	NCOA7	6	125781161	125932030	q22.31
51690	0.248356	0.12235	0.00855562	0.488157	0.0423676	0.277949	51690	0.542665	LSM7	19	2321517	2328620	p13.3
5192	0.192768	0.0950389	0.00649569	0.379041	0.0425284	0.440204	5192	0.542665	PEX10	1	2403964	2413797	p36.32
57178	0.203692	0.10043	0.00685206	0.400532	0.0425408	0.463505	57178	0.542665	ZMIZ1	10	79069035	79316528	q22.3
108	0.332197	0.163683	0.0113839	0.653009	0.0424061	0.0816665	108	0.542665	ADCY2	5	7396208	7830081	p15.31
5364	-0.255648	0.126027	-0.502656	-0.0086399	0.0425072	0.951291	5364	0.542665	PLXNB1	3	48403854	48430051	p21.31
152189	0.20531	0.101192	0.00697646	0.403643	0.0424678	0.270838	152189	0.542665	CMTM8	3	32238679	32370325	p22.3
9583	-0.194907	0.0961224	-0.383303	-0.00651044	0.0425914	0.685844	9583	0.5428	ENTPD4	8	23385783	23457695	p21.3
8602	0.197128	0.0972427	0.00653543	0.38772	0.0426449	0.487913	8602	0.542972	NOP14	4	2937933	2963385	p16.3
79979	-0.208279	0.102795	-0.409754	-0.00680425	0.0427488	0.797141	79979	0.543019	TRMT2B	X	101009346	101052116	q22.1
23095	0.211573	0.104444	0.00686603	0.41628	0.0427953	0.483648	23095	0.543019	KIF1B	1	10210805	10381603	p36.22
8228	-0.198317	0.0978965	-0.390191	-0.00644341	0.0427871	0.622271	8228	0.543019	PNPLA4	X	7898247	7927739	p22.31
222663	0.203584	0.100507	0.00659397	0.400575	0.0428088	0.709853	222663	0.543019	SCUBE3	6	35214419	35253079	p21.31
5071	-0.232855	0.115063	-0.458373	-0.00733593	0.042999	0.333305	5071	0.543302	PRKN	6	161347420	162727771	q26
8724	-0.224075	0.110701	-0.441044	-0.00710561	0.0429546	0.40829	8724	0.543302	SNX3	6	108211222	108261260	q21
104	0.184783	0.0913228	0.0057936	0.363773	0.0430314	0.830349	104	0.543302	ADARB1	21	45073853	45226560	q22.3
2581	-0.207916	0.102714	-0.409231	-0.0066013	0.0429462	0.447592	2581	0.543302	GALC	14	87837820	87993665	q31.3
70	0.199797	0.0987404	0.00626902	0.393324	0.0430264	0.982782	70	0.543302	ACTC1	15	34788096	34796139	q14
283248	0.249215	0.123214	0.00772101	0.49071	0.0431116	0.301347	283248	0.543807	RCOR2	11	63911221	63916844	q13.1
10023	0.188043	0.0929969	0.00577235	0.370314	0.0431728	0.824169	10023	0.544074	FRAT1	10	97319267	97321915	q24.1
79640	0.27226	0.13476	0.00813577	0.536385	0.0433485	0.227467	79640	0.545781	C22orf46	22	41688939	41698136	q13.2
1717	0.194741	0.096446	0.00571048	0.383772	0.0434692	0.449665	1717	0.546106	DHCR7	11	71428193	71452868	q13.4
4012	-0.211235	0.104627	-0.416301	-0.00616877	0.0434952	0.88954	4012	0.546106	LNPEP	5	96935394	97037515	q15
84790	0.209195	0.103592	0.00615785	0.412231	0.0434449	0.592763	84790	0.546106	TUBA1C	12	49188736	49274603	q13.12
23659	-0.199051	0.0986318	-0.392366	-0.00573632	0.0435785	0.892485	23659	0.546646	PLA2G15	16	68245304	68261062	q22.1
22873	0.392044	0.194351	0.0111229	0.772965	0.0436752	0.0304188	22873	0.547352	DZIP1	13	95578202	95644703	q32.1
26873	0.257563	0.127719	0.00723835	0.507888	0.0437333	0.274258	26873	0.547575	OPLAH	8	144051266	144063965	q24.3
154	-0.212464	0.105385	-0.419014	-0.00591463	0.0437908	0.897545	154	0.547788	ADRB2	5	148825245	148828687	q32
30811	0.185776	0.0921951	0.00507685	0.366475	0.0439015	0.737339	30811	0.547852	HUNK	21	31873315	32044633	q22.11
4054	0.188214	0.0933832	0.00518598	0.371242	0.0438525	0.520089	4054	0.547852	LTBP3	11	65538805	65558930	q13.1
114904	0.19069	0.0946409	0.00519749	0.376183	0.043917	0.486407	114904	0.547852	C1QTNF6	22	37180167	37199385	q12.3
1967	0.212185	0.105412	0.00558041	0.41879	0.0441249	0.273231	1967	0.548712	EIF2B1	12	123620406	123633766	q24.31
1036	-0.234232	0.11634	-0.462254	-0.00620905	0.0440795	0.478042	1036	0.548712	CDO1	5	115804733	115816954	q22.3
28952	0.19961	0.0991672	0.00524564	0.393974	0.0441293	0.38518	28952	0.548712	CCDC22	X	49235467	49250526	p11.23
126374	0.18907	0.0939392	0.00495251	0.373187	0.0441478	0.894792	126374	0.548712	WTIP	19	34481638	34512304	q13.11
51622	-0.235185	0.116931	-0.464366	-0.00600516	0.0442916	0.450514	51622	0.549492	CCZ1	7	5898725	5926550	p22.1
55143	0.213416	0.106102	0.00545929	0.421372	0.0442814	0.322154	55143	0.549492	CDCA8	1	37692418	37709719	p34.3
143686	-0.216203	0.107539	-0.426976	-0.00543077	0.044382	0.57107	143686	0.55011	SESN3	11	95165513	95232541	q21
3551	-0.194983	0.0970099	-0.385119	-0.00484731	0.0444385	0.876136	3551	0.55027	IKBKB	8	42271302	42332653	p11.21
10587	0.195005	0.0970381	0.00481422	0.385196	0.0444761	0.9383	10587	0.55027	TXNRD2	22	19875517	19941992	q11.21
92092	-0.192463	0.0958587	-0.380343	-0.00458336	0.0446669	0.965421	92092	0.550466	ZC3HAV1L	7	139025706	139036029	q34
10301	0.209477	0.104346	0.00496172	0.413992	0.0446949	0.355782	10301	0.550466	DLEU1	NA	NA	NA	NA
8241	0.183684	0.0914663	0.00441291	0.362954	0.0446209	0.684121	8241	0.550466	RBM10	X	47144869	47186813	p11.3
64374	0.220477	0.109794	0.00528439	0.43567	0.0446333	0.305552	64374	0.550466	SIL1	5	138946720	139293557	q31.2
113174	0.225814	0.112458	0.00540012	0.446228	0.0446451	0.758549	113174	0.550466	SAAL1	11	18069935	18106091	p15.1
26995	0.198161	0.0988014	0.00451377	0.391808	0.0448937	0.398772	26995	0.552238	TRUB2	9	128305161	128322742	q34.11
389677	0.216631	0.108024	0.00490824	0.428354	0.0449202	0.99287	389677	0.552238	RBM12B	8	93729356	93741017	q22.1
147700	-0.248665	0.124327	-0.492341	-0.00498908	0.0454902	0.934645	147700	0.552372	KLC3	19	45333434	45351520	q13.32
118460	-0.205106	0.102987	-0.406956	-0.0032553	0.0464179	0.948377	118460	0.552372	EXOSC6	16	70246778	70251930	q22.1
54978	0.203127	0.101604	0.00398659	0.402267	0.0455867	0.508888	54978	0.552372	SLC35F6	2	26764284	26781231	p23.3
91869	0.199658	0.0999839	0.00369303	0.395623	0.045836	0.332802	91869	0.552372	RFT1	3	53088483	53130462	p21.1
222183	0.189816	0.0951524	0.00332027	0.376311	0.0460583	0.619438	222183	0.552372	SRRM3	7	76201900	76287288	q11.23
4313	0.192721	0.0967145	0.00316431	0.382278	0.0462963	0.344508	4313	0.552372	MMP2	16	55389700	55506691	q12.2
51593	0.193371	0.0969296	0.00339288	0.38335	0.0460464	0.85216	51593	0.552372	SRRT	7	100875111	100888664	q22.1
6422	-0.315067	0.15798	-0.624703	-0.00543093	0.0461148	0.148174	6422	0.552372	SFRP1	8	41261958	41309497	p11.21
25874	-0.202478	0.101048	-0.40053	-0.00442679	0.0450944	0.63374	25874	0.552372	MPC2	1	167916729	167937040	q24.2
10014	0.181413	0.09071	0.003625	0.359202	0.0455082	0.877876	10014	0.552372	HDAC5	17	44076746	44123702	q21.31
8625	0.197865	0.0993341	0.00317384	0.392556	0.0463804	0.453485	8625	0.552372	RFXANK	19	19192229	19201869	p13.11
8445	0.217843	0.108965	0.00427515	0.431411	0.0455869	0.656003	8445	0.552372	DYRK2	12	67648338	67665406	q15
4849	0.209115	0.104395	0.00450453	0.413725	0.0451652	0.439776	4849	0.552372	CNOT3	19	54137728	54155681	q13.42
1659	0.196251	0.0984446	0.00330319	0.389199	0.0462048	0.584116	1659	0.552372	DHX8	17	43483865	43544463	q21.31
10165	0.248641	0.124748	0.00413867	0.493143	0.0462461	0.741055	10165	0.552372	SLC25A13	7	96120220	96322147	q21.3
22911	-0.221317	0.110534	-0.437959	-0.00467522	0.0452567	0.518926	22911	0.552372	WDR47	1	108970214	109042113	p13.3
10981	-0.219521	0.110033	-0.435182	-0.00386091	0.0460371	0.780865	10981	0.552372	RAB32	6	146543693	146554965	q24.3
51454	0.194459	0.0972211	0.00390925	0.385009	0.0454815	0.625054	51454	0.552372	GULP1	2	188291669	188595931	q32.1
4882	0.243352	0.122	0.00423597	0.482469	0.0460773	0.196005	4882	0.552372	NPR2	9	35792154	35809732	p13.3
1609	0.199337	0.0997336	0.00386268	0.394811	0.0456415	0.837258	1609	0.552372	DGKQ	4	958887	986895	p16.3
54718	-0.224541	0.112458	-0.444954	-0.00412787	0.0458611	0.613754	54718	0.552372	BTN2A3P	6	26421391	26432383	p22.2
6641	0.213462	0.106579	0.00457171	0.422353	0.0451924	0.319509	6641	0.552372	SNTB1	8	120535745	120813273	q24.12
161	0.217799	0.109001	0.00416026	0.431438	0.0457025	0.966779	161	0.552372	AP2A2	11	924894	1012245	p15.5
23189	0.209166	0.104806	0.00374975	0.414583	0.045962	0.545453	23189	0.552372	KANK1	9	470291	746106	p24.3
7138	0.177219	0.0887288	0.00331393	0.351124	0.0457912	0.852118	7138	0.552372	TNNT1	19	55132794	55149354	q13.42
51428	0.219281	0.10991	0.00385995	0.434701	0.0460338	0.32142	51428	0.552372	DDX41	5	177511577	177517469	q35.3
55226	0.310673	0.155179	0.00652738	0.614818	0.0452818	0.161674	55226	0.552372	NAT10	11	34105602	34147670	p13
64793	-0.201903	0.101388	-0.400621	-0.00318595	0.0464383	0.967448	64793	0.552372	CEP85	1	26234153	26279038	p36.11
55515	0.192928	0.096751	0.00329968	0.382557	0.0461445	0.566969	55515	0.552372	ASIC4	2	219514170	219538772	q35
55793	-0.222402	0.1115	-0.440938	-0.00386655	0.046082	0.456269	55793	0.552372	MINDY1	1	150996086	151008375	q21.3
285704	0.209176	0.10444	0.00447686	0.413874	0.0451956	0.66443	285704	0.552372	RGMB	5	98768650	98798643	q15
115992	-0.228101	0.114419	-0.452358	-0.00384393	0.0462003	0.792308	115992	0.552372	RNF166	16	88696495	88706421	q24.3
90693	-0.169643	0.0846185	-0.335492	-0.00379368	0.0449848	0.710524	90693	0.552372	CCDC126	7	23597379	23644708	p15.3
50614	-0.222813	0.111631	-0.441605	-0.00402006	0.0459365	0.48563	50614	0.552372	GALNT9	12	132196372	132329349	q24.33
254427	0.372585	0.186791	0.00648162	0.738689	0.0460796	0.0917687	254427	0.552372	PROSER2	10	11823339	11872277	p14
255919	-0.201393	0.100642	-0.398647	-0.00413827	0.0453835	0.24503	255919	0.552372	CNEP1R1	16	50024410	50037088	q12.1
126006	0.199016	0.0999101	0.00319602	0.394837	0.0463762	0.538499	126006	0.552372	PCP2	19	7631611	7633748	p13.2
10966	-0.194673	0.0977768	-0.386312	-0.00303387	0.0464817	0.787156	10966	0.552403	RAB40B	17	82654973	82698728	q25.3
51105	0.221535	0.111299	0.00339299	0.439676	0.0465415	0.99135	51105	0.552629	PHF20L1	8	132775358	132848807	q24.22
6397	-0.217336	0.10923	-0.431424	-0.00324881	0.0466233	0.298783	6397	0.553116	SEC14L1	17	77086716	77217101	q25.2
7832	-0.220515	0.11086	-0.437797	-0.00323323	0.046687	0.278106	7832	0.553164	BTG2	1	203305491	203309602	q32.1
5925	-0.264883	0.133179	-0.525908	-0.00385767	0.0467089	0.199061	5925	0.553164	RB1	13	48303751	48481986	q14.2
113235	0.20493	0.103091	0.00287629	0.406984	0.0468267	0.391967	113235	0.553592	SLC46A1	17	28394756	28407197	q11.2
1909	0.209791	0.105528	0.00295976	0.416622	0.0468105	0.539363	1909	0.553592	EDNRA	4	147480917	147544954	q31.22
11018	0.227681	0.114607	0.0030554	0.452307	0.0469641	0.236256	11018	0.554733	TMED1	19	10832438	10836318	p13.2
132158	0.191875	0.096609	0.00252483	0.381225	0.0470224	0.964124	132158	0.554938	GLYCTK	3	52287089	52293476	p21.2
6895	0.237954	0.119928	0.00289892	0.473009	0.0472407	0.225223	6895	0.557029	TARBP2	12	53500921	53506431	q13.13
90161	0.290921	0.146707	0.00338034	0.578461	0.0473668	0.144293	90161	0.557547	HS6ST2	X	132626016	132961395	q26.2
56915	0.203764	0.102745	0.00238843	0.40514	0.0473439	0.473766	56915	0.557547	EXOSC5	19	41386374	41397479	q13.2
79794	-0.213614	0.107806	-0.42491	-0.00231789	0.0475392	0.839228	79794	0.558606	C12orf49	12	116710185	116738070	q24.22
2029	0.190842	0.0963	0.00209799	0.379587	0.0475072	0.758269	2029	0.558606	ENSA	1	150600851	150629612	q21.3
9368	-0.215131	0.108736	-0.428249	-0.00201316	0.0478748	0.944456	9368	0.559166	SLC9A3R1	17	74748613	74769353	q25.1
5025	0.223539	0.112921	0.00221759	0.44486	0.0477482	0.523565	5025	0.559166	P2RX4	12	121209857	121234106	q24.31
6529	0.201311	0.101751	0.00188322	0.400738	0.0478755	0.735908	6529	0.559166	SLC6A1	3	10992724	11039247	p25.3
7564	0.265368	0.134004	0.0027256	0.52801	0.0476694	0.173405	7564	0.559166	ZNF16	8	144930358	144950888	q24.3
26508	0.195003	0.0985232	0.00190087	0.388105	0.047787	0.556727	26508	0.559166	HEYL	1	39624153	39639945	p34.2
51586	0.214124	0.108196	0.00206378	0.426183	0.0478117	0.485865	51586	0.559166	MED15	22	20495913	20587632	q11.21
80790	-0.202049	0.102092	-0.402146	-0.00195107	0.0478076	0.736009	80790	0.559166	CMIP	16	81445170	81711762	q23.2
7262	0.200438	0.101378	0.00174086	0.399135	0.0480263	0.872599	7262	0.560187	PHLDA2	11	2928273	2929455	p15.4
65095	0.190278	0.0962473	0.00163636	0.378919	0.0480455	0.596809	65095	0.560187	KRI1	19	10553078	10566037	p13.2
3176	-0.413381	0.209289	-0.82358	-0.00318138	0.0482494	0.0363514	3176	0.561117	HNMT	2	137964020	138016364	q22.1
7764	-0.18745	0.0949015	-0.373453	-0.00144611	0.0482452	0.543253	7764	0.561117	ZNF217	20	53567065	53609907	q13.2
9545	0.1939	0.0981596	0.00151056	0.386289	0.0482281	0.500416	9545	0.561117	RAB3D	19	11322046	11346270	p13.2
8536	0.222734	0.112973	0.00131156	0.444157	0.0486583	0.973785	8536	0.561881	CAMK1	3	9757342	9769992	p25.3
4683	0.222065	0.112727	0.00112459	0.443006	0.0488452	0.946745	4683	0.561881	NBN	8	89933336	90003228	q21.3
8310	0.181284	0.0920253	0.000917835	0.36165	0.0488455	0.935615	8310	0.561881	ACOX3	4	8366282	8440723	p16.1
744	-0.356969	0.181179	-0.712073	-0.00186468	0.048809	0.211016	744	0.561881	MPPED2	11	30384493	30586872	p14.1
22843	0.230543	0.116949	0.00132783	0.459759	0.0486875	0.269285	22843	0.561881	PPM1E	17	58755869	58985176	q22
3598	-0.258107	0.130895	-0.514656	-0.00155714	0.0486256	0.913905	3598	0.561881	IL13RA2	X	115003975	115019977	q23
148022	0.180127	0.0914075	0.000971303	0.359282	0.0487708	0.837825	148022	0.561881	TICAM1	19	4815932	4831704	p13.3
2044	0.380411	0.192834	0.00246419	0.758359	0.0485249	0.0996802	2044	0.561881	EPHA5	4	65319563	65670495	q13.2
51368	0.218865	0.110866	0.00157079	0.436158	0.0483667	0.231745	51368	0.561881	TEX264	3	51662693	51704323	p21.2
55231	-0.251523	0.127685	-0.501781	-0.00126428	0.0488538	0.760561	55231	0.561881	CCDC87	11	66590176	66593083	q13.2
25894	-0.244428	0.124038	-0.487539	-0.00131729	0.0487715	0.905195	25894	0.561881	PLEKHG4	16	67277510	67289499	q22.1
199745	0.186055	0.0943458	0.00114017	0.370969	0.048604	0.897285	199745	0.561881	THAP8	19	36034985	36054762	q13.12
170487	0.172014	0.087301	0.000906964	0.343121	0.0487979	0.532538	170487	0.561881	ACTL10	20	33666498	33668525	q11.22
7694	-0.20832	0.105818	-0.415718	-0.00092118	0.0489911	0.563997	7694	0.562982	ZNF135	19	58059239	58086310	q13.43
10456	0.206957	0.105371	0.000434968	0.41348	0.0495194	0.339901	10456	0.563325	HAX1	1	154272511	154275875	q21.3
240	-0.205911	0.10466	-0.41104	-0.000782025	0.049133	0.891496	240	0.563325	ALOX5	10	45374176	45446119	q11.21
273	0.196401	0.0999911	0.000422592	0.39238	0.049508	0.849702	273	0.563325	AMPH	7	38383704	38631567	p14.1
9715	0.196732	0.1001	0.000539518	0.392924	0.0493733	0.591189	9715	0.563325	FAM131B	7	143353400	143362770	q34
7786	0.198386	0.100997	0.000435624	0.396337	0.049498	0.823317	7786	0.563325	MAP3K12	12	53479669	53500063	q13.13
781	0.192232	0.0977371	0.000671148	0.383794	0.0492027	0.517562	781	0.563325	CACNA2D1	7	81946444	82443798	q21.11
23413	0.173537	0.0883525	0.000369305	0.346705	0.0495134	0.449723	23413	0.563325	NCS1	9	130172578	130237304	q34.11
80310	-0.226622	0.115324	-0.452652	-0.000591924	0.049403	0.507111	80310	0.563325	PDGFD	11	103907186	104164379	q22.3
64089	0.212528	0.108183	0.000492238	0.424563	0.0494705	0.332943	64089	0.563325	SNX16	8	81799581	81842866	q21.13
252995	0.211911	0.107889	0.000451804	0.42337	0.0495125	0.662126	252995	0.563325	FNDC5	1	32862268	32872482	p35.1
343450	0.202493	0.102934	0.000747019	0.404239	0.0491577	0.465118	343450	0.563325	KCNT2	1	196225779	196609225	q31.3
401494	0.299257	0.152132	0.00108492	0.59743	0.0491722	0.190865	401494	0.563325	HACD4	9	20999515	21031636	p21.3
284751	0.215507	0.109787	0.000327616	0.430686	0.0496522	0.68077	284751	0.56342	LINC01270	20	50292720	50314922	q13.13
1163	0.209476	0.106734	0.000280116	0.418672	0.049694	0.330253	1163	0.56342	CKS1B	1	154974653	154979249	q21.3
9978	0.198505	0.101127	0.000300599	0.39671	0.0496536	0.682161	9978	0.56342	RBX1	22	40951347	40973309	q13.2
54926	0.200504	0.102114	0.00036424	0.400644	0.0495845	0.511883	54926	0.56342	UBE2R2	9	33817567	33920404	p13.3
150223	0.185755	0.0947492	5.036e-05	0.37146	0.0499379	0.372221	150223	0.565713	YDJC	22	21628089	21630064	q11.21
96764	0.245686	0.125362	-1.92288e-05	0.491392	0.0500179	0.27254	96764	0.566146	TGS1	8	55773142	55825448	q12.1
56947	0.22156	0.113088	-8.89391e-05	0.443209	0.050092	0.789633	56947	0.566512	MFF	2	227325151	227357836	q36.3
85445	-0.250694	0.128046	-0.50166	0.000272533	0.0502493	0.951483	85445	0.567168	CNTNAP4	16	76277278	76559238	q23.1
83648	-0.279125	0.142556	-0.55853	0.00027976	0.0502298	0.159544	83648	0.567168	FAM167A	8	11421463	11474715	p23.1
255426	-0.241166	0.123194	-0.482621	0.000289745	0.0502756	0.909296	255426	0.567168	RASGEF1C	5	180100791	180209153	q35.3
220	-0.204184	0.104424	-0.40885	0.000483264	0.0505434	0.945432	220	0.567554	ALDH1A3	15	100877714	100916626	q26.3
10982	0.313797	0.160524	-0.000823527	0.628417	0.0506027	0.136053	10982	0.567554	MAPRE2	18	34976928	35143470	q12.1
9645	0.421515	0.215599	-0.00105096	0.844082	0.0505725	0.0392178	9645	0.567554	MICAL2	11	12094008	12263789	p15.3
9429	0.186502	0.0953043	-0.000291042	0.373295	0.050358	0.988248	9429	0.567554	ABCG2	4	88090264	88231322	q22.1
4499	0.197247	0.100829	-0.000373819	0.394867	0.0504349	0.509367	4499	0.567554	MT1M	16	56632233	56633986	q13
55199	-0.229306	0.11729	-0.459191	0.000578948	0.0505798	0.751992	55199	0.567554	FAM86C1	11	71787510	71801236	q13.4
25870	0.301373	0.15407	-0.0005985	0.603345	0.0504558	0.156473	25870	0.567554	SUMF2	7	56064002	56080670	p11.2
84441	0.181506	0.0928986	-0.000571949	0.363584	0.050724	0.904404	84441	0.568444	MAML2	11	95976598	96343180	q21
55286	-0.260009	0.13312	-0.520919	0.0009008	0.0507962	0.79535	55286	0.568784	C4orf19	4	37453941	37623495	p14
5189	-0.190253	0.0974934	-0.381337	0.000830018	0.0510035	0.703502	5189	0.570633	PEX1	7	92487020	92528531	q21.2
84678	0.19073	0.0977654	-0.000886728	0.382347	0.0510697	0.689916	84678	0.570902	KDM2B	12	121429097	121581015	q24.31
28986	-0.188866	0.0968473	-0.378684	0.000950737	0.0511586	0.354434	28986	0.571425	MAGEH1	X	55452105	55453566	p11.21
65993	0.24546	0.125891	-0.00128104	0.492202	0.0512014	0.238336	65993	0.571433	MRPS34	16	1771890	1773155	p13.3
10993	-0.23075	0.118393	-0.462796	0.00129669	0.051294	0.60668	10993	0.571601	SDS	12	113392445	113426301	q24.13
5901	0.194855	0.099985	-0.00111192	0.390822	0.0513142	0.835706	5901	0.571601	RAN	12	130871879	130877678	q24.33
272	-0.188519	0.0967535	-0.378153	0.00111421	0.0513614	0.608703	272	0.571601	AMPD3	11	10308313	10507579	p15.4
80757	0.274931	0.141144	-0.0017059	0.551568	0.0514296	0.11709	80757	0.571601	TMEM121	14	105526603	105530202	q32.33
84217	-0.207161	0.10635	-0.415605	0.00128155	0.0514253	0.341057	84217	0.571601	ZMYND12	1	42430329	42456267	p34.2
85016	0.225548	0.115811	-0.00143824	0.452534	0.0514694	0.489483	85016	0.571601	C11orf70	11	102047443	102084560	q22.1
10235	0.180448	0.0926803	-0.00120211	0.362098	0.0515355	0.304414	10235	0.571867	RASGRP2	11	64726911	64745456	q13.1
126133	0.186707	0.0959951	-0.00144022	0.374854	0.0517797	0.570628	126133	0.574107	ALDH16A1	19	49453169	49471048	q13.33
1852	0.214505	0.11035	-0.00177704	0.430787	0.0519123	0.420817	1852	0.574687	DUSP9	X	153642492	153651326	q28
2203	-0.231953	0.119328	-0.465832	0.00192647	0.0519172	0.533427	2203	0.574687	FBP1	9	94603133	94640249	q22.32
51534	-0.170906	0.0879387	-0.343263	0.00145032	0.0519592	0.892376	51534	0.574687	VTA1	6	142147162	142224689	q24.1
146540	-0.228065	0.117405	-0.458174	0.002044	0.0520701	0.333681	146540	0.574715	ZNF785	16	30573740	30585771	p11.2
338799	0.192797	0.0992749	-0.00177857	0.387372	0.0521312	0.912941	338799	0.574715	LINC01089	12	121795267	121803906	q24.31
10856	0.192694	0.0992103	-0.00175413	0.387143	0.0521028	0.392354	10856	0.574715	RUVBL2	19	48993448	49015995	q13.33
64400	-0.198857	0.102358	-0.399474	0.00176064	0.0520448	0.622553	64400	0.574715	AKTIP	16	53491040	53504411	q12.2
9962	0.206081	0.106234	-0.00213358	0.414296	0.0523942	0.450339	9962	0.5753	SLC23A2	20	4852356	5010293	p13
161436	-0.205609	0.105943	-0.413254	0.00203618	0.0522893	0.783608	161436	0.5753	EML5	14	88612431	88792752	q31.3
286527	-0.246561	0.127211	-0.49589	0.00276725	0.0525975	0.662821	286527	0.5753	TMSB15B	X	103918896	103966712	q22.2
4495	0.227891	0.117597	-0.00259555	0.458377	0.0526363	0.400098	4495	0.5753	MT1G	16	56666731	56668065	q13
3750	-0.214959	0.110906	-0.43233	0.00241244	0.0525974	0.474397	3750	0.5753	KCND1	X	48961378	48971569	p11.23
2054	0.219767	0.11328	-0.00225752	0.441791	0.0523754	0.366216	2054	0.5753	STX2	12	130789600	130839266	q24.33
2196	-0.232184	0.11982	-0.467027	0.00265895	0.052651	0.729134	2196	0.5753	FAT2	5	151504093	151568944	q33.1
51163	-0.327203	0.168823	-0.65809	0.00368471	0.0526064	0.0928437	51163	0.5753	DBR1	3	138161012	138174949	q22.3
55471	-0.168065	0.0866848	-0.337964	0.00183441	0.0525254	0.525414	55471	0.5753	NDUFAF7	2	37231631	37253403	p22.2
25871	-0.210262	0.108396	-0.422715	0.00219075	0.0524097	0.489769	25871	0.5753	NEPRO	3	113002440	113019861	q13.2
375323	0.19686	0.101454	-0.00198631	0.395707	0.0523328	0.341401	375323	0.5753	LHFPL4	3	9498361	9553802	p25.3
9441	0.185095	0.0957447	-0.00256077	0.372751	0.0532093	0.820372	9441	0.579068	MED26	19	16574907	16629062	p13.11
23636	0.199894	0.1034	-0.00276533	0.402554	0.0532091	0.79193	23636	0.579068	NUP62	19	49906825	49929763	q13.33
60682	-0.162246	0.0838853	-0.326658	0.00216594	0.0530955	0.571343	60682	0.579068	SMAP1	6	70667776	70862015	q13
11284	0.301612	0.156016	-0.00417263	0.607397	0.0532092	0.146357	11284	0.579068	PNKP	19	49859882	49878351	q13.33
89891	0.174558	0.090287	-0.00240139	0.351517	0.053191	0.840522	89891	0.579068	WDR34	9	128633661	128656787	q34.11
9215	-0.204201	0.105668	-0.411306	0.00290384	0.0532999	0.313914	9215	0.579124	LARGE1	22	33162226	33922841	q12.3
55063	-0.238823	0.123578	-0.481031	0.0033852	0.0532891	0.435424	55063	0.579124	ZCWPW1	7	100400826	100428992	q22.1
1175	0.267862	0.138649	-0.00388504	0.539608	0.0533665	0.162309	1175	0.579383	AP2S1	19	46838136	46850992	q13.32
526	-0.197878	0.10247	-0.398715	0.00295853	0.0534717	0.339497	526	0.580061	ATP6V1B2	8	20197367	20226819	p21.3
55651	0.242301	0.125512	-0.00369707	0.4883	0.0535439	0.189751	55651	0.58038	NHP2	5	178149460	178153967	q35.3
284358	-0.256632	0.133028	-0.517362	0.00409935	0.0537124	0.568417	284358	0.580548	MAMSTR	19	48712742	48719721	q13.33
2185	-0.275778	0.142903	-0.555863	0.00430757	0.0536291	0.193171	2185	0.580548	PTK2B	8	27311482	27459391	p21.2
5333	-0.243945	0.126423	-0.49173	0.00384006	0.0536577	0.534956	5333	0.580548	PLCD1	3	38007496	38029762	p22.2
51741	-0.234737	0.121688	-0.473242	0.00376772	0.0537306	0.225425	51741	0.580548	WWOX	16	78099413	79212667	q23.1
80705	-0.412138	0.213723	-0.831028	0.00675121	0.0538085	0.0738444	80705	0.580674	TSGA10	2	98997261	99154964	q11.2
55526	0.313782	0.162732	-0.00516603	0.63273	0.053828	0.215025	55526	0.580674	DHTKD1	10	12068972	12123225	p14
9787	0.197641	0.102551	-0.00335448	0.398637	0.053948	0.377047	9787	0.581507	DLGAP5	14	55148112	55191678	q22.3
55250	0.214009	0.111126	-0.00379448	0.431812	0.0541271	0.836176	55250	0.582973	ELP2	18	36129444	36180556	q12.2
4739	-0.282588	0.146807	-0.570324	0.00514726	0.0542416	0.16921	4739	0.583743	NEDD9	6	11183298	11382348	p24.2
5238	-0.180508	0.0938202	-0.364392	0.00337657	0.0543578	0.262732	5238	0.58453	PGM3	6	83161150	83193936	q14.1
80174	0.185514	0.0965602	-0.00374076	0.374768	0.0547035	0.44451	80174	0.585258	DBF4B	17	44708608	44752264	q21.31
83882	0.227475	0.118378	-0.00454109	0.459492	0.0546557	0.612366	83882	0.585258	TSPAN10	17	81637171	81648749	q25.3
1075	0.197992	0.10305	-0.00398224	0.399967	0.0546913	0.469066	1075	0.585258	CTSC	11	88293592	88337787	q14.2
7264	0.343013	0.178454	-0.00675067	0.692776	0.0545887	0.0376557	7264	0.585258	TSTA3	8	143612618	143618048	q24.3
1756	-0.19717	0.102572	-0.398208	0.00386797	0.0545738	0.701561	1756	0.585258	DMD	X	31097677	33339441	p21.1
27242	0.195949	0.101916	-0.00380191	0.3957	0.0545228	0.747417	27242	0.585258	TNFRSF21	6	47231532	47309905	p12.3
55622	0.231625	0.120573	-0.00469412	0.467943	0.0547276	0.614605	55622	0.585258	TTC27	2	32628032	32821051	p22.3
2171	0.293313	0.152767	-0.00610413	0.59273	0.054857	0.147087	2171	0.585718	FABP5	8	81280363	81284777	q21.13
10999	0.248903	0.129633	-0.00517376	0.502979	0.0548512	0.163797	10999	0.585718	SLC27A4	9	128340646	128361470	q34.11
4481	-0.196217	0.102262	-0.396646	0.00421206	0.0550128	0.364696	4481	0.586457	MSR1	8	16107878	16567490	p22
55080	0.197544	0.102936	-0.00420758	0.399295	0.0549732	0.453404	55080	0.586457	TAPBPL	12	6451690	6466517	p13.31
51125	-0.191827	0.100043	-0.387908	0.00425371	0.0551814	0.900819	51125	0.587009	GOLGA7	8	41490396	41510980	p11.21
55748	-0.213547	0.111439	-0.431964	0.00486918	0.0553307	0.897733	55748	0.587009	CNDP2	18	74495816	74523454	q22.3
55679	-0.255279	0.133144	-0.516236	0.00567722	0.0551968	0.72688	55679	0.587009	LIMS2	2	127638381	127681786	q14.3
81890	0.18054	0.0942265	-0.00414008	0.365221	0.0553617	0.735031	81890	0.587009	QTRT1	19	10701430	10713437	p13.2
84316	0.187809	0.0979882	-0.0042441	0.379862	0.0552822	0.47561	84316	0.587009	NAA38	17	7856685	7885238	p13.1
391356	0.184183	0.0961299	-0.00422815	0.372594	0.0553676	0.670044	391356	0.587009	PTRHD1	2	24789734	24793382	p23.3
349565	-0.254529	0.132704	-0.514625	0.00556651	0.0551088	0.4517	349565	0.587009	NMNAT3	3	139560180	139678017	q23
203100	-0.193395	0.101124	-0.391594	0.00480394	0.0558174	0.690593	203100	0.587643	HTRA4	8	38974164	38988662	p11.22
26085	-0.309242	0.161566	-0.625905	0.0074209	0.055616	0.171388	26085	0.587643	KLK13	19	51056206	51065114	q13.41
10863	-0.20708	0.10818	-0.419108	0.00494804	0.0555914	0.579217	10863	0.587643	ADAM28	8	24294040	24359018	p21.2
9519	-0.192885	0.100734	-0.390319	0.00454865	0.0555169	0.316747	9519	0.587643	TBPL1	6	133952170	133990432	q23.2
4162	0.203952	0.106613	-0.00500515	0.41291	0.0557459	0.491538	4162	0.587643	MCAM	11	119308529	119321521	q23.3
51337	0.296177	0.154763	-0.00715263	0.599506	0.0556525	0.099567	51337	0.587643	THEM6	8	142727203	142736927	q24.3
84649	0.318134	0.166316	-0.00784024	0.644108	0.0557707	0.0924231	84649	0.587643	DGAT2	11	75759512	75801535	q13.5
83873	-0.218526	0.114229	-0.442411	0.00535977	0.0557426	0.589332	83873	0.587643	GPR61	1	109539872	109548406	p13.3
1879	0.167011	0.0873185	-0.00413009	0.338152	0.055791	0.552345	1879	0.587643	EBF1	5	158695916	159099761	q33.3
332	0.182223	0.0954567	-0.00486845	0.369315	0.056267	0.703131	332	0.587928	BIRC5	17	78214186	78225636	q25.3
57568	0.349464	0.18317	-0.00954225	0.70847	0.0564082	0.185837	57568	0.587928	SIPA1L2	1	232397965	232561558	q42.2
80335	-0.231789	0.121355	-0.46964	0.00606251	0.0561323	0.640933	80335	0.587928	WDR82	3	52254421	52288020	p21.2
8412	-0.198232	0.103707	-0.401493	0.00502977	0.055945	0.434025	8412	0.587928	BCAR3	1	93561786	93847150	p22.1
7122	0.183671	0.0962494	-0.00497461	0.372316	0.0563551	0.911134	7122	0.587928	CLDN5	22	19523024	19527545	q11.21
8875	-0.454545	0.238157	-0.921323	0.0122334	0.0563141	0.0491083	8875	0.587928	VNN2	6	132743870	132763459	q23.2
10753	-0.221916	0.116266	-0.449793	0.00596224	0.056303	0.908197	10753	0.587928	CAPN9	1	230747384	230802003	q42.2
23173	0.242056	0.126867	-0.00659911	0.490712	0.0563979	0.330195	23173	0.587928	METAP1	4	98995620	99062813	q23
28962	-0.197321	0.103314	-0.399812	0.00516974	0.0561429	0.592202	28962	0.587928	OSTM1	6	108041409	108165854	q21
81490	0.179155	0.0938838	-0.00485442	0.363163	0.056358	0.442758	81490	0.587928	PTDSS2	11	448268	491399	p15.5
64288	-0.208796	0.109341	-0.4231	0.00550781	0.0561859	0.453136	64288	0.587928	ZSCAN31	6	28324693	28356271	p22.1
91272	0.219426	0.115005	-0.00597971	0.444832	0.0563953	0.225826	91272	0.587928	BOD1	5	173607514	173616660	q35.2
80018	0.22838	0.119527	-0.0058889	0.46265	0.0560437	0.315829	80018	0.587928	NAA25	12	112026689	112109022	q24.13
57595	0.176795	0.0926846	-0.0048636	0.358453	0.0564573	0.737284	57595	0.587988	PDZD4	X	153802166	153830565	q28
1915	-0.194475	0.102025	-0.394441	0.00549135	0.056632	0.670413	1915	0.588885	EEF1A1	6	73515750	73523797	q13
4130	0.371029	0.194635	-0.010449	0.752507	0.056614	0.0454848	4130	0.588885	MAP1A	15	43510958	43531620	q15.3
4704	0.229496	0.120419	-0.00652006	0.465513	0.0566737	0.373801	4704	0.588885	NDUFA9	12	4649095	4694317	p13.32
231	-0.218181	0.114572	-0.442738	0.00637639	0.0568698	0.329781	231	0.589118	AKR1B1	7	134442350	134459284	q33
23468	0.20516	0.107721	-0.00596881	0.416289	0.0568381	0.825185	23468	0.589118	CBX5	12	54230940	54280133	q13.13
79006	0.175197	0.0919565	-0.00503471	0.355428	0.0567524	0.40637	79006	0.589118	METRN	16	715115	719655	p13.3
374654	-0.215324	0.113058	-0.436914	0.00626622	0.05684	0.615592	374654	0.589118	KIF7	15	89608789	89655451	q26.1
85407	0.183492	0.0968081	-0.00624833	0.373232	0.0580367	0.594801	85407	0.58935	NKD1	16	50548330	50649249	q12.1
123775	-0.196413	0.103697	-0.399655	0.00682995	0.0582118	0.29881	123775	0.58935	C16orf46	16	81053497	81077267	q23.2
80003	-0.206801	0.109152	-0.420735	0.00713246	0.0581428	0.9301	80003	0.58935	PCNX2	1	232983435	233295713	q42.2
90102	0.235294	0.124319	-0.00836638	0.478955	0.0584023	0.785392	90102	0.58935	PHLDB2	3	111732497	111976517	q13.2
23786	0.211807	0.111686	-0.0070938	0.430707	0.0579008	0.608086	23786	0.58935	BCL2L13	22	17628855	17730855	q11.21
8428	0.196306	0.103793	-0.00712495	0.399737	0.0585819	0.59511	8428	0.58935	STK24	13	98445185	98577940	q32.2
401172	-0.241641	0.127775	-0.492076	0.00879401	0.0586057	0.647843	401172	0.58935	LINC02145	5	6310441	6339884	p15.31
308	0.184406	0.0972728	-0.00624554	0.375057	0.0579921	0.529994	308	0.58935	ANXA5	4	121667955	121697113	q27
2040	0.210951	0.11128	-0.00715351	0.429056	0.0580024	0.503503	2040	0.58935	STOM	9	121338988	121370304	q33.2
6389	0.191451	0.100846	-0.00620371	0.389106	0.0576372	0.580798	6389	0.58935	SDHA	5	218241	256700	p15.33
223	-0.196357	0.103757	-0.399718	0.0070035	0.058429	0.424674	223	0.58935	ALDH9A1	1	165662216	165698863	q24.1
22889	0.213988	0.112912	-0.00731475	0.435291	0.0580684	0.317623	22889	0.58935	KIAA0907	1	155913043	155934400	q22
8440	0.18288	0.0964023	-0.00606554	0.371825	0.057822	0.978173	8440	0.58935	NCK2	2	105744897	105894274	q12.2
701	0.196676	0.103959	-0.00707964	0.400432	0.0585091	0.489478	701	0.58935	BUB1B	15	40161023	40221136	q15.1
9166	0.197921	0.104685	-0.0072586	0.4031	0.0586742	0.967167	9166	0.58935	EBAG9	8	109539711	109565996	q23.2
6183	0.195888	0.103249	-0.00647607	0.398252	0.0577961	0.325984	6183	0.58935	MRPS12	19	38930548	38933162	q13.2
2669	0.30515	0.160902	-0.0102128	0.620513	0.057895	0.0981151	2669	0.58935	GEM	8	94249253	94262350	q22.1
7306	-0.16935	0.089283	-0.344342	0.00564147	0.0578573	0.980936	7306	0.58935	TYRP1	9	12685439	12710290	p23
4857	0.215048	0.11373	-0.00785847	0.437955	0.0586422	0.284427	4857	0.58935	NOVA1	14	26443093	26597754	q12
8789	-0.29127	0.153689	-0.592494	0.00995403	0.0580664	0.967027	8789	0.58935	FBP2	9	94558720	94593793	q22.32
10580	-0.196746	0.103545	-0.399691	0.00619904	0.0574205	0.879303	10580	0.58935	SORBS1	10	95311771	95561414	q24.1
1124	0.221592	0.116765	-0.00726244	0.450446	0.0577268	0.268819	1124	0.58935	CHN2	7	29122274	29514328	p14.3
5705	0.21574	0.113983	-0.00766251	0.439142	0.0583926	0.251372	5705	0.58935	PSMC5	17	63827152	63832026	q23.3
4345	-0.223715	0.11812	-0.455226	0.00779565	0.0582295	0.303343	4345	0.58935	CD200	3	112332347	112362812	q13.2
58497	0.204577	0.108065	-0.00722618	0.416379	0.0583452	0.320237	58497	0.58935	PRUNE1	1	151008420	151035713	q21.3
23367	0.205935	0.108536	-0.00679158	0.418662	0.0577765	0.497121	23367	0.58935	LARP1	5	154712902	154817607	q33.2
11260	0.234309	0.12312	-0.00700166	0.475619	0.0570281	0.364229	11260	0.58935	XPOT	12	64404350	64451127	q14.2
23198	0.237513	0.1256	-0.00865809	0.483684	0.0586203	0.664475	23198	0.58935	PSME4	2	53864067	53970840	p16.2
253782	0.224448	0.118556	-0.00791773	0.456815	0.058334	0.399905	253782	0.58935	CERS6	2	168455862	168775137	q24.3
23051	0.253477	0.133733	-0.00863551	0.515589	0.0580406	0.317147	23051	0.58935	ZHX3	20	41178448	41317672	q12
57826	-0.178738	0.0945176	-0.363989	0.00651312	0.058617	0.491556	57826	0.58935	RAP2C	X	132203024	132219480	q26.2
29967	0.184924	0.0972696	-0.00572081	0.375569	0.0572824	0.492785	29967	0.58935	LRP12	8	104489231	104589024	q22.3
79745	-0.295561	0.155445	-0.600227	0.00910507	0.057251	0.129387	79745	0.58935	CLIP4	2	29097705	29189643	p23.2
8139	-0.188558	0.0993825	-0.383344	0.00622843	0.0577893	0.866131	8139	0.58935	GAN	16	81314952	81390884	q23.2
23418	0.1944	0.102597	-0.00668716	0.395487	0.0581208	0.660203	23418	0.58935	CRB1	1	197268204	197478455	q31.3
80128	-0.23116	0.121451	-0.4692	0.00687942	0.0569987	0.765409	80128	0.58935	TRIM46	1	155173787	155184971	q22
80975	-0.218653	0.115019	-0.444086	0.00678036	0.0573002	0.46592	80975	0.58935	TMPRSS5	11	113687550	113706373	q23.2
55140	-0.206055	0.108944	-0.419582	0.00747239	0.0585743	0.443952	55140	0.58935	ELP3	8	28089673	28191156	p21.1
29090	0.216879	0.114185	-0.00691993	0.440678	0.057517	0.796707	29090	0.58935	TIMM21	18	74148511	74160530	q22.3
54757	-0.210397	0.111277	-0.428497	0.00770236	0.0586582	0.481265	54757	0.58935	FAM20A	17	68535113	68601389	q24.2
90523	-0.290195	0.152502	-0.589094	0.00870304	0.0570542	0.182149	90523	0.58935	MLIP	6	53929982	54266280	p12.1
1152	0.191306	0.101217	-0.00707548	0.389687	0.05875	0.486654	1152	0.589442	CKB	14	103519659	103523111	q32.33
7403	-0.187157	0.0990638	-0.381319	0.00700442	0.0588573	0.364841	7403	0.589442	KDM6A	X	44873177	45112602	p11.3
5786	0.208358	0.110279	-0.00778435	0.424501	0.0588415	0.924227	5786	0.589442	PTPRA	20	2864184	3039076	p13
51673	0.174974	0.0926144	-0.00654646	0.356495	0.0588545	0.750948	51673	0.589442	TPPP3	16	67389809	67393535	q22.1
3678	0.20531	0.108764	-0.00786247	0.418483	0.0590697	0.764667	3678	0.59075	ITGA5	12	54395261	54419460	q13.13
55502	0.203726	0.107927	-0.00780626	0.415258	0.059075	0.600459	55502	0.59075	HES6	2	238238267	238240662	q37.3
10960	0.185766	0.0984712	-0.00723376	0.378766	0.0592272	0.381195	10960	0.591835	LMAN2	5	177331562	177351852	q35.3
11078	-0.2077	0.110529	-0.424334	0.00893369	0.0602257	0.808935	11078	0.592075	TRIOBP	22	37697004	37776556	q13.1
5151	-0.179402	0.0955668	-0.366709	0.00790574	0.0604853	0.850067	5151	0.592075	PDE8A	15	84980440	85139145	q25.3
10178	0.193906	0.103083	-0.00813257	0.395944	0.0599624	0.473498	10178	0.592075	TENM1	X	124375903	124963817	q25
84899	0.198147	0.105157	-0.00795684	0.404251	0.0595247	0.367173	84899	0.592075	TMTC4	13	100603927	100675093	q32.3
25796	0.190486	0.101018	-0.00750517	0.388476	0.0593397	0.523209	25796	0.592075	PGLS	19	17511629	17521288	p13.11
126231	-0.180175	0.0960525	-0.368435	0.00808402	0.0606826	0.814246	126231	0.592075	ZNF573	19	37735833	37817300	q13.13
114044	0.185353	0.09854	-0.0077815	0.378488	0.0599725	0.733066	114044	0.592075	MCM3AP-AS1	21	46229217	46259390	q22.3
9175	-0.21121	0.112422	-0.431554	0.00913372	0.0602828	0.955688	9175	0.592075	MAP3K13	3	185282941	185489097	q27.2
307	0.206083	0.109964	-0.00944249	0.421609	0.0609173	0.51703	307	0.592075	ANXA4	2	69644425	69827100	p13.3
1999	-0.242998	0.129855	-0.497509	0.0115133	0.0613034	0.822731	1999	0.592075	ELF3	1	202007945	202017188	q32.1
8720	-0.177407	0.0947659	-0.363144	0.00833103	0.0611994	0.407375	8720	0.592075	MBTPS1	16	84053761	84116906	q24.1
8872	0.195178	0.103931	-0.00852318	0.398879	0.0603872	0.68927	8872	0.592075	CDC123	10	12195965	12250589	p14
6294	0.181146	0.0964385	-0.00787032	0.370162	0.0603327	0.466715	6294	0.592075	SAFB	19	5623035	5668478	p13.3
4609	0.204065	0.108959	-0.00949145	0.417621	0.0610885	0.487032	4609	0.592075	MYC	8	127735434	127741434	q24.21
1948	0.188285	0.100532	-0.00875412	0.385324	0.0610841	0.339288	1948	0.592075	EFNB2	13	106489731	106535114	q33.3
10401	0.181762	0.0971239	-0.00859741	0.372121	0.0612836	0.499635	10401	0.592075	PIAS3	1	145848522	145859836	q21.1
1289	0.191995	0.101895	-0.00771522	0.391705	0.0595316	0.471126	1289	0.592075	COL5A1	9	134641774	134844843	q34.3
5064	-0.221318	0.117645	-0.451898	0.00926089	0.0599386	0.440716	5064	0.592075	PALM	19	708939	748329	p13.3
22795	0.24768	0.131724	-0.0104933	0.505854	0.0600668	0.210903	22795	0.592075	NID2	14	52004803	52069228	q22.1
3624	0.198076	0.105655	-0.00900418	0.405156	0.0608283	0.843605	3624	0.592075	INHBA	7	41667168	41705834	p14.1
5521	0.179892	0.0960189	-0.00830116	0.368086	0.0609979	0.419783	5521	0.592075	PPP2R2B	5	146581146	147084784	q32
4908	0.176351	0.094153	-0.00818551	0.360887	0.0610649	0.797692	4908	0.592075	NTF3	12	5432112	5521536	p13.31
22948	0.216907	0.115394	-0.00926008	0.443075	0.0601468	0.962855	22948	0.592075	CCT5	5	10249921	10266412	p15.2
23344	0.182072	0.0971447	-0.00832795	0.372472	0.0608978	0.635847	23344	0.592075	ESYT1	12	56118250	56144671	q13.2
79033	0.16536	0.0877573	-0.00664121	0.337361	0.0595262	0.725754	79033	0.592075	ERI3	1	44221070	44355260	p34.1
3856	-0.226206	0.120391	-0.462169	0.00975619	0.0602545	0.717308	3856	0.592075	KRT8	12	52897187	52949954	q13.13
58473	0.20913	0.111062	-0.0085483	0.426808	0.059701	0.278024	58473	0.592075	PLEKHB1	11	73646178	73662819	q13.4
9026	-0.187549	0.099868	-0.383287	0.00818859	0.0603853	0.69466	9026	0.592075	HIP1R	12	122834453	122862960	q24.31
1556	-0.208636	0.111238	-0.426658	0.00938561	0.0607117	0.43631	1556	0.592075	CYP2B7P	19	40924219	40950660	q13.2
5913	-0.197998	0.105806	-0.405375	0.00937875	0.0613003	0.583297	5913	0.592075	RAPSN	11	47437757	47449178	p11.2
1760	-0.202234	0.107389	-0.412714	0.00824509	0.0596751	0.754209	1760	0.592075	DMPK	19	45769717	45782552	q13.32
55585	0.173618	0.0921144	-0.00692294	0.354159	0.0594557	0.640097	55585	0.592075	UBE2Q1	1	154548577	154559028	q21.3
54502	-0.296186	0.157324	-0.604535	0.0121636	0.059748	0.122561	54502	0.592075	RBM47	4	40423267	40630875	p14
53407	0.259796	0.138295	-0.0112567	0.530848	0.0603036	0.222364	53407	0.592075	STX18	4	4415742	4542346	p16.2
57099	0.196037	0.104437	-0.00865689	0.40073	0.060508	0.695008	57099	0.592075	AVEN	15	33866227	34039176	q14
9489	-0.195461	0.104283	-0.399852	0.00892994	0.0608847	0.515079	9489	0.592075	PGS1	17	78378640	78425114	q25.3
51458	-0.206239	0.110024	-0.421882	0.00940465	0.0608635	0.95746	51458	0.592075	RHCG	15	89471398	89496613	q26.1
117247	-0.232275	0.124016	-0.475342	0.0107909	0.0610751	0.392667	117247	0.592075	SLC16A10	6	111087503	111231194	q21
55066	-0.189128	0.100534	-0.386171	0.00791368	0.0599383	0.990918	55066	0.592075	PDPR	16	70113626	70162537	q22.1
57084	-0.209676	0.111324	-0.427867	0.00851428	0.0596351	0.359147	57084	0.592075	SLC17A6	11	22338097	22379503	p14.3
55755	0.201553	0.107104	-0.00836836	0.411473	0.0598589	0.757644	55755	0.592075	CDK5RAP2	9	120388869	120580170	q33.2
28990	-0.246063	0.130618	-0.502069	0.00994318	0.0595867	0.528656	28990	0.592075	ASTE1	3	131013875	131027649	q22.1
55536	-0.187416	0.0996644	-0.382754	0.00792299	0.0600444	0.723706	55536	0.592075	CDCA7L	7	21900900	21946084	p15.3
118881	0.178305	0.0952561	-0.00839401	0.365003	0.0612283	0.573961	118881	0.592075	COMTD1	10	75233969	75236030	q22.2
118487	0.179317	0.0956465	-0.00814639	0.366781	0.0608213	0.973217	118487	0.592075	CHCHD1	10	73782047	73783652	q22.2
201514	0.200921	0.107078	-0.00894827	0.410791	0.0606009	0.25059	201514	0.592075	ZNF584	19	58401504	58418327	q13.43
22949	0.214894	0.114024	-0.00858935	0.438377	0.0594792	0.286891	22949	0.592075	PTGR1	9	111549773	111597422	q31.3
27112	0.162784	0.0870317	-0.00779499	0.333363	0.0614284	0.667623	27112	0.592861	FAM155B	X	69505241	69532508	q13.1
56952	0.187022	0.100019	-0.0090116	0.383055	0.0615026	0.928474	56952	0.593154	PRTFDC1	10	24848607	24952604	p12.1
55816	0.1865	0.0998753	-0.00925188	0.382252	0.0618556	0.754699	55816	0.595082	DOK5	20	54475597	54651171	q13.2
340205	-0.224696	0.120404	-0.460684	0.0112915	0.0620156	0.244622	340205	0.595082	TREML1	6	41149342	41154337	p21.1
23026	-0.221744	0.118834	-0.454654	0.0111673	0.0620427	0.417883	23026	0.595082	MYO16	13	108596152	109208007	q33.3
25937	0.281552	0.150772	-0.0139562	0.57706	0.0618459	0.182582	25937	0.595082	WWTR1	3	149517235	149736714	q25.1
51573	-0.156427	0.0838241	-0.320719	0.00786561	0.0620233	0.698272	51573	0.595082	GDE1	16	19501689	19522145	p12.3
79053	0.204973	0.109872	-0.0103715	0.420317	0.0621019	0.554943	79053	0.595082	ALG8	11	78100936	78139660	q14.1
6261	-0.206312	0.110615	-0.423114	0.0104903	0.0621635	0.842791	6261	0.595082	RYR1	19	38433699	38587564	q13.2
10073	0.230191	0.12345	-0.0117653	0.472148	0.0622291	0.216246	10073	0.595082	SNUPN	15	75598083	75626469	q24.2
1390	0.194513	0.104308	-0.00992706	0.398954	0.0622103	0.428516	1390	0.595082	CREM	10	35126791	35212958	p11.21
23469	-0.196497	0.105344	-0.402968	0.00997451	0.0621423	0.72163	23469	0.595082	PHF3	6	63635820	63779336	q12
55357	-0.193381	0.103583	-0.396399	0.00963723	0.0619121	0.798726	55357	0.595082	TBC1D2	9	98198999	98255721	q22.33
114826	-0.184473	0.0989285	-0.378369	0.00942379	0.0622227	0.349897	114826	0.595082	SMYD4	17	1779485	1830634	p13.3
51144	0.200996	0.107829	-0.0103448	0.412336	0.062318	0.760781	51144	0.595093	HSD17B12	11	43680558	43856617	p11.2
4791	0.158974	0.0852772	-0.00816614	0.326114	0.0622931	0.441523	4791	0.595093	NFKB2	10	102394110	102402529	q24.32
9063	0.172122	0.0923562	-0.00889295	0.353137	0.0623674	0.633836	9063	0.595146	PIAS2	18	46803224	46920160	q21.1
53615	0.177426	0.0952374	-0.00923576	0.364088	0.062464	0.538807	53615	0.595648	MBD3	19	1573596	1592801	p13.3
84070	-0.371511	0.199482	-0.762488	0.0194655	0.062549	0.111244	84070	0.59604	FAM186B	12	49582885	49605639	q13.12
3512	0.169601	0.0911257	-0.00900177	0.348204	0.0627188	0.450933	3512	0.597238	JCHAIN	4	70655541	70681817	q13.3
9435	0.200518	0.107762	-0.0106915	0.411727	0.0627795	0.320706	9435	0.597397	CHST2	3	143119331	143124014	q24
134829	-0.21668	0.116483	-0.444982	0.0116224	0.0628592	0.916207	134829	0.597735	CLVS2	6	122995971	123072927	q22.31
9375	0.194322	0.104604	-0.0106989	0.399342	0.0632139	0.894308	9375	0.597871	TM9SF2	13	99501417	99564006	q32.3
6909	-0.205293	0.110458	-0.421786	0.0112008	0.0630895	0.408607	6909	0.597871	TBX2	17	61399896	61409466	q23.2
65992	0.196847	0.105961	-0.0108321	0.404527	0.0632064	0.400995	65992	0.597871	DDRGK1	20	3190350	3204685	p13
115290	-0.227714	0.122573	-0.467953	0.012524	0.0631992	0.775107	115290	0.597871	FBXO17	19	38941401	38975910	q13.2
84883	0.232185	0.124932	-0.0126774	0.477048	0.0630995	0.259116	84883	0.597871	AIFM2	10	70098223	70132934	q22.1
254887	0.18922	0.101849	-0.0103993	0.38884	0.0631891	0.908425	254887	0.597871	ZDHHC23	3	113947901	113965401	q13.31
128434	0.180068	0.0968904	-0.00983394	0.369969	0.0631025	0.657139	128434	0.597871	VSTM2L	20	37903104	37945350	q11.23
347365	0.194694	0.10481	-0.010729	0.400118	0.0632262	0.787699	347365	0.597871	ITIH6	X	54748899	54798240	p11.22
9911	0.180739	0.0973873	-0.0101369	0.371614	0.0634714	0.394692	9911	0.598396	TMCC2	1	205228176	205273343	q32.1
7259	-0.198092	0.106846	-0.407507	0.0113232	0.063741	0.401168	7259	0.598396	TSPYL1	6	116276578	116279903	q22.1
79659	-0.176374	0.0949852	-0.362541	0.00979356	0.0633314	0.706806	79659	0.598396	DYNC2H1	11	103109431	103479863	q22.3
10385	-0.236951	0.127822	-0.487478	0.0135761	0.0637745	0.223704	10385	0.598396	BTN2A2	6	26383096	26394874	p22.2
55561	-0.215023	0.115954	-0.442289	0.0122424	0.0636842	0.505722	55561	0.598396	CDC42BPG	11	64823387	64844569	q13.1
84947	-0.21946	0.118402	-0.451523	0.0126033	0.0638081	0.22426	84947	0.598396	SERAC1	6	158109515	158168270	q25.3
9994	-0.176017	0.0949152	-0.362048	0.0100131	0.0636721	0.880069	9994	0.598396	CASP8AP2	6	89829894	89874436	q15
2487	0.202675	0.109343	-0.0116331	0.416982	0.0638003	0.267418	2487	0.598396	FRZB	2	182833275	182867162	q32.1
3248	-0.224476	0.121047	-0.461723	0.0127714	0.063674	0.550009	3248	0.598396	HPGD	4	174490177	174523154	q34.1
23500	-0.182025	0.0981147	-0.374326	0.0102765	0.0635642	0.929894	23500	0.598396	DAAM2	6	39792298	39904877	p21.2
55039	0.247619	0.133596	-0.0142236	0.509461	0.0638112	0.153005	55039	0.598396	TRMT12	8	124450820	124462150	q24.13
113655	0.286013	0.154072	-0.015962	0.587988	0.0634019	0.107179	113655	0.598396	MFSD3	8	144509074	144511213	q24.3
26035	-0.176788	0.0954208	-0.36381	0.0102329	0.0639219	0.722525	26035	0.598606	GLCE	15	69160584	69272217	q23
147912	0.167107	0.0901805	-0.00964374	0.343857	0.0638787	0.944318	147912	0.598606	SIX5	19	45764785	45769226	q13.32
3980	0.215005	0.116138	-0.012622	0.442631	0.0641289	0.295528	3980	0.599105	LIG3	17	34980494	35009743	q12
2257	0.219128	0.118337	-0.0128072	0.451064	0.0640636	0.214452	2257	0.599105	FGF12	3	192139395	192767764	q29
219654	-0.21652	0.116967	-0.44577	0.0127308	0.0641519	0.251989	219654	0.599105	ZCCHC24	10	79382325	79445627	q22.3
9	-0.182243	0.0984045	-0.375112	0.0106266	0.0640294	0.717439	9	0.599105	NAT1	8	18170477	18223689	p22
246175	0.191738	0.103686	-0.0114837	0.394959	0.0644276	0.668263	246175	0.601122	CNOT6L	4	77713387	77819615	q21.1
7572	0.19874	0.107516	-0.0119875	0.409467	0.0645346	0.912684	7572	0.601122	ZNF24	18	35332212	35345482	q12.2
4921	0.231331	0.12512	-0.0138997	0.476562	0.0644761	0.331412	4921	0.601122	DDR2	1	162631373	162787400	q23.3
57019	-0.182546	0.0987591	-0.37611	0.0110184	0.0645452	0.290711	57019	0.601122	CIAPIN1	16	57428169	57447528	q21
162387	-0.210637	0.114157	-0.434379	0.0131061	0.0650149	0.830688	162387	0.601571	MFSD6L	17	8797162	8799349	p13.1
117583	-0.194959	0.105848	-0.402418	0.0125005	0.0654948	0.889087	117583	0.601571	PARD3B	2	204545793	205620162	q33.3
148789	0.194122	0.10525	-0.0121635	0.400408	0.0651255	0.465899	148789	0.601571	B3GALNT2	1	235449923	235504481	q42.3
55653	-0.333872	0.181259	-0.689134	0.0213899	0.0654815	0.0930503	55653	0.601571	BCAS4	20	50794894	50882676	q13.13
3281	-0.188759	0.102321	-0.389304	0.0117858	0.0650697	0.572258	3281	0.601571	HSBP1	16	83807843	83819737	q23.3
10095	0.190455	0.1033	-0.01201	0.39292	0.0652268	0.575482	10095	0.601571	ARPC1B	7	99374249	99394801	q22.1
22924	-0.210524	0.114076	-0.434109	0.0130611	0.0649693	0.351436	22924	0.601571	MAPRE3	2	26970612	27027196	p23.3
6324	0.180466	0.097867	-0.0113499	0.372282	0.0651844	0.736999	6324	0.601571	SCN1B	19	35030684	35040448	q13.11
4935	0.231934	0.125938	-0.0148991	0.478767	0.0655251	0.267911	4935	0.601571	GPR143	X	9725346	9786297	p22.2
5697	-0.370609	0.200881	-0.764329	0.0231116	0.0650502	0.107871	5697	0.601571	PYY	17	43952738	44004469	q21.31
6911	-0.20934	0.113505	-0.431805	0.0131255	0.0651357	0.566986	6911	0.601571	TBX6	16	30085793	30091887	p11.2
28974	0.175193	0.0951074	-0.0112144	0.3616	0.0654677	0.492918	28974	0.601571	C19orf53	19	13774168	13778462	p13.13
55222	0.165339	0.0897179	-0.0105046	0.341183	0.0653466	0.938152	55222	0.601571	LRRC20	10	70298970	70382650	q22.1
51318	0.199509	0.108076	-0.0123154	0.411333	0.0648904	0.530105	51318	0.601571	MRPL35	2	86199355	86213794	p11.2
10678	-0.168108	0.091002	-0.346468	0.0102527	0.0647038	0.528557	10678	0.601571	B3GNT2	2	62196113	62224731	p15
79689	0.189869	0.103033	-0.0120721	0.391809	0.0653587	0.44421	79689	0.601571	STEAP4	7	88270892	88306891	q21.12
81619	-0.184681	0.100195	-0.38106	0.0116981	0.0652982	0.609435	81619	0.601571	TSPAN14	10	80454166	80533123	q23.1
84668	-0.188727	0.102226	-0.389086	0.0116316	0.064866	0.279054	84668	0.601571	FAM126A	7	22889371	23014130	p15.3
147015	0.168222	0.0911279	-0.0103856	0.346829	0.0648927	0.699624	147015	0.601571	DHRS13	17	28897781	28903071	q11.2
57621	-0.163227	0.0886107	-0.336901	0.0104469	0.0654653	0.752893	57621	0.601571	ZBTB2	6	151364117	151391548	q25.1
643866	0.181862	0.0985984	-0.0113869	0.375112	0.0651138	0.419374	643866	0.601571	CBLN3	14	24426532	24430954	q12
84105	0.193502	0.105108	-0.0125054	0.39951	0.0656235	0.710011	84105	0.602067	PCBD2	5	134904906	135007959	q31.1
255101	-0.304195	0.165333	-0.628241	0.0198511	0.0657835	0.163956	255101	0.602336	CFAP65	2	219002846	219041527	q35
160428	0.17616	0.0957925	-0.0115902	0.36391	0.0659194	0.49444	160428	0.602336	ALDH1L2	12	105019784	105084577	q23.3
11007	0.210758	0.114548	-0.0137512	0.435268	0.0657806	0.285972	11007	0.602336	CCDC85B	11	65890112	65891635	q13.1
3785	0.212763	0.115643	-0.0138919	0.439419	0.0657923	0.275344	3785	0.602336	KCNQ2	20	63400210	63472677	q13.33
55770	-0.173522	0.0943481	-0.358441	0.0113972	0.065891	0.795197	55770	0.602336	EXOC2	6	485133	693111	p25.3
54842	-0.172385	0.0937257	-0.356083	0.0113143	0.0658789	0.426104	54842	0.602336	MFSD6	2	190408355	190509205	q32.2
79587	-0.1949	0.106067	-0.402786	0.0129871	0.066133	0.863954	79587	0.602663	CARS2	13	110641412	110713603	q34
4916	0.203937	0.11094	-0.0135009	0.421375	0.0660229	0.349914	4916	0.602663	NTRK3	15	87859751	88256768	q25.3
131566	-0.223514	0.121626	-0.461897	0.0148687	0.0661045	0.785937	131566	0.602663	DCBLD2	3	98795941	98901689	q12.1
51303	0.213196	0.116003	-0.0141643	0.440557	0.066083	0.839785	51303	0.602663	FKBP11	12	48921518	48926474	q13.12
64866	-0.222171	0.120991	-0.45931	0.0149667	0.0663188	0.505512	64866	0.603727	CDCP1	3	45082278	45146422	p21.31
81928	-0.208079	0.113325	-0.430192	0.0140337	0.0663388	0.330209	81928	0.603727	CABLES2	20	62388632	62407285	q13.33
23195	-0.172828	0.0942111	-0.357478	0.0118227	0.0665839	0.989292	23195	0.605406	MDN1	6	89642499	89819723	q15
84457	0.187342	0.102134	-0.0128367	0.387521	0.0666126	0.503503	84457	0.605406	PHYHIPL	10	59176590	59247774	q21.1
51280	0.216593	0.118149	-0.0149758	0.448161	0.0667712	0.285454	51280	0.606403	GOLM1	9	86026146	86100173	q21.33
3815	0.205735	0.112243	-0.0142577	0.425727	0.0668116	0.821752	3815	0.606403	KIT	4	54657918	54740715	q12
4004	0.186999	0.102147	-0.0132054	0.387204	0.0671474	0.757565	4004	0.609043	LMO1	11	8224304	8268716	p15.4
5793	0.191036	0.104412	-0.0136069	0.395679	0.0673031	0.511765	5793	0.609639	PTPRG	3	61561569	62297613	p14.2
2806	-0.167257	0.0914052	-0.346408	0.0118935	0.0672731	0.412427	2806	0.609639	GOT2	16	58707131	58734357	q21
80273	0.175492	0.0959582	-0.0125829	0.363567	0.0674243	0.390387	80273	0.609922	GRPEL1	4	7058906	7068197	p16.1
148932	-0.195607	0.106957	-0.40524	0.0140251	0.0674241	0.456452	148932	0.609922	MOB3C	1	46607715	46616891	p33
57575	0.182135	0.099645	-0.0131658	0.377436	0.067574	0.761098	57575	0.610337	PCDH10	4	133149315	133208606	q28.3
29097	0.200336	0.109615	-0.0145059	0.415178	0.0676052	0.888468	29097	0.610337	CNIH4	1	224356850	224379459	q42.11
219293	-0.215768	0.118023	-0.447089	0.0155532	0.0675221	0.354797	219293	0.610337	ATAD3C	1	1449689	1470158	p36.33
50804	-0.180784	0.0989375	-0.374698	0.01313	0.0676616	0.638351	50804	0.61044	MYEF2	15	48134631	48178517	q21.1
728	-0.241522	0.132206	-0.500641	0.0175968	0.0677204	0.720498	728	0.610564	C5AR1	19	47290023	47322066	q13.32
66008	0.20088	0.109987	-0.01469	0.416451	0.0677896	0.774186	66008	0.610637	TRAK2	2	201377207	201451579	q33.1
2268	-0.22735	0.124493	-0.471352	0.0166513	0.0678185	0.56935	2268	0.610637	FGR	1	27612064	27635277	p35.3
23576	0.196534	0.107738	-0.0146281	0.407696	0.0681235	0.886004	23576	0.611903	DDAH1	1	85318481	85578363	p22.3
8490	0.196531	0.10773	-0.0146155	0.407677	0.0681074	0.561705	8490	0.611903		1	163244505	163321894	q23.3
2549	0.186614	0.102293	-0.0138767	0.387104	0.0681056	0.805912	2549	0.611903	GAB1	4	143336762	143474568	q31.21
79672	-0.20216	0.110828	-0.41938	0.0150595	0.0681396	0.45912	79672	0.611903	FN3KRP	17	82716683	82730328	q25.3
93010	0.192021	0.105301	-0.0143651	0.398407	0.0682209	0.43163	93010	0.611932	B3GNT7	2	231395543	231401164	q37.1
9125	-0.196259	0.107712	-0.407371	0.014853	0.0684445	0.922082	9125	0.611932	CNOT9	2	218568580	218597080	q35
96459	0.213913	0.117595	-0.0165684	0.444395	0.0689007	0.953399	96459	0.611932	FNIP1	5	131641714	131797063	q31.1
2835	0.19291	0.105964	-0.0147763	0.400596	0.0686802	0.276446	2835	0.611932	GPR12	13	26755200	26760785	q12.13
2778	0.182399	0.100274	-0.0141341	0.378933	0.06891	0.707551	2778	0.611932	GNAS	20	58839718	58911192	q13.32
5704	0.202581	0.111294	-0.0155518	0.420713	0.0687244	0.308044	5704	0.611932	PSMC4	19	39971005	39981441	q13.2
22938	0.219715	0.120525	-0.0165108	0.45594	0.0683074	0.537809	22938	0.611932	SNW1	14	77717599	77761207	q24.3
6522	0.195825	0.107466	-0.0148054	0.406455	0.0684252	0.418468	6522	0.611932	SLC4A2	7	151057210	151076527	q36.1
3784	-0.195577	0.107508	-0.406288	0.0151344	0.0688826	0.838158	3784	0.611932	KCNQ1	11	2444684	2849109	p15.5
1457	0.254476	0.139886	-0.0196961	0.528648	0.0688866	0.194873	1457	0.611932	CSNK2A1	20	473591	543821	p13
51123	0.24868	0.136501	-0.0188569	0.516217	0.0684824	0.183868	51123	0.611932	ZNF706	8	101177878	101206193	q22.3
11247	0.188843	0.103788	-0.0145769	0.392263	0.0688329	0.868242	11247	0.611932	NXPH4	12	57216795	57226449	q13.3
92667	-0.194827	0.107067	-0.404673	0.0150202	0.0688084	0.353624	92667	0.611932	MGME1	20	17968913	17991122	p11.23
84455	-0.19966	0.10955	-0.414374	0.0150541	0.0683721	0.322605	84455	0.611932	EFCAB7	1	63523372	63572693	p31.3
254863	0.191285	0.105027	-0.0145637	0.397134	0.0685616	0.454838	254863	0.611932	TMEM256	17	7402975	7404137	p13.1
285382	0.192867	0.106012	-0.0149117	0.400646	0.0688652	0.420604	285382	0.611932	C3orf70	3	185078050	185153014	q27.2
340596	-0.246936	0.135687	-0.512878	0.019005	0.0687744	0.258137	340596	0.611932	LHFPL1	X	112630648	112680054	q23
6756	0.257045	0.141343	-0.0199819	0.534071	0.0689737	0.196204	6756	0.612096	SSX1	X	48255317	48267444	p11.23
7025	0.195166	0.107344	-0.0152231	0.405556	0.0690417	0.806632	7025	0.612147	NR2F1	5	93583337	93594615	q15
53343	0.211406	0.116291	-0.0165204	0.439332	0.069079	0.486977	53343	0.612147	NUDT9	4	87422582	87459454	q22.1
57722	0.166704	0.091713	-0.0130503	0.346458	0.0691148	0.42883	57722	0.612147	IGDCC4	15	65381464	65423072	q22.31
2918	0.300366	0.165308	-0.0236324	0.624365	0.0692164	0.159162	2918	0.612247	GRM8	7	126438598	127253294	q31.33
130612	-0.207632	0.114267	-0.431592	0.0163275	0.0692056	0.735086	130612	0.612247	TMEM198	2	219543663	219550595	q35
9481	-0.211485	0.116532	-0.439884	0.0169142	0.0695519	0.566706	9481	0.613508	SLC25A27	6	46652915	46678193	p12.3
9841	-0.173674	0.0957004	-0.361243	0.0138953	0.0695596	0.839103	9841	0.613508	ZBTB24	6	109462594	109483237	q21
3383	0.181649	0.100088	-0.0145198	0.377817	0.0695403	0.902035	3383	0.613508	ICAM1	19	10270835	10286615	p13.2
388115	-0.170648	0.0939825	-0.35485	0.0135542	0.0694098	0.897132	388115	0.613508	C15orf52	15	40331452	40340967	q15.1
126823	0.205145	0.113052	-0.0164336	0.426723	0.0695852	0.941689	126823	0.613508	KLHDC9	1	161098361	161100346	q23.3
57335	-0.183482	0.101244	-0.381915	0.0149523	0.0699433	0.709807	57335	0.614667	ZNF286A	17	15699577	15720787	p12
56255	0.191637	0.105729	-0.0155888	0.398863	0.0699053	0.824021	56255	0.614667	TMX4	20	7977348	8019829	p12.3
6456	0.180064	0.0993205	-0.0146004	0.374729	0.0698379	0.83412	6456	0.614667	SH3GL2	9	17579082	17797129	p22.2
55743	-0.175076	0.096598	-0.364405	0.0142524	0.0699212	0.317096	55743	0.614667	CHFR	12	132822187	132956304	q24.33
29078	-0.174479	0.09623	-0.363086	0.0141285	0.0698097	0.665125	29078	0.614667	NDUFAF4	6	96889313	96897881	q16.1
23704	0.191494	0.105767	-0.0158062	0.398794	0.070215	0.552049	23704	0.615174	KCNE4	2	223051814	223198399	q36.1
80036	0.181052	0.100195	-0.0153272	0.377431	0.0707637	0.88284	80036	0.615174	TRPM3	9	70529063	71446904	q21.13
480	-0.223776	0.123796	-0.466411	0.0188587	0.0706647	0.85301	480	0.615174	ATP1A4	1	160151570	160186977	q23.2
59342	-0.170045	0.0939602	-0.354204	0.0141135	0.0703335	0.90656	59342	0.615174	SCPEP1	17	56978105	57006768	q22
84501	-0.211374	0.116748	-0.440196	0.0174491	0.0702175	0.278932	84501	0.615174	SPIRE2	16	89818179	89871319	q24.3
3636	0.176693	0.0976552	-0.0147072	0.368094	0.070395	0.828275	3636	0.615174	INPPL1	11	72223701	72239105	q13.4
6433	0.173064	0.095736	-0.0145755	0.360703	0.0706506	0.751024	6433	0.615174	SFSWAP	12	131711081	131799737	q24.33
9267	-0.201859	0.111745	-0.420875	0.017157	0.0708518	0.349895	9267	0.615174	CYTH1	17	78674048	78782297	q25.3
5973	0.171548	0.094969	-0.0145881	0.357683	0.070863	0.93628	5973	0.615174	RENBP	X	153935263	153944691	q28
7292	-0.204132	0.112877	-0.425367	0.017103	0.0705372	0.677097	7292	0.615174	TNFSF4	1	173183734	173207313	q25.1
7905	0.210277	0.116127	-0.017328	0.437881	0.0701799	0.91716	7905	0.615174	REEP5	5	112876379	112922539	q22.2
10411	-0.228379	0.126334	-0.475989	0.0192315	0.0706475	0.682311	10411	0.615174	RAPGEF3	12	47734367	47771040	q13.11
51422	-0.186587	0.103168	-0.388793	0.0156197	0.0705188	0.820761	51422	0.615174	PRKAG2	7	151556111	151877125	q36.1
22818	0.178808	0.0988397	-0.0149147	0.37253	0.0704407	0.522114	22818	0.615174	COPZ1	12	54301202	54351849	q13.13
29093	0.187048	0.103326	-0.0154677	0.389563	0.0702545	0.997673	29093	0.615174	MRPL22	5	154941070	154969411	q33.2
56942	-0.186758	0.103351	-0.389323	0.0158074	0.0707597	0.797453	56942	0.615174	CMC2	16	80966448	81020270	q23.2
55315	-0.213242	0.118044	-0.444604	0.0181195	0.0708456	0.802432	55315	0.615174	SLC29A3	10	71319258	71363385	q22.1
79070	-0.208172	0.115127	-0.433817	0.0174733	0.0705769	0.721845	79070	0.615174	KDELC1	13	102784281	102799007	q33.1
83642	0.170573	0.0941875	-0.0140307	0.355178	0.0701411	0.538745	83642	0.615174	SELENOO	22	50200979	50217616	q13.33
4735	0.204621	0.113365	-0.0175701	0.426813	0.0710783	0.509984	4735	0.616442	2002-09-01	2	241315100	241354027	q37.3
221749	-0.219148	0.121422	-0.457132	0.0188357	0.0710999	0.723734	221749	0.616442	PXDC1	6	3722614	3752026	p25.2
1891	0.198539	0.110045	-0.0171453	0.414223	0.0712061	0.293781	1891	0.616968	ECH1	19	38815422	38832005	q13.2
54919	0.247109	0.136995	-0.0213969	0.515614	0.0712663	0.155657	54919	0.617095	DNAAF5	7	726701	786475	p22.3
6787	-0.171832	0.0953044	-0.358626	0.0149608	0.0713906	0.571783	6787	0.617398	NEK4	3	52708449	52770949	p21.1
2079	0.177594	0.0985413	-0.0155428	0.370732	0.0715085	0.7041	2079	0.617398	ERH	14	69380123	69398627	q24.1
55374	0.164472	0.091245	-0.0143653	0.343309	0.0714625	0.990755	55374	0.617398	TMCO6	5	140639427	140645408	q31.3
10809	0.168038	0.0932454	-0.0147197	0.350796	0.071529	0.680365	10809	0.617398	STARD10	11	72754729	72794168	q13.4
57619	-0.176665	0.0980126	-0.368766	0.0154359	0.0714707	0.848267	57619	0.617398	SHROOM3	4	76435100	76783253	q21.1
1665	0.189221	0.105169	-0.0169061	0.395348	0.0719852	0.434057	1665	0.617768	DHX15	4	24517441	24584550	p15.2
409	-0.210299	0.116836	-0.439293	0.0186943	0.0718671	0.695563	409	0.617768	ARRB2	17	4710489	4721499	p13.2
9694	0.195043	0.108438	-0.0174908	0.407577	0.0720716	0.666139	9694	0.617768	EMC2	8	108443601	108486918	q23.1
22837	-0.432096	0.240081	-0.902647	0.0384549	0.0718938	0.0617381	22837	0.617768	COBLL1	2	164653624	164843679	q24.3
7804	0.18078	0.100477	-0.0161511	0.377712	0.0719839	0.66992	7804	0.617768	LRP8	1	53242364	53328070	p32.3
5324	-0.174249	0.0967714	-0.363917	0.0154199	0.0717627	0.555383	5324	0.617768	PLAG1	8	56160904	56211324	q12.1
23604	-0.228987	0.127114	-0.478125	0.0201513	0.0716345	0.532082	23604	0.617768	DAPK2	15	63907036	64072033	q22.31
140823	0.168767	0.0937919	-0.0150622	0.352595	0.0719597	0.47972	140823	0.617768	ROMO1	20	35699272	35700984	q11.22
85007	0.179319	0.09964	-0.0159718	0.37461	0.0719129	0.585541	85007	0.617768	PHYKPL	5	178208497	178232791	q35.3
124045	-0.255634	0.142125	-0.534194	0.0229258	0.072073	0.268321	124045	0.617768	SPATA33	16	89657802	89671272	q24.3
152789	0.193067	0.107315	-0.0172667	0.403401	0.0720081	0.42353	152789	0.617768	JAKMIP1	4	6026199	6200591	p16.1
81606	0.193569	0.107637	-0.0173963	0.404534	0.0721225	0.707786	81606	0.617802	LBH	2	30231531	30323730	p23.1
9576	-0.207878	0.115616	-0.434481	0.0187242	0.0721751	0.958222	9576	0.617863	SPAG6	10	22345445	22454224	p12.2
51121	0.182886	0.101739	-0.0165188	0.382291	0.0722404	0.86327	51121	0.618032	RPL26L1	5	172958729	172969771	q35.1
5608	0.166414	0.0925958	-0.0150702	0.347899	0.072302	0.500588	5608	0.618169	MAP2K6	17	69414698	69543331	q24.3
10228	-0.182294	0.101646	-0.381517	0.0169296	0.0729074	0.443807	10228	0.618668	STX6	1	180972712	181023121	q25.3
27097	0.173012	0.0963958	-0.0159206	0.361944	0.0726847	0.819332	27097	0.618668	TAF5L	1	229593111	229626047	q42.13
259232	0.207888	0.11597	-0.0194095	0.435186	0.0730372	0.438529	259232	0.618668	NALCN	13	101053776	101416492	q33.1
79027	-0.178036	0.0993731	-0.372804	0.0167313	0.0731977	0.607771	79027	0.618668	ZNF655	7	99558406	99576453	q22.1
5244	0.170213	0.0949063	-0.0157997	0.356226	0.072895	0.728468	5244	0.618668	ABCB4	7	87401697	87480435	q21.12
22872	0.196063	0.109178	-0.0179214	0.410047	0.072524	0.917718	22872	0.618668	SEC31A	4	82818661	82901166	q21.22
6545	-0.179908	0.100143	-0.376184	0.0163688	0.0724135	0.369654	6545	0.618668	SLC7A4	22	21028718	21032840	q11.21
57418	0.2095	0.116686	-0.0192012	0.438201	0.0725884	0.25817	57418	0.618668	WDR18	19	984271	998438	p13.3
7100	-0.185812	0.103621	-0.388904	0.0172809	0.072942	0.79789	7100	0.618668	TLR5	1	223109406	223143282	q41
3776	-0.222943	0.124451	-0.466862	0.0209765	0.0732272	0.360368	3776	0.618668	KCNK2	1	215005775	215237093	q41
8636	0.167353	0.0933031	-0.0155173	0.350224	0.0728686	0.693051	8636	0.618668	SSNA1	9	137188647	137190370	q34.3
11127	-0.173631	0.0969119	-0.363575	0.0163127	0.0731908	0.768337	11127	0.618668	KIF3A	5	132692628	132737638	q31.1
8844	-0.174409	0.0973363	-0.365185	0.0163666	0.0731619	0.77016	8844	0.618668	KSR1	17	27456714	27626438	q11.2
55705	0.278971	0.155584	-0.0259682	0.583911	0.0729639	0.153071	55705	0.618668	IPO9	1	201829141	201884294	q32.1
80023	0.181469	0.101294	-0.0170645	0.380002	0.0732132	0.391996	80023	0.618668	NRSN2	20	346782	359660	p13
55652	-0.185275	0.103411	-0.387957	0.017408	0.0731929	0.540094	55652	0.618668	SLC48A1	12	47753916	47782753	q13.11
30845	0.15503	0.0864625	-0.0144336	0.324493	0.0729683	0.538064	30845	0.618668	EHD3	2	31234337	31269447	p23.1
83693	-0.173462	0.0965939	-0.362782	0.0158591	0.0725294	0.727929	83693	0.618668	HSDL1	16	84122146	84145192	q24.1
253769	-0.168198	0.0938477	-0.352136	0.0157404	0.0730943	0.537442	253769	0.618668	WDR27	6	169457212	169702048	q27
9790	0.210614	0.117588	-0.0198543	0.441082	0.0732744	0.62927	9790	0.61868	BMS1	10	42782801	42834937	q11.21
10150	-0.246103	0.137446	-0.515491	0.0232856	0.073366	0.117495	10150	0.618684	MBNL2	13	97221434	97394120	q32.1
221711	-0.184591	0.103086	-0.386635	0.0174537	0.0733493	0.805522	221711	0.618684	SYCP2L	6	10886831	10979320	p24.2
6905	0.225168	0.125792	-0.0213795	0.471715	0.0734533	0.334431	6905	0.619034	TBCE	1	235367360	235448968	q42.3
79989	-0.196523	0.109825	-0.411776	0.0187292	0.0735462	0.861707	79989	0.619048	TTC26	7	139133744	139191986	q34
51633	0.192184	0.107385	-0.0182859	0.402655	0.0735054	0.484381	51633	0.619048	OTUD6B	8	91070196	91087095	q21.3
79807	-0.17043	0.0954612	-0.35753	0.0166709	0.074208	0.766053	79807	0.619131	GSTCD	4	105708778	105847728	q24
55005	-0.172308	0.0965363	-0.361516	0.0168999	0.0742772	0.888616	55005	0.619131	RMND1	6	151404763	151452181	q25.1
8314	-0.201665	0.11283	-0.422807	0.0194775	0.0738831	0.490258	8314	0.619131	BAP1	3	52401013	52410350	p21.1
23081	0.202888	0.113691	-0.0199415	0.425718	0.0743323	0.438479	23081	0.619131	KDM4C	9	6720949	7076451	p24.1
81671	0.177844	0.0994486	-0.0170721	0.372759	0.0737282	0.583045	81671	0.619131	VMP1	17	59707192	59842255	q23.1
196264	-0.183943	0.103054	-0.385925	0.0180396	0.0742753	0.520771	196264	0.619131	MPZL3	11	118226690	118252350	q23.3
2937	0.176723	0.0989328	-0.0171818	0.370627	0.074052	0.552339	2937	0.619131	GSS	20	34928430	34955817	q11.22
27255	-0.209029	0.116912	-0.438173	0.0201152	0.0737904	0.891666	27255	0.619131	CNTN6	3	1092576	1404217	p26.3
8704	0.179081	0.100224	-0.0173548	0.375517	0.0739691	0.550897	8704	0.619131	B4GALT2	1	43978943	43991170	p34.1
8741	-0.181552	0.101726	-0.380932	0.0178275	0.0743076	0.718901	8741	0.619131	TNFSF13	17	7558292	7561608	p13.1
1997	0.193812	0.108493	-0.0188298	0.406453	0.0740336	0.921217	1997	0.619131	ELF1	13	40931920	41061440	q14.11
26010	0.188339	0.105493	-0.0184225	0.395101	0.0742077	0.870921	26010	0.619131	SPATS2L	2	200305881	200482263	q33.1
9055	0.173672	0.0972486	-0.0169318	0.364276	0.0741227	0.549427	9055	0.619131	PRC1	15	90966038	90995629	q26.1
11173	-0.189403	0.105901	-0.396965	0.0181598	0.0736977	0.724863	11173	0.619131	ADAMTS7	15	78759203	78811431	q25.1
153527	0.188689	0.105725	-0.0185275	0.395906	0.0743065	0.911372	153527	0.619131	ZMAT2	5	140698680	140706676	q31.3
163589	-0.19764	0.110506	-0.414228	0.0189476	0.0736951	0.759134	163589	0.619131	TDRD5	1	179591613	179691272	q25.2
153562	-0.180722	0.101111	-0.378895	0.0174519	0.0738789	0.547891	153562	0.619131	MARVELD2	5	69415112	69444330	q13.2
9933	0.201602	0.113005	-0.0198835	0.423087	0.0744218	0.951352	9933	0.619496	PUM3	9	2720469	2844241	p24.2
55742	-0.184833	0.103628	-0.387941	0.0182755	0.0744874	0.6603	55742	0.619662	PARVA	11	12377185	12530801	p15.3
3185	0.183549	0.102987	-0.0183025	0.385401	0.0747088	0.873805	3185	0.621123	HNRNPF	10	43385617	43409166	q11.21
64130	-0.217464	0.122066	-0.456709	0.0217815	0.0748269	0.222958	64130	0.621723	LIN7B	19	49114324	49118460	q13.33
5376	-0.211443	0.118719	-0.444128	0.021241	0.0749051	0.948729	5376	0.621817	PMP22	17	15229777	15265326	p12
149951	0.162513	0.0912536	-0.0163409	0.341367	0.0749299	0.711262	149951	0.621817	COMMD7	20	32702691	32743997	q11.21
90678	0.170364	0.0957151	-0.0172339	0.357962	0.0750908	0.641934	90678	0.622771	LRSAM1	9	127451486	127503501	q33.3
146556	0.176733	0.0993902	-0.0180683	0.371534	0.0753755	0.928707	146556	0.62475	C16orf89	16	5044122	5066110	p13.3
7390	0.240244	0.135145	-0.0246354	0.505124	0.0754571	0.183456	7390	0.625045	UROS	10	125784980	125823248	q26.2
10675	0.172961	0.0973215	-0.0177857	0.363708	0.0755333	0.915153	10675	0.625294	CSPG5	3	47562239	47580792	p21.31
27257	-0.190015	0.107016	-0.399762	0.0197313	0.0758011	0.756335	27257	0.627128	LSM1	8	38163321	38176730	p11.23
4601	-0.177738	0.100153	-0.374034	0.0185587	0.0759539	0.631466	4601	0.628009	MXI1	10	110207605	110287365	q25.2
4864	-0.183944	0.103683	-0.38716	0.0192716	0.0760476	0.709802	4864	0.628309	NPC1	18	23506184	23586898	q11.2
57161	-0.184724	0.104135	-0.388826	0.0193778	0.0760829	0.670794	57161	0.628309	PELI2	14	56117814	56301526	q22.3
23258	0.193446	0.109088	-0.0203625	0.407254	0.0761786	0.932143	23258	0.628717	DENND5A	11	9138825	9265390	p15.4
2561	0.168563	0.095092	-0.0178135	0.35494	0.0762892	0.501338	2561	0.628864	GABRB2	5	161288429	161549044	q34
23005	0.165273	0.0932253	-0.0174453	0.347991	0.0762564	0.655085	23005	0.628864	MAPKBP1	15	41774434	41827855	q15.1
5783	0.185251	0.104534	-0.0196329	0.390134	0.0763695	0.941292	5783	0.629143	PTPN13	4	86594315	86815171	q21.3
64151	0.259018	0.146206	-0.0275395	0.545576	0.0764605	0.154507	64151	0.629384	NCAPG	4	17810902	17844862	p15.31
10316	-0.199613	0.112685	-0.420472	0.0212465	0.0764915	0.981285	10316	0.629384	NMUR1	2	231523160	231530495	q37.1
6518	-0.225252	0.127262	-0.474682	0.0241775	0.07673	0.389471	6518	0.630963	SLC2A5	1	9035107	9088478	p36.23
112464	0.172616	0.0975577	-0.0185938	0.363826	0.076832	0.404578	112464	0.631419	CAVIN3	11	6318946	6320647	p15.4
7480	0.251932	0.142637	-0.0276322	0.531496	0.0773556	0.226081	7480	0.634185	WNT10B	12	48965340	48971763	q13.12
23118	-0.164168	0.0929398	-0.346327	0.017991	0.0773309	0.596582	23118	0.634185	TAB2	6	149218641	149411613	q25.1
55722	0.175314	0.0992406	-0.0191938	0.369822	0.0773023	0.74833	55722	0.634185	CEP72	5	612272	667168	p15.33
123263	-0.175907	0.0995785	-0.371078	0.019263	0.0773088	0.654674	123263	0.634185	MTFMT	15	65001512	65029639	q22.31
51101	0.183397	0.10393	-0.0203015	0.387095	0.0776268	0.935118	51101	0.634304	ZC2HC1A	8	78666047	78719765	q21.13
23362	-0.183393	0.103926	-0.387084	0.0202989	0.0776237	0.790508	23362	0.634304	PSD3	8	18527301	19084730	p22
2157	-0.172795	0.0979026	-0.364681	0.0190903	0.0775686	0.734617	2157	0.634304	F8	X	154835788	155026940	q28
7260	0.18717	0.106058	-0.0207003	0.39504	0.0775998	0.286054	7260	0.634304	EIPR1	2	3188925	3377882	p25.3
348995	-0.203522	0.115344	-0.429592	0.0225476	0.0776508	0.271509	348995	0.634304	NUP43	6	149724315	149749665	q25.1
402573	-0.194896	0.110379	-0.411236	0.0214431	0.0774467	0.962964	402573	0.634304	C7orf61	7	100456615	100464271	q22.1
991	0.172731	0.0979226	-0.0191938	0.364656	0.0777397	0.37646	991	0.634648	CDC20	1	43358955	43363203	p34.2
7874	0.188603	0.106992	-0.0210983	0.398304	0.0779394	0.384941	7874	0.635137	USP7	16	8892094	8964514	p13.2
64757	-0.320556	0.181848	-0.676972	0.0358603	0.0779402	0.0350758	64757	0.635137	2001-03-01	1	220786759	220819657	q41
147138	-0.250948	0.142343	-0.529934	0.0280387	0.0779033	0.253109	147138	0.635137	TMC8	17	78130770	78142968	q25.3
57407	0.230415	0.130746	-0.0258423	0.486672	0.0780168	0.232086	57407	0.63538	NMRAL1	16	4461680	4495763	p13.3
257397	-0.248568	0.14124	-0.525393	0.0282574	0.0784252	0.146714	257397	0.635455	TAB3	X	30827442	30975084	p21.2
114783	-0.214688	0.121962	-0.45373	0.024354	0.0783605	0.91205	114783	0.635455	LMTK3	19	48485271	48513189	q13.33
6575	-0.190233	0.108028	-0.401965	0.0214991	0.0782468	0.673763	6575	0.635455	SLC20A2	8	42416475	42541926	p11.21
79096	0.207771	0.118086	-0.0236734	0.439216	0.0784946	0.277795	79096	0.635455	C11orf49	11	46936689	47164385	p11.2
6182	0.203531	0.115675	-0.0231887	0.43025	0.0784925	0.262165	6182	0.635455	MRPL12	17	81703357	81707526	q25.3
7074	-0.187363	0.106369	-0.395843	0.0211172	0.0781646	0.941045	7074	0.635455	TIAM1	21	31118416	31559977	q22.11
23613	0.182606	0.103661	-0.0205651	0.385778	0.078141	0.402036	23613	0.635455	ZMYND8	20	47209214	47356889	q13.12
10553	0.194014	0.110243	-0.0220576	0.410086	0.0784279	0.777035	10553	0.635455	HTATIP2	11	20363685	20383783	p15.1
64754	0.246026	0.139784	-0.0279465	0.519998	0.0784014	0.146611	64754	0.635455	SMYD3	1	245749342	246507312	q44
283643	0.166032	0.0943481	-0.018887	0.350951	0.0784452	0.530679	283643	0.635455	C14orf80	14	105489855	105499575	q32.33
7699	0.194293	0.110479	-0.0222413	0.410827	0.0786376	0.84033	7699	0.635541	ZNF140	12	133079838	133107544	q24.33
23464	0.262286	0.149145	-0.0300327	0.554605	0.0786458	0.112612	23464	0.635541	GCAT	22	37807905	37817176	q13.1
54478	0.179157	0.101857	-0.0204797	0.378794	0.0785942	0.642494	54478	0.635541	PIMREG	17	6444415	6451469	p13.2
84944	0.16442	0.0935325	-0.0189009	0.34774	0.0787669	0.301419	84944	0.63614	MAEL	1	166975582	167022214	q24.1
10024	0.155673	0.0886418	-0.0180616	0.329408	0.0790535	0.387956	10024	0.636863	TROAP	12	49323236	49331731	q13.12
4714	0.171698	0.0977788	-0.019945	0.363341	0.0790912	0.38743	4714	0.636863	NDUFB8	10	100523740	100530000	q24.31
9228	-0.182695	0.104008	-0.386547	0.0211577	0.0789962	0.389326	9228	0.636863	DLGAP2	8	1548694	1701406	p23.3
2217	-0.224545	0.127804	-0.475036	0.0259452	0.0789254	0.237926	2217	0.636863	FCGRT	19	49506816	49526333	q13.33
54796	0.203916	0.116106	-0.0236475	0.431479	0.0790386	0.990913	54796	0.636863	BNC2	9	16409503	16870843	p22.2
1161	-0.169864	0.0970872	-0.360152	0.0204231	0.0801864	0.665301	1161	0.637626	ERCC8	5	60873831	60945073	q12.1
93594	0.19501	0.111396	-0.0233211	0.413342	0.080013	0.755465	93594	0.637626	TBC1D31	8	123041968	123152153	q24.13
1487	0.157113	0.0896051	-0.0185093	0.332736	0.0795337	0.997731	1487	0.637626	CTBP1	4	1211448	1249953	p16.3
653319	-0.169718	0.0969921	-0.359819	0.0203831	0.0801508	0.726131	653319	0.637626	KIAA0895L	16	67175602	67184040	q22.1
23433	0.199942	0.114327	-0.0241344	0.424018	0.0803146	0.800537	23433	0.637626	RHOQ	2	46541806	46583121	p21
9798	-0.179588	0.10261	-0.380701	0.0215243	0.0800844	0.810938	9798	0.637626	IST1	16	71845996	71931199	q22.2
374868	0.187088	0.106773	-0.0221829	0.396359	0.0797383	0.946665	374868	0.637626	ATP9B	18	79069285	79378283	q23
9466	-0.200958	0.114865	-0.42609	0.0241743	0.0802035	0.960488	9466	0.637626	IL27RA	19	14031748	14053216	p13.12
5524	0.154917	0.0885594	-0.0186566	0.32849	0.0802399	0.618769	5524	0.637626	PTPA	9	129110950	129148946	q34.11
9079	0.197252	0.112467	-0.0231789	0.417682	0.0794531	0.520061	9079	0.637626	LDB2	4	16501541	16898809	p15.32
10633	-0.189253	0.107832	-0.400599	0.0220934	0.0792463	0.520644	10633	0.637626	RASL10A	22	29312933	29319679	q12.2
23139	0.228364	0.130577	-0.0275624	0.484291	0.0803113	0.175442	23139	0.637626	MAST2	1	45786987	46036124	p34.1
55334	0.18621	0.106179	-0.0218974	0.394318	0.0794761	0.374887	55334	0.637626	SLC39A9	14	69398015	69462388	q24.1
57130	0.211977	0.121119	-0.0254123	0.449365	0.0800922	0.200036	57130	0.637626	ATP13A1	19	19645198	19663693	p13.11
55049	0.1723	0.0982224	-0.0202126	0.364812	0.0793997	0.412831	55049	0.637626	C19orf60	19	18588685	18592336	p13.11
54413	0.166771	0.095186	-0.0197901	0.353332	0.0797645	0.428849	54413	0.637626	NLGN3	X	71144831	71171201	q13.1
54622	-0.172143	0.0983332	-0.364872	0.0205866	0.0800135	0.868991	54622	0.637626	ARL15	5	53883945	54310582	q11.2
6646	0.187902	0.107149	-0.0221051	0.39791	0.0794886	0.927641	6646	0.637626	SOAT1	1	179293714	179358680	q25.2
83940	0.228707	0.1305	-0.0270688	0.484482	0.079681	0.259393	83940	0.637626	TATDN1	10	63222155	63223045	q21.3
84262	0.235178	0.13444	-0.0283197	0.498675	0.0802367	0.193753	84262	0.637626	PSMG3	7	1567330	1571005	p22.3
84674	-0.154647	0.0883478	-0.327805	0.0185116	0.0800437	0.730907	84674	0.637626	CARD6	5	40841184	40860175	p13.1
90293	-0.191598	0.109185	-0.405597	0.0223999	0.0792921	0.974185	90293	0.637626	KLHL13	X	117897813	118117340	q24
196996	-0.18413	0.105195	-0.390308	0.0220481	0.0800543	0.989775	196996	0.637626	GRAMD2A	15	72159807	72197785	q23
112817	0.217643	0.124272	-0.0259257	0.461212	0.0798867	0.366792	112817	0.637626	HOGA1	10	97584323	97612802	q24.2
133522	0.175834	0.100626	-0.0213893	0.373058	0.0805676	0.516951	133522	0.63814	PPARGC1B	5	149730298	149855022	q32
29907	-0.184896	0.105793	-0.392247	0.0224551	0.0805144	0.920314	29907	0.63814	SNX15	11	65027408	65040572	q13.1
7782	-0.187177	0.107087	-0.397064	0.0227103	0.0804829	0.404384	7782	0.63814	SLC30A4	15	45479611	45522807	q21.1
25806	0.170553	0.0975953	-0.0207303	0.361836	0.0805414	0.706256	25806	0.63814	VAX2	2	70900590	70933446	p13.3
5164	-0.223729	0.128115	-0.474829	0.0273717	0.0807563	0.198151	5164	0.639262	PDK2	17	50094737	50112152	q21.33
10085	0.184589	0.105777	-0.0227291	0.391908	0.0809699	0.486924	10085	0.639832	EDIL3	5	83940554	84384793	q14.3
4811	0.178048	0.102	-0.0218687	0.377965	0.0808865	0.99794	4811	0.639832	NID1	1	235975830	236065162	q42.3
65124	0.331904	0.190166	-0.0408142	0.704622	0.0809257	0.0627852	65124	0.639832	SOWAHC	2	109614334	109618990	q13
137492	-0.168118	0.0964151	-0.357088	0.0208521	0.0812133	0.6001	137492	0.641158	VPS37A	8	17246571	17302427	p22
84530	0.189905	0.108934	-0.023601	0.403411	0.0812796	0.567428	84530	0.641158	SRRM4	12	118981495	119163051	q24.23
203190	0.161813	0.0928076	-0.0200867	0.343712	0.0812411	0.888446	203190	0.641158	LGI3	8	22146825	22157084	p21.3
3297	0.305627	0.175376	-0.0381027	0.649357	0.0813859	0.0423325	3297	0.641624	HSF1	8	144291591	144314722	q24.3
4756	-0.178384	0.102396	-0.379077	0.0223082	0.0814905	0.96523	4756	0.641771	NEO1	15	73051710	73305206	q24.1
5673	-0.234323	0.134552	-0.498039	0.0293931	0.0815939	0.251545	5673	0.641771	PSG5	19	43166256	43186536	q13.31
683	0.158711	0.0911066	-0.0198543	0.337277	0.0815013	0.863728	683	0.641771	BST1	4	15702950	15738313	p15.32
128308	0.169898	0.0975455	-0.0212878	0.361084	0.0815558	0.5845	128308	0.641771	MRPL55	1	228106679	228109312	q42.13
54509	0.172643	0.0991559	-0.0216993	0.366985	0.0816619	0.466961	54509	0.641836	RHOF	12	121777754	121803403	q24.31
168544	0.199932	0.114842	-0.0251551	0.425019	0.0816968	0.573688	168544	0.641836	ZNF467	7	149764182	149773479	q36.1
4860	0.193023	0.110997	-0.0245277	0.410573	0.0820368	0.238249	4860	0.641984	PNP	14	20468954	20477094	q11.2
22832	-0.174561	0.100361	-0.371264	0.0221423	0.0819755	0.4562	22832	0.641984	CEP162	6	84124241	84227635	q14.3
6792	-0.204043	0.117338	-0.434021	0.0259357	0.082047	0.911386	6792	0.641984	CDKL5	X	18425583	18653629	p22.13
25940	0.202585	0.11645	-0.0256529	0.430823	0.0819165	0.288814	25940	0.641984	FAM98A	2	33583658	33599382	p22.3
171586	0.204772	0.117697	-0.0259086	0.435453	0.0818883	0.912567	171586	0.641984	ABHD3	18	21650897	21704805	q11.2
56894	0.179518	0.103209	-0.0227677	0.381804	0.0819705	0.543681	56894	0.641984	AGPAT3	21	43865186	43986536	q22.3
121601	0.27471	0.157965	-0.0348957	0.584316	0.0820248	0.0758016	121601	0.641984	ANO4	12	100717526	101128641	q23.1
57149	0.193206	0.111124	-0.0245935	0.411005	0.0820966	0.81129	57149	0.642001	LYRM1	16	20899868	20925006	p12.3
55740	0.18692	0.107699	-0.0241657	0.398005	0.0826379	0.766559	55740	0.642832	ENAH	1	225486835	225653142	q42.12
114876	0.199729	0.115222	-0.0261012	0.42556	0.0830186	0.322598	114876	0.642832	OSBPL1A	18	24162044	24397880	q11.2
400073	0.203351	0.117246	-0.0264478	0.43315	0.0828491	0.792334	400073	0.642832	C12orf76	12	110027028	110073686	q24.11
57478	0.265385	0.152866	-0.0342274	0.564997	0.0825532	0.175889	57478	0.642832	USP31	16	23061406	23149270	p12.2
85449	0.168733	0.0973535	-0.0220764	0.359542	0.0830604	0.70063	85449	0.642832	KIAA1755	20	38210488	38260772	q11.23
4300	0.183006	0.105373	-0.0235215	0.389534	0.0824324	0.904677	4300	0.642832	MLLT3	9	20341665	20622543	p21.3
9821	0.190922	0.110109	-0.0248879	0.406733	0.0829296	0.326083	9821	0.642832	RB1CC1	8	52622456	52745843	q11.23
5019	0.217921	0.125727	-0.0284984	0.464341	0.0830433	0.271723	5019	0.642832	OXCT1	5	41730065	41870519	p13.1
1519	0.192408	0.110774	-0.0247053	0.409522	0.0823977	0.427553	1519	0.642832	CTSO	4	155924118	155953917	q32.1
2009	-0.179418	0.103481	-0.382238	0.023401	0.0829489	0.467768	2009	0.642832	EML1	14	99737693	99942060	q32.2
92	-0.155733	0.0897508	-0.331642	0.020175	0.0827098	0.609819	92	0.642832	ACVR2A	2	147844517	147930826	q22.3
2906	0.166787	0.0962592	-0.0218774	0.355452	0.083151	0.776035	2906	0.642832	GRIN2D	19	48394875	48444931	q13.33
8497	0.197438	0.113692	-0.0253941	0.42027	0.0824569	0.275722	8497	0.642832	PPFIA4	1	203026498	203078740	q32.1
718	-0.169836	0.097797	-0.361514	0.0218429	0.0824552	0.595191	718	0.642832	C3	19	6677704	6730562	p13.3
757	-0.183672	0.105959	-0.391347	0.0240037	0.0830199	0.706669	757	0.642832	TMEM50B	21	33432485	33480011	q22.11
58513	0.17678	0.101797	-0.0227395	0.376299	0.0824607	0.581206	58513	0.642832	EPS15L1	19	16355239	16472085	p13.11
92579	0.218968	0.126213	-0.0284057	0.466342	0.082758	0.19067	92579	0.642832	G6PC3	17	44070735	44076344	q21.31
23677	-0.176186	0.101669	-0.375454	0.0230822	0.0831078	0.566168	23677	0.642832	SH3BP4	2	234951973	235055714	q37.2
57594	-0.20857	0.120232	-0.444219	0.0270795	0.0827876	0.736626	57594	0.642832	HOMEZ	14	23272422	23299447	q11.2
84623	0.189557	0.109173	-0.0244182	0.403531	0.0825111	0.621381	84623	0.642832	KIRREL3	11	126423359	127003460	q24.2
7965	0.175606	0.10138	-0.0230961	0.374308	0.0832472	0.497986	7965	0.642916	AIMP2	7	6009245	6023834	p22.1
157310	-0.183471	0.105924	-0.391078	0.0241368	0.0832567	0.401954	157310	0.642916	PEBP4	8	22713251	23000000	p21.3
144193	-0.213676	0.123388	-0.455512	0.0281602	0.08332	0.605456	144193	0.643039	AMDHD1	12	95943293	95968716	q23.1
7148	-0.196931	0.11377	-0.419915	0.026054	0.0834593	0.526828	7148	0.643747	TNXB	6	32041154	32115334	p21.32
4478	0.195494	0.112967	-0.0259158	0.416905	0.0835316	0.630179	4478	0.643939	MSN	X	65588377	65741931	q12
118429	-0.164741	0.0953435	-0.351611	0.0221291	0.0840123	0.931314	118429	0.644581	ANTXR2	4	79901149	80125454	q21.21
5514	0.26359	0.152492	-0.0352878	0.562468	0.0838886	0.12497	5514	0.644581	PPP1R10	6	30600400	30618612	p21.33
10312	0.171735	0.0993567	-0.0230007	0.36647	0.0839045	0.96479	10312	0.644581	TCIRG1	11	68039016	68050895	q13.2
3239	0.167339	0.096831	-0.0224461	0.357124	0.0839601	0.904814	3239	0.644581	HOXD13	2	176092891	176095938	q31.1
11059	0.184588	0.106734	-0.0246067	0.393783	0.0837337	0.913051	11059	0.644581	WWP1	8	86342738	86478420	q21.3
23560	0.205552	0.118911	-0.0275092	0.438614	0.0838769	0.816863	23560	0.644581	GTPBP4	10	988019	1019936	p15.3
55125	0.192828	0.11161	-0.0259234	0.411579	0.0840427	0.47121	55125	0.644581	CEP192	18	12991362	13125052	p11.21
51738	-0.203908	0.118018	-0.435219	0.0274024	0.0840285	0.829558	51738	0.644581	GHRL	3	10285675	10292947	p25.3
84885	0.153633	0.0888156	-0.0204424	0.327708	0.0836666	0.576237	84885	0.644581	ZDHHC12	9	128720869	128724127	q34.11
10625	-0.166525	0.0964245	-0.355514	0.0224633	0.0841675	0.597322	10625	0.644808	IVNS1ABP	1	185296388	185317329	q25.3
79663	-0.18115	0.104892	-0.386733	0.0244341	0.0841645	0.307261	79663	0.644808	HSPBAP1	3	122740003	122793824	q21.1
10079	0.187435	0.108578	-0.0253738	0.400245	0.0842985	0.69916	10079	0.644918	ATP9A	20	51596514	51768634	q13.2
4493	0.181033	0.104894	-0.0245558	0.386622	0.084372	0.340383	4493	0.644918	MT1E	16	56625475	56627112	q13
586	0.230897	0.133776	-0.031298	0.493093	0.0843465	0.170705	586	0.644918	BCAT1	12	24810022	24949459	p12.1
10365	0.162085	0.0938878	-0.0219318	0.346101	0.0842813	0.461485	10365	0.644918	KLF2	19	16324817	16327874	p13.11
146857	-0.169263	0.0981608	-0.361655	0.0231286	0.0846458	0.959559	146857	0.646138	SLFN13	17	35435096	35448837	q12
2899	-0.214299	0.124301	-0.457923	0.0293257	0.084701	0.644215	2899	0.646138	GRIK3	1	36795527	37034129	p34.3
7301	0.180665	0.104766	-0.0246729	0.386003	0.084625	0.800711	7301	0.646138	TYRO3	15	41557675	41583586	q15.1
6468	0.154602	0.0896807	-0.0211685	0.330373	0.0847222	0.536169	6468	0.646138	FBXW4	10	101610664	101695295	q24.32
50624	-0.187413	0.108735	-0.400529	0.0257031	0.0847837	0.88535	50624	0.646244	CUZD1	10	122832149	122850793	q26.13
27436	0.175794	0.102011	-0.0241434	0.375732	0.0848362	0.379979	27436	0.64628	EML4	2	42169350	42332548	p21
84612	-0.193098	0.112075	-0.412762	0.0265652	0.0849006	0.530869	84612	0.646407	PARD6B	20	50731544	50756795	q13.13
4062	0.27156	0.157669	-0.0374647	0.580585	0.0850066	0.136198	4062	0.646852	LY6H	8	143157914	143160711	q24.3
57217	-0.183085	0.106417	-0.391658	0.0254874	0.0853492	0.706735	57217	0.649094	TTC7A	2	46916157	47076137	p21
84641	-0.175915	0.102317	-0.376453	0.0246235	0.0855586	0.889216	84641	0.650322	MFSD14B	9	94374551	94461042	q22.32
2140	-0.186705	0.10885	-0.400047	0.0266366	0.0862986	0.723558	2140	0.652011	EYA3	1	27970344	28088696	p35.3
54834	-0.164764	0.0961188	-0.353154	0.023625	0.0864967	0.407645	54834	0.652011	GDAP2	1	117863485	117929630	p12
51776	0.182196	0.106199	-0.0259499	0.390342	0.086233	0.457802	51776	0.652011	MAP3K20	2	173075435	173268010	q31.1
8633	0.196597	0.114702	-0.0282155	0.42141	0.0865333	0.403255	8633	0.652011	UNC5C	4	95162504	95549206	q22.3
55703	0.256299	0.149606	-0.0369224	0.549521	0.0866821	0.177219	55703	0.652011	POLR3B	12	106357658	106510198	q23.3
23732	0.198636	0.115967	-0.0286551	0.425927	0.0867371	0.955566	23732	0.652011	FRRS1L	9	109130293	109167291	q31.3
2868	0.171084	0.0997215	-0.0243661	0.366535	0.0862312	0.954909	2868	0.652011	GRK4	4	2963608	3040747	p16.3
4124	0.222034	0.129621	-0.0320186	0.476087	0.0867223	0.265285	4124	0.652011	MAN2A1	5	109689366	109869625	q21.3
5891	0.172654	0.100649	-0.0246141	0.369922	0.0862702	0.761997	5891	0.652011	MOK	14	102224500	102305200	q32.31
9472	-0.211829	0.123699	-0.454274	0.0306156	0.0868115	0.27537	9472	0.652011	AKAP6	14	32329273	32837681	q12
10634	0.160143	0.0934155	-0.0229483	0.343234	0.0864725	0.563126	10634	0.652011	GAS2L1	22	29306582	29312785	q12.2
839	0.180333	0.105304	-0.026058	0.386724	0.0868031	0.517903	839	0.652011	CASP6	4	109688622	109703583	q25
4957	0.229148	0.133824	-0.0331412	0.491438	0.0868386	0.214851	4957	0.652011	ODF2	9	128455186	128501292	q34.11
10963	0.265896	0.154842	-0.0375884	0.569381	0.0859407	0.108678	10963	0.652011	STIP1	11	64185272	64204543	q13.1
23507	-0.174422	0.101701	-0.373753	0.0249083	0.0863366	0.988115	23507	0.652011	LRRC8B	1	89524836	89597864	p22.2
27037	0.164909	0.0960877	-0.0234199	0.353237	0.0861201	0.650217	27037	0.652011	TRMT2A	22	20111866	20117392	q11.21
25821	-0.165299	0.096299	-0.354042	0.0234437	0.0860674	0.803969	25821	0.652011	MTO1	6	73461578	73509236	q13
64174	-0.18488	0.107879	-0.39632	0.0265591	0.0865707	0.965414	64174	0.652011	DPEP2	16	67987394	68000586	q22.1
58511	-0.183449	0.106983	-0.393132	0.0262345	0.0863923	0.907716	58511	0.652011	DNASE2B	1	84398532	84415018	p31.1
440348	-0.199617	0.116542	-0.428034	0.028801	0.0867431	0.236559	440348	0.652011	NPIPB15	16	74377878	74392080	q23.1
83987	-0.158111	0.0923155	-0.339046	0.0228245	0.0867641	0.627002	83987	0.652011	CCDC8	19	46410372	46413584	q13.32
84101	-0.194228	0.113228	-0.41615	0.0276938	0.0862759	0.803529	84101	0.652011	USP44	12	95516560	95551490	q22
116966	-0.182487	0.106688	-0.391591	0.0266163	0.0871762	0.668884	116966	0.652251	WDR17	4	176065834	176182818	q34.2
5337	-0.184646	0.107927	-0.396179	0.0268876	0.0871112	0.30626	5337	0.652251	PLD1	3	171600405	171810950	q26.31
5447	0.229879	0.134318	-0.0333792	0.493138	0.0869971	0.206887	5447	0.652251	POR	7	75899200	75986855	q11.23
7402	-0.167872	0.098095	-0.360135	0.0243908	0.0870222	0.687056	7402	0.652251	UTRN	6	144285701	144853034	q24.2
84938	-0.179417	0.104894	-0.385005	0.0261706	0.0871796	0.776122	84938	0.652251	ATG4C	1	62784135	62865513	p31.3
401431	-0.27248	0.159197	-0.584501	0.0395405	0.0869723	0.0688943	401431	0.652251	ATP6V0E2-AS1	7	149867697	149880610	q36.1
200844	-0.200339	0.117136	-0.429921	0.0292426	0.0872073	0.905839	200844	0.652251	C3orf67	3	58717365	59050084	p14.2
140691	0.159219	0.093179	-0.0234084	0.341847	0.0874983	0.50264	140691	0.652343	TRIM69	15	44728988	44767829	q21.1
10159	-0.15861	0.0928058	-0.340506	0.0232863	0.0874418	0.519538	10159	0.652343	ATP6AP2	X	40579372	40606848	p11.4
2675	0.182462	0.106712	-0.0266903	0.391613	0.0872939	0.364328	2675	0.652343	GFRA2	8	21690403	21812357	p21.3
762	-0.191046	0.111827	-0.410223	0.0281317	0.0875621	0.989046	762	0.652343	CA4	17	60149936	60170899	q23.1
483	0.29311	0.171671	-0.0433589	0.62958	0.0877488	0.123535	483	0.652343	ATP1B3	3	141876124	141926514	q23
7274	0.178472	0.104444	-0.0262351	0.383179	0.0874924	0.555894	7274	0.652343	TTPA	8	63048553	63086053	q12.3
90485	-0.232963	0.136439	-0.500378	0.0344515	0.0877369	0.116141	90485	0.652343	ZNF835	19	56661981	56671783	q13.43
55278	-0.157174	0.0920085	-0.337507	0.0231597	0.0875897	0.895482	55278	0.652343	QRSL1	6	106629578	106668417	q21
79966	0.178492	0.104443	-0.0262135	0.383197	0.0874545	0.396134	79966	0.652343	SCD5	4	82629539	82798857	q21.22
9033	-0.186032	0.108911	-0.399492	0.0274292	0.0876153	0.991559	9033	0.652343	PKD2L1	10	100288154	100330486	q24.31
145173	0.186495	0.109196	-0.0275246	0.400514	0.0876554	0.923139	145173	0.652343	B3GLCT	13	31199936	31332276	q12.3
79905	-0.185671	0.108769	-0.398854	0.0275131	0.0878193	0.532074	79905	0.652509	TMC7	16	18983934	19063942	p12.3
3632	0.176442	0.103407	-0.0262316	0.379115	0.0879542	0.591179	3632	0.6527	INPP5A	10	132537820	132783480	q26.3
91179	0.21521	0.126142	-0.0320227	0.462443	0.0879893	0.241679	91179	0.6527	SCARF2	22	20424815	20437826	q11.21
389337	-0.26863	0.157409	-0.577145	0.0398853	0.0879007	0.0978885	389337	0.6527	ARHGEF37	5	149551947	149634968	q32
1936	0.286821	0.168213	-0.0428714	0.616513	0.0881756	0.0772	1936	0.653071	EEF1D	8	143579697	143599541	q24.3
10370	-0.218745	0.128292	-0.470192	0.0327025	0.0881839	0.563234	10370	0.653071	CITED2	6	139371807	139374620	q24.1
3911	0.190742	0.111857	-0.0284943	0.409977	0.0881524	0.828201	3911	0.653071	LAMA5	20	62307955	62367312	q13.33
83982	-0.165495	0.097076	-0.35576	0.0247706	0.0882322	0.821578	83982	0.653073	IFI27L2	14	94127779	94130253	q32.12
1012	0.160815	0.0943473	-0.0241023	0.345733	0.0882875	0.453951	1012	0.653125	CDH13	16	82626803	83800640	q23.3
162494	0.172126	0.10145	-0.0267134	0.370964	0.0897631	0.640231	162494	0.653603	RHBDL3	17	32266176	32324661	q11.2
79639	-0.187992	0.110638	-0.404838	0.0288553	0.0892898	0.519757	79639	0.653603	TMEM53	1	44635238	44674555	p34.1
9855	-0.17252	0.101537	-0.371529	0.0264887	0.089303	0.508367	9855	0.653603	FARP2	2	241356243	241494841	q37.3
57690	0.178498	0.105141	-0.027575	0.384571	0.0895648	0.536947	57690	0.653603	TNRC6C	17	77959240	78108835	q25.3
8821	0.181093	0.106845	-0.0283202	0.390506	0.0900932	0.736416	8821	0.653603	INPP4B	4	142023160	142847432	q31.21
10694	0.199732	0.117767	-0.0310868	0.430551	0.0898869	0.830975	10694	0.653603	CCT8	21	29055805	29073797	q21.3
5045	-0.178166	0.104925	-0.383814	0.0274828	0.0895012	0.479241	5045	0.653603	FURIN	15	90868592	90883458	q26.1
11333	0.243262	0.142904	-0.0368246	0.523348	0.0887037	0.152879	11333	0.653603	PDAP1	7	99392048	99408829	q22.1
1783	-0.171951	0.100974	-0.369856	0.0259537	0.0885812	0.414741	1783	0.653603	DYNC1LI2	16	66720893	66751798	q22.1
513	0.166563	0.0982118	-0.0259291	0.359054	0.0898949	0.554527	513	0.653603	ATP5D	19	1241746	1244826	p13.3
11322	-0.176082	0.103759	-0.379447	0.0272823	0.0896918	0.916548	11322	0.653603	TMC6	17	78110458	78132407	q25.3
10573	0.169716	0.100015	-0.0263099	0.365742	0.0897146	0.455964	10573	0.653603	MRPL28	16	367384	370527	p13.3
3376	0.215216	0.126465	-0.0326503	0.463081	0.0887955	0.644662	3376	0.653603	IARS	9	92210207	92293756	q22.31
958	-0.20504	0.120713	-0.441633	0.0315531	0.0893993	0.991328	958	0.653603	CD40	20	46118272	46129863	q13.12
285	0.156524	0.0918731	-0.0235443	0.336592	0.0884382	0.539369	285	0.653603	ANGPT2	8	6499651	6563409	p23.1
23639	0.186887	0.110045	-0.0287976	0.402571	0.089456	0.328919	23639	0.653603	LRRC6	8	132571953	132675617	q24.22
2556	-0.221563	0.130704	-0.477739	0.0346121	0.0900467	0.459695	2556	0.653603	GABRA3	X	152166234	152451358	q28
10645	0.161706	0.0954196	-0.025313	0.348725	0.0901356	0.477638	10645	0.653603	CAMKK2	12	121237691	121298308	q24.31
8764	0.179523	0.105701	-0.0276469	0.386694	0.0894311	0.868504	8764	0.653603	TNFRSF14	1	2555639	2565382	p36.32
10478	0.171075	0.100843	-0.0265732	0.368724	0.0898001	0.797982	10478	0.653603	SLC25A17	22	40769630	40819399	q13.2
23048	0.197232	0.116058	-0.0302378	0.424701	0.0892394	0.361082	23048	0.653603	FNBP1	9	129887187	130043194	q34.11
9014	0.188449	0.110767	-0.0286496	0.405548	0.0888836	0.353461	9014	0.653603	TAF1B	2	9843354	9934416	p25.1
51550	0.170833	0.100293	-0.0257383	0.367405	0.0885056	0.847471	51550	0.653603	CINP	14	102341102	102362916	q32.31
51073	0.158325	0.0930421	-0.0240339	0.340685	0.0888206	0.391662	51073	0.653603	MRPL4	19	10251901	10260045	p13.2
8291	0.21905	0.128945	-0.0336767	0.471777	0.0893583	0.181654	8291	0.653603	DYSF	2	71453722	71686768	p13.2
79752	0.181902	0.107211	-0.0282282	0.392031	0.0897593	0.421204	79752	0.653603	ZFAND1	8	81701334	81732903	q21.13
79783	-0.234859	0.138119	-0.505568	0.0358505	0.0890552	0.752786	79783	0.653603	SUGCT	7	40134977	40860763	p14.1
54830	-0.219114	0.129225	-0.472392	0.0341628	0.089962	0.266418	54830	0.653603	NUP62CL	X	107123427	107206433	q22.3
339229	0.181232	0.106782	-0.0280562	0.39052	0.0896549	0.46064	339229	0.653603	OXLD1	17	81665036	81666635	q25.3
93210	0.160623	0.0943928	-0.0243834	0.34563	0.0888219	0.40678	93210	0.653603	PGAP3	17	39671122	39696797	q12
90362	0.2763	0.16267	-0.0425286	0.595128	0.0894089	0.062337	90362	0.653603	FAM110B	8	57994509	58204279	q12.1
85026	0.171216	0.100593	-0.0259418	0.368374	0.0887415	0.921662	85026	0.653603	ARRDC1-AS1	9	137615332	137618906	q34.3
283316	0.170781	0.100689	-0.0265651	0.368127	0.0898613	0.543092	283316	0.653603	CD163L1	12	7346685	7479897	p13.31
83890	0.200231	0.117871	-0.0307922	0.431253	0.0893705	0.319892	83890	0.653603	SPATA9	5	95652181	95698711	q15
56164	-0.179265	0.105529	-0.386098	0.0275681	0.0893706	0.951157	56164	0.653603	STK31	7	23710167	23832513	p15.3
337867	0.156242	0.0921575	-0.0243829	0.336868	0.0900023	0.794961	337867	0.653603	UBAC2	13	99200774	99386434	q32.3
57176	0.17476	0.103084	-0.0272815	0.376802	0.0900162	0.475959	57176	0.653603	VARS2	6	30908242	30926459	p21.33
56853	0.171061	0.100967	-0.0268319	0.368953	0.0902243	0.855688	56853	0.653897	CELF4	18	37243047	37566037	q12.2
92912	-0.162679	0.0960543	-0.350942	0.0255836	0.0903378	0.698041	92912	0.65437	UBE2Q2	15	75843285	75901078	q24.2
130940	-0.191675	0.113264	-0.413668	0.0303185	0.0905919	0.470809	130940	0.65438	CCDC148	2	158171081	158456753	q24.1
5054	0.164081	0.096924	-0.0258868	0.354048	0.0904783	0.75868	5054	0.65438	SERPINE1	7	101127089	101139266	q22.1
1503	0.186102	0.109962	-0.0294186	0.401624	0.0905641	0.777558	1503	0.65438	CTPS1	1	40979335	41012565	p34.2
4713	0.174987	0.103412	-0.0276972	0.377671	0.090621	0.313614	4713	0.65438	NDUFB7	19	14566078	14572062	p13.12
51692	0.202021	0.119322	-0.0318456	0.435888	0.0904409	0.593392	51692	0.65438	CPSF3	2	9423568	9473101	p25.1
140707	0.190657	0.112675	-0.0301827	0.411496	0.0906288	0.307992	140707	0.65438	BRI3BP	12	124993700	125031231	q24.31
2046	0.254357	0.150415	-0.04045	0.549164	0.0908291	0.102513	2046	0.654781	EPHA8	1	22563564	22603594	p36.12
140462	0.189225	0.111884	-0.0300636	0.408513	0.0907871	0.745592	140462	0.654781	ASB9	X	15235288	15270467	p22.2
164832	-0.185262	0.109544	-0.399963	0.0294403	0.0907967	0.783677	164832	0.654781	LONRF2	2	100273291	100322733	q11.2
79754	0.159775	0.0945173	-0.0254751	0.345026	0.0909447	0.948182	79754	0.655266	ASB13	10	5638867	5666595	p15.1
149986	-0.226617	0.134087	-0.489422	0.0361877	0.0910125	0.188907	149986	0.655406	LSM14B	20	62122461	62135378	q13.33
219287	-0.332588	0.196907	-0.718519	0.0533417	0.0912068	0.0895158	219287	0.655413	AMER2	13	25161684	25172288	q12.13
57545	0.210851	0.124807	-0.0337672	0.455469	0.0911409	0.25054	57545	0.655413	CC2D2A	4	15469865	15601557	p15.32
10891	-0.221144	0.130922	-0.477747	0.0354579	0.0911942	0.303728	10891	0.655413	PPARGC1A	4	23755041	23904089	p15.2
7070	0.255679	0.151359	-0.0409796	0.552338	0.0911772	0.107357	7070	0.655413	THY1	11	119417378	119424985	q23.3
84159	0.174504	0.103348	-0.0280539	0.377062	0.091313	0.837266	84159	0.655828	ARID5B	10	61901300	62096944	q21.2
79925	-0.187182	0.111383	-0.405489	0.0311249	0.0928554	0.808353	79925	0.656294	SPEF2	5	35617844	35814611	p13.2
64794	0.161787	0.0959898	-0.0263494	0.349924	0.0918996	0.454315	64794	0.656294	DDX31	9	132592997	132670401	q34.13
89853	-0.282954	0.168094	-0.612413	0.0465047	0.092316	0.141651	89853	0.656294	MVB12B	9	126326849	126507041	q33.3
9873	0.188477	0.112178	-0.0313882	0.408343	0.0929266	0.977844	9873	0.656294	FCHSD2	11	72836745	73142261	q13.4
7298	0.183449	0.108804	-0.0298034	0.396701	0.091787	0.732257	7298	0.656294	TYMS	18	657604	673578	p11.32
26020	-0.169751	0.101023	-0.367753	0.0282507	0.0928955	0.753577	26020	0.656294	LRP10	14	22871613	22881580	q11.2
10217	0.206424	0.122672	-0.0340091	0.446857	0.0924277	0.246936	10217	0.656294	CTDSPL	3	37861960	37984469	p22.2
9882	0.211572	0.125821	-0.0350328	0.458176	0.09266	0.198009	9882	0.656294	TBC1D4	13	75284665	75482114	q22.2
2011	0.162758	0.0965293	-0.026436	0.351952	0.0917767	0.669759	2011	0.656294	MARK2	11	63838928	63911019	q13.1
55556	0.18953	0.112457	-0.0308818	0.409943	0.0919202	0.640618	55556	0.656294	ENOSF1	18	670324	712676	p11.32
2021	0.151951	0.0903598	-0.025151	0.329053	0.0926423	0.473913	2021	0.656294	ENDOG	9	128818474	128822677	q34.11
6769	0.210807	0.124936	-0.0340632	0.455677	0.0915421	0.344339	6769	0.656294	STAC	3	36380344	36548007	p22.3
1368	0.188851	0.112091	-0.0308429	0.408545	0.0920264	0.249525	1368	0.656294	CPM	12	68842197	68971570	q15
953	-0.187327	0.111194	-0.405264	0.0306098	0.0920499	0.657458	953	0.656294	ENTPD1	10	95844477	95866383	q24.1
54504	0.1883	0.111895	-0.0310099	0.407611	0.092408	0.90792	54504	0.656294	CPVL	7	28995231	29195451	p14.3
4781	-0.200674	0.119191	-0.434284	0.032935	0.0922509	0.378734	4781	0.656294	NFIB	9	14081843	14398983	p22.3
54453	-0.163799	0.0973672	-0.354635	0.0270374	0.0925147	0.837384	54453	0.656294	RIN2	20	19886521	20002457	p11.23
9568	0.156504	0.093147	-0.0260613	0.339068	0.0929228	0.760595	9568	0.656294	GABBR2	9	98288082	98709197	q22.33
4293	-0.282303	0.167832	-0.611248	0.046643	0.0925592	0.108862	4293	0.656294	MAP3K9	14	70722526	70809534	q24.2
4641	0.186323	0.110533	-0.0303171	0.402964	0.0918569	0.487771	4641	0.656294	MYO1C	17	1464098	1492812	p13.3
57172	0.176827	0.104972	-0.0289142	0.382569	0.0920817	0.77571	57172	0.656294	CAMK1G	1	209583717	209613938	q32.2
85021	-0.166845	0.0991757	-0.361225	0.0275363	0.0925083	0.416589	85021	0.656294	REPS1	6	138903493	138988261	q24.1
28972	0.183336	0.108752	-0.0298143	0.396487	0.0918313	0.331159	28972	0.656294	SPCS1	3	52704955	52711146	p21.1
64747	-0.167903	0.0998991	-0.363702	0.0278955	0.0928159	0.571669	64747	0.656294	MFSD1	3	158732198	158829719	q25.32
51282	0.155126	0.0921568	-0.0254976	0.33575	0.0923193	0.655743	51282	0.656294	SCAND1	20	35953617	35959472	q11.23
64377	0.179824	0.106742	-0.0293857	0.389035	0.0920528	0.248983	64377	0.656294	CHST8	19	33621955	33773509	q13.11
196743	-0.188363	0.111873	-0.407631	0.0309046	0.0922362	0.938543	196743	0.656294	PAOX	10	133379234	133391694	q26.3
25923	-0.144033	0.0856303	-0.311865	0.0237998	0.0925636	0.445084	25923	0.656294	ATL3	11	63624087	63671921	q13.1
140739	-0.16724	0.0993181	-0.361899	0.0274202	0.092205	0.6483	140739	0.656294	UBE2F	2	237966827	238042782	q37.3
124245	-0.173466	0.103045	-0.375432	0.0284991	0.0922985	0.582977	124245	0.656294	ZC3H18	16	88570381	88631966	q24.2
256281	0.168577	0.0998949	-0.0272132	0.364367	0.0914986	0.774878	256281	0.656294	NUDT14	14	105172938	105181323	q32.33
6330	0.145657	0.0866321	-0.0241387	0.315453	0.092699	0.456573	6330	0.656294	SCN4B	11	118133377	118152888	q23.3
7010	0.175715	0.104631	-0.0293588	0.380789	0.0930796	0.429481	7010	0.657033	TEK	9	27109141	27230175	p21.2
80017	0.179487	0.106901	-0.0300357	0.389009	0.0931526	0.527466	80017	0.657206	C14orf159	14	91060333	91225632	q32.11
6391	0.181769	0.108299	-0.0304929	0.394031	0.0932687	0.520741	6391	0.657682	SDHC	1	161314257	161375340	q23.3
65008	0.202892	0.120928	-0.0341233	0.439907	0.0933888	0.443783	65008	0.658187	MRPL1	4	77862520	77952790	q21.1
9777	0.177166	0.105625	-0.0298546	0.384186	0.0934807	0.26185	9777	0.658493	TM9SF4	20	32109506	32167258	q11.21
339834	0.180602	0.107735	-0.0305547	0.391758	0.0936689	0.530012	339834	0.65864	CCDC36	3	49198428	49258104	p21.31
657	0.185904	0.110912	-0.0314802	0.403288	0.0937119	0.529805	657	0.65864	BMPR1A	10	86756650	86932838	q23.2
29062	-0.159654	0.0952749	-0.346389	0.0270813	0.0937931	0.41611	29062	0.65864	WDR91	7	135183839	135211534	q33
2055	-0.196325	0.117107	-0.425851	0.0332004	0.0936483	0.292143	2055	0.65864	CLN8	8	1755778	1801711	p23.3
89874	-0.202595	0.12082	-0.439398	0.034209	0.0935767	0.990756	89874	0.65864	SLC25A21	14	36678431	37172866	q13.3
10936	-0.184299	0.109978	-0.399853	0.0312543	0.0937816	0.726728	10936	0.65864	GPR75	2	53852913	53859989	p16.2
11190	0.156154	0.0932443	-0.0266017	0.338909	0.0939983	0.91679	11190	0.659057	CEP250	20	35455164	35519280	q11.22
25895	-0.244046	0.145725	-0.529662	0.0415702	0.0939932	0.158356	25895	0.659057	EEF1AKMT3	12	57771492	57782541	q14.1
64208	-0.169585	0.101257	-0.368044	0.0288737	0.0939716	0.991579	64208	0.659057	POPDC3	6	105158280	105179995	q21
26052	0.185069	0.110594	-0.031691	0.401828	0.0942465	0.847594	26052	0.659131	DNM3	1	171841498	172418466	q24.3
192670	-0.173401	0.103623	-0.376498	0.0296963	0.0942519	0.361466	192670	0.659131	AGO4	1	35808172	35857890	p34.3
27181	-0.195119	0.116536	-0.423525	0.0332863	0.0940654	0.733116	27181	0.659131	SIGLEC8	19	51450847	51458456	q13.41
4902	-0.213786	0.127757	-0.464184	0.0366123	0.0942514	0.55999	4902	0.659131	NRTN	19	5823802	5828324	p13.3
114907	0.179171	0.107064	-0.0306701	0.389012	0.0942293	0.371709	114907	0.659131	FBXO32	8	123497889	123541206	q24.13
55275	0.186706	0.11171	-0.0322411	0.405653	0.0946528	0.776817	55275	0.660572	VPS53	17	508668	721717	p13.3
375341	0.160667	0.0961097	-0.0277046	0.349039	0.0945828	0.334746	375341	0.660572	C3orf62	3	49268602	49277909	p21.31
955	-0.175638	0.105058	-0.381548	0.0302711	0.0945585	0.549409	955	0.660572	ENTPD6	20	25195693	25226729	p11.21
55026	0.186116	0.111354	-0.0321338	0.404365	0.0946446	0.381137	55026	0.660572	TMEM255A	X	120258650	120311556	q24
5781	0.198828	0.119029	-0.0344639	0.43212	0.0948361	0.334641	5781	0.661066	PTPN11	12	112418351	112509913	q24.13
5834	-0.185596	0.111118	-0.403383	0.0321925	0.0948698	0.610833	5834	0.661066	PYGB	20	25248069	25298014	p11.21
7485	0.165287	0.0989449	-0.0286409	0.359216	0.0948203	0.917648	7485	0.661066	WRB	21	39380244	39428528	q22.2
7088	0.164462	0.0985598	-0.0287119	0.357635	0.0951869	0.822156	7088	0.661237	TLE1	9	81583683	81689305	q21.32
699	0.168495	0.100942	-0.0293485	0.366338	0.095074	0.33178	699	0.661237	BUB1	2	110637698	110678114	q13
1468	0.158694	0.0950894	-0.0276777	0.345066	0.0951386	0.912142	1468	0.661237	SLC25A10	17	81712236	81721016	q25.3
56605	-0.199974	0.119827	-0.434831	0.0348836	0.0951473	0.237966	56605	0.661237	ERO1B	1	236215555	236281985	q42.3
54558	0.162617	0.0974244	-0.0283317	0.353565	0.0950862	0.480867	54558	0.661237	SPATA6	1	48295372	48472208	p33
58986	-0.169779	0.101735	-0.369175	0.029617	0.0951483	0.860636	58986	0.661237	TMEM8A	16	370773	387113	p13.3
9649	-0.247059	0.148455	-0.538026	0.0439078	0.0960726	0.131071	9649	0.661663	RALGPS1	9	126914774	127223166	q33.3
5578	0.174021	0.104532	-0.030858	0.378899	0.0959603	0.650151	5578	0.661663	PRKCA	17	66302636	66810743	q24.2
8717	-0.166446	0.0998536	-0.362155	0.0292639	0.0955351	0.650957	8717	0.661663	TRADD	16	67154180	67160298	q22.1
3490	0.184448	0.110767	-0.0326509	0.401546	0.0958744	0.497489	3490	0.661663	IGFBP7	4	57030773	57110385	q12
9130	0.162645	0.097611	-0.0286692	0.353959	0.0956626	0.592396	9130	0.661663	FAM50A	X	154444126	154450654	q28
10231	0.184389	0.110737	-0.0326515	0.40143	0.0958913	0.311108	10231	0.661663	RCAN2	6	46220736	46491972	p12.3
9013	-0.169142	0.10163	-0.368333	0.0300477	0.0960515	0.414051	9013	0.661663	TAF1C	16	84177847	84187070	q24.1
5191	-0.239767	0.143792	-0.521593	0.0420597	0.095423	0.13149	5191	0.661663	PEX7	6	136822564	136913937	q23.3
6533	-0.196635	0.118015	-0.42794	0.034669	0.0956745	0.796926	6533	0.661663	SLC6A6	3	14402576	14489349	p25.1
3563	0.206025	0.123798	-0.0366148	0.448666	0.096072	0.285613	3563	0.661663	IL3RA	X	1336616	1382689	p22.33
150094	-0.179593	0.107876	-0.391027	0.0318404	0.0959512	0.543131	150094	0.661663	SIK1	21	43414515	43427128	q22.3
9500	0.20676	0.124062	-0.0363976	0.449918	0.0955975	0.219946	9500	0.661663	MAGED1	X	51803007	51902357	p11.22
54555	0.165953	0.0996885	-0.0294324	0.361339	0.0959687	0.385376	54555	0.661663	DDX49	19	18919675	18928633	p13.11
80324	0.166326	0.0999452	-0.0295629	0.362215	0.0960778	0.792226	80324	0.661663	PUS1	12	131929200	131945896	q24.33
55850	0.15873	0.0952137	-0.0278853	0.345346	0.0954959	0.739687	55850	0.661663	USE1	19	17215346	17219829	p13.11
79157	-0.263218	0.158077	-0.573043	0.0466078	0.0958885	0.1256	79157	0.661663	MFSD11	17	76735865	76781449	q25.1
23410	-0.244269	0.146659	-0.531717	0.0431779	0.0958022	0.229958	23410	0.661663	SIRT3	11	215458	236931	p15.5
3340	0.153403	0.0922445	-0.0273925	0.334199	0.0963108	0.47874	3340	0.66195	NDST1	5	150485818	150558211	q33.1
148229	0.260758	0.156931	-0.0468214	0.568338	0.0965914	0.0900706	148229	0.66195	ATP8B3	19	1782075	1812276	p13.3
10712	0.155201	0.0932987	-0.0276614	0.338063	0.096216	0.401181	10712	0.66195	FAM189B	1	155247205	155255483	q22
5611	0.198269	0.119365	-0.0356822	0.43222	0.0967073	0.264978	5611	0.66195	DNAJC3	13	95677139	95794989	q32.1
58504	0.166208	0.100019	-0.0298251	0.362241	0.096559	0.97581	58504	0.66195	ARHGAP22	10	48446034	48656265	q11.23
2330	0.164555	0.0991413	-0.0297586	0.358868	0.0969545	0.881504	2330	0.66195	FMO5	1	147175351	147243050	q21.1
84171	0.184018	0.110774	-0.0330956	0.401132	0.0966736	0.665207	84171	0.66195	LOXL4	10	98247690	98268250	q24.2
5719	0.17364	0.104602	-0.0313757	0.378656	0.0969123	0.814536	5719	0.66195	PSMD13	11	236546	252984	p15.5
26097	0.151498	0.0911229	-0.0270996	0.330096	0.0963989	0.778201	26097	0.66195	CHTOP	1	153633982	153646306	q21.3
23229	0.16738	0.100835	-0.0302537	0.365013	0.096928	0.685114	23229	0.66195	ARHGEF9	X	63634967	63809274	q11.2
3014	0.177843	0.106991	-0.0318545	0.387541	0.0964662	0.820236	3014	0.66195	H2AFX	11	119093854	119095467	q23.3
2588	-0.173551	0.104531	-0.378428	0.0313257	0.096857	0.499287	2588	0.66195	GALNS	16	88813734	88856970	q24.3
10294	-0.150554	0.0905248	-0.327979	0.0268713	0.0962874	0.976645	10294	0.66195	DNAJA2	16	46955362	46973788	q11.2
27163	0.260509	0.156893	-0.0469954	0.568014	0.0968288	0.123712	27163	0.66195	NAAA	4	75913657	75941051	q21.1
80177	0.173023	0.104257	-0.0313167	0.377363	0.0969981	0.976708	80177	0.66195	MYCT1	6	152697895	152724567	q25.2
79961	-0.201152	0.121138	-0.438577	0.0362736	0.0968094	0.274786	79961	0.66195	DENND2D	1	111187174	111204535	p13.2
161582	-0.194147	0.116937	-0.42334	0.035046	0.0968613	0.475614	161582	0.66195	DNAAF4	15	55410525	55508234	q21.3
257144	0.226526	0.136365	-0.0407452	0.493797	0.0966795	0.174795	257144	0.66195	GCSAM	3	112120841	112133305	q13.2
8347	0.209542	0.126324	-0.0380476	0.457132	0.0971616	0.261287	8347	0.662732	HIST1H2BC	6	26114873	26123926	p22.2
60487	-0.169247	0.102064	-0.369288	0.0307951	0.0972689	0.85129	60487	0.66313	TRMT11	6	125986430	126039276	q22.32
51027	0.210017	0.126727	-0.0383628	0.458396	0.0974703	0.25699	51027	0.664021	BOLA1	1	149887890	149900798	q21.2
150368	0.281774	0.17004	-0.0514973	0.615045	0.0974974	0.102187	150368	0.664021	FAM109B	22	42074251	42079441	q13.2
3631	-0.176067	0.106281	-0.384375	0.0322404	0.0975975	0.833671	3631	0.664368	INPP4A	2	98444854	98594390	q11.2
55876	-0.171191	0.103368	-0.373789	0.0314075	0.0976969	0.846058	55876	0.664378	GSDMB	17	39904595	39919854	q21.1
83857	-0.167335	0.101039	-0.365368	0.0306991	0.0976953	0.861468	83857	0.664378	TMTC1	12	29500840	29784759	p11.22
64857	0.201993	0.122017	-0.0371561	0.441142	0.0978335	0.207509	64857	0.664974	PLEKHG2	19	39412585	39428415	q13.2
7466	0.157558	0.095225	-0.0290796	0.344196	0.0980084	0.608072	7466	0.665162	WFS1	4	6269849	6303265	p16.1
1434	0.197222	0.119197	-0.0363995	0.430844	0.0980074	0.894869	1434	0.665162	CSE1L	20	49046246	49096960	q13.13
119710	-0.179502	0.10848	-0.39212	0.0331156	0.0979862	0.669018	119710	0.665162	C11orf74	11	36594493	36659290	p12
[truncated: 11,562 more rows]
